# Supplementary material for: Exploring the Molecular Mechanism and Role of Glutathione S-Transferase P in Prostate Cancer
Source: Biomedicines. 2025 Apr 26;13(5):1051. doi: 10.3390/biomedicines13051051 (PMC12109251; doi:10.3390/biomedicines13051051)
Supplement: Supplementary file 1 [file biomedicines-13-01051-s001.zip › Supplemental Table S1.xlsx]

## Sheet: Sheet1
!Sample_geo_accession	!Sample_status	!Sample_submission_date	!Sample_last_update_date	!Sample_type	!Sample_channel_count	!Sample_source_name_ch1	!Sample_organism_ch1	Type	!Sample_characteristics_ch1	!Sample_characteristics_ch1	!Sample_characteristics_ch1	!Sample_characteristics_ch1	!Sample_characteristics_ch1	!Sample_characteristics_ch1	!Sample_characteristics_ch1	!Sample_molecule_ch1	!Sample_extract_protocol_ch1	!Sample_label_ch1	!Sample_label_protocol_ch1	!Sample_taxid_ch1	!Sample_hyb_protocol	!Sample_scan_protocol	!Sample_description	!Sample_data_processing	!Sample_platform_id	!Sample_contact_name	!Sample_contact_email	!Sample_contact_department	!Sample_contact_institute	!Sample_contact_address	!Sample_contact_city	!Sample_contact_zip/postal_code	!Sample_contact_country	!Sample_supplementary_file	!Sample_data_row_count
GSM1133150	Public on Jul 01 2015	May 02 2013	Jul 01 2015	RNA	1	Laser micro dissected benign prostate glands	Homo sapiens	tissue: benign prostate glands	gleason_grade: NA	t-stage: NA	margin_status: NA	preop_psa: NA	bcr: NA	bcr_free_time: NA	age: 62	total RNA	RNA extraction was performed using RNeasy Micro kit from Qiagen (Germany).	biotin	A total of 5ng RNA was amplified and converted to cDNA using Nugen Pico-RNA system. After amplification, the cDNA was fragmented and labeled using NuGen FL-Ovation kit.	9606	The labeled cDNA was loaded onto the Affymetrix U133 Plus 2.0 GeneChip according to the manufacturer's protocol.	GeneChips were scanned using the Affymetrix 3000 7G Scanner.	PC0269	Data was RMA normalized and intensity measures generated using GeneSpring version 11 software.	GPL570	Martin,M酶rck,Mortensen	martin.mortensen@ki.au.dk	Dept. of Urology	Aarhus University Hospital	Brendstrupgaardsvej 100	Aarhus N	DK-8200	Denmark	ftp://ftp.ncbi.nlm.nih.gov/geo/samples/GSM1133nnn/GSM1133150/suppl/GSM1133150_M193-38_2.CEL.gz	54675
GSM1133151	Public on Jul 01 2015	May 02 2013	Jul 01 2015	RNA	1	Laser micro dissected benign prostate glands	Homo sapiens	tissue: benign prostate glands	gleason_grade: NA	t-stage: NA	margin_status: NA	preop_psa: NA	bcr: NA	bcr_free_time: NA	age: 68	total RNA	RNA extraction was performed using RNeasy Micro kit from Qiagen (Germany).	biotin	A total of 5ng RNA was amplified and converted to cDNA using Nugen Pico-RNA system. After amplification, the cDNA was fragmented and labeled using NuGen FL-Ovation kit.	9606	The labeled cDNA was loaded onto the Affymetrix U133 Plus 2.0 GeneChip according to the manufacturer's protocol.	GeneChips were scanned using the Affymetrix 3000 7G Scanner.	PC0275	Data was RMA normalized and intensity measures generated using GeneSpring version 11 software.	GPL570	Martin,M酶rck,Mortensen	martin.mortensen@ki.au.dk	Dept. of Urology	Aarhus University Hospital	Brendstrupgaardsvej 100	Aarhus N	DK-8200	Denmark	ftp://ftp.ncbi.nlm.nih.gov/geo/samples/GSM1133nnn/GSM1133151/suppl/GSM1133151_M193-17.CEL.gz	54675
GSM1133163	Public on Jul 01 2015	May 02 2013	Jul 01 2015	RNA	1	Laser micro dissected benign prostate glands	Homo sapiens	tissue: benign prostate glands	gleason_grade: NA	t-stage: NA	margin_status: NA	preop_psa: NA	bcr: NA	bcr_free_time: NA	age: 58	total RNA	RNA extraction was performed using RNeasy Micro kit from Qiagen (Germany).	biotin	A total of 5ng RNA was amplified and converted to cDNA using Nugen Pico-RNA system. After amplification, the cDNA was fragmented and labeled using NuGen FL-Ovation kit.	9606	The labeled cDNA was loaded onto the Affymetrix U133 Plus 2.0 GeneChip according to the manufacturer's protocol.	GeneChips were scanned using the Affymetrix 3000 7G Scanner.	PC0818	Data was RMA normalized and intensity measures generated using GeneSpring version 11 software.	GPL570	Martin,M酶rck,Mortensen	martin.mortensen@ki.au.dk	Dept. of Urology	Aarhus University Hospital	Brendstrupgaardsvej 100	Aarhus N	DK-8200	Denmark	ftp://ftp.ncbi.nlm.nih.gov/geo/samples/GSM1133nnn/GSM1133163/suppl/GSM1133163_M193-08.CEL.gz	54675
GSM1133166	Public on Jul 01 2015	May 02 2013	Jul 01 2015	RNA	1	Laser micro dissected benign prostate glands	Homo sapiens	tissue: benign prostate glands	gleason_grade: NA	t-stage: NA	margin_status: NA	preop_psa: NA	bcr: NA	bcr_free_time: NA	age: 56	total RNA	RNA extraction was performed using RNeasy Micro kit from Qiagen (Germany).	biotin	A total of 5ng RNA was amplified and converted to cDNA using Nugen Pico-RNA system. After amplification, the cDNA was fragmented and labeled using NuGen FL-Ovation kit.	9606	The labeled cDNA was loaded onto the Affymetrix U133 Plus 2.0 GeneChip according to the manufacturer's protocol.	GeneChips were scanned using the Affymetrix 3000 7G Scanner.	PC0832	Data was RMA normalized and intensity measures generated using GeneSpring version 11 software.	GPL570	Martin,M酶rck,Mortensen	martin.mortensen@ki.au.dk	Dept. of Urology	Aarhus University Hospital	Brendstrupgaardsvej 100	Aarhus N	DK-8200	Denmark	ftp://ftp.ncbi.nlm.nih.gov/geo/samples/GSM1133nnn/GSM1133166/suppl/GSM1133166_M193-05.CEL.gz	54675
GSM1133176	Public on Jul 01 2015	May 02 2013	Jul 01 2015	RNA	1	Laser micro dissected benign prostate glands	Homo sapiens	tissue: benign prostate glands	gleason_grade: NA	t-stage: NA	margin_status: NA	preop_psa: NA	bcr: NA	bcr_free_time: NA	age: 67	total RNA	RNA extraction was performed using RNeasy Micro kit from Qiagen (Germany).	biotin	A total of 5ng RNA was amplified and converted to cDNA using Nugen Pico-RNA system. After amplification, the cDNA was fragmented and labeled using NuGen FL-Ovation kit.	9606	The labeled cDNA was loaded onto the Affymetrix U133 Plus 2.0 GeneChip according to the manufacturer's protocol.	GeneChips were scanned using the Affymetrix 3000 7G Scanner.	PC1744	Data was RMA normalized and intensity measures generated using GeneSpring version 11 software.	GPL570	Martin,M酶rck,Mortensen	martin.mortensen@ki.au.dk	Dept. of Urology	Aarhus University Hospital	Brendstrupgaardsvej 100	Aarhus N	DK-8200	Denmark	ftp://ftp.ncbi.nlm.nih.gov/geo/samples/GSM1133nnn/GSM1133176/suppl/GSM1133176_M217-07.CEL.gz	54675
GSM1133177	Public on Jul 01 2015	May 02 2013	Jul 01 2015	RNA	1	Laser micro dissected benign prostate glands	Homo sapiens	tissue: benign prostate glands	gleason_grade: NA	t-stage: NA	margin_status: NA	preop_psa: NA	bcr: NA	bcr_free_time: NA	age: 75	total RNA	RNA extraction was performed using RNeasy Micro kit from Qiagen (Germany).	biotin	A total of 5ng RNA was amplified and converted to cDNA using Nugen Pico-RNA system. After amplification, the cDNA was fragmented and labeled using NuGen FL-Ovation kit.	9606	The labeled cDNA was loaded onto the Affymetrix U133 Plus 2.0 GeneChip according to the manufacturer's protocol.	GeneChips were scanned using the Affymetrix 3000 7G Scanner.	PC2543	Data was RMA normalized and intensity measures generated using GeneSpring version 11 software.	GPL570	Martin,M酶rck,Mortensen	martin.mortensen@ki.au.dk	Dept. of Urology	Aarhus University Hospital	Brendstrupgaardsvej 100	Aarhus N	DK-8200	Denmark	ftp://ftp.ncbi.nlm.nih.gov/geo/samples/GSM1133nnn/GSM1133177/suppl/GSM1133177_M217-01.CEL.gz	54675
GSM1133178	Public on Jul 01 2015	May 02 2013	Jul 01 2015	RNA	1	Laser micro dissected benign prostate glands	Homo sapiens	tissue: benign prostate glands	gleason_grade: NA	t-stage: NA	margin_status: NA	preop_psa: NA	bcr: NA	bcr_free_time: NA	age: 63	total RNA	RNA extraction was performed using RNeasy Micro kit from Qiagen (Germany).	biotin	A total of 5ng RNA was amplified and converted to cDNA using Nugen Pico-RNA system. After amplification, the cDNA was fragmented and labeled using NuGen FL-Ovation kit.	9606	The labeled cDNA was loaded onto the Affymetrix U133 Plus 2.0 GeneChip according to the manufacturer's protocol.	GeneChips were scanned using the Affymetrix 3000 7G Scanner.	PC2546	Data was RMA normalized and intensity measures generated using GeneSpring version 11 software.	GPL570	Martin,M酶rck,Mortensen	martin.mortensen@ki.au.dk	Dept. of Urology	Aarhus University Hospital	Brendstrupgaardsvej 100	Aarhus N	DK-8200	Denmark	ftp://ftp.ncbi.nlm.nih.gov/geo/samples/GSM1133nnn/GSM1133178/suppl/GSM1133178_M217-02.CEL.gz	54675
GSM1133179	Public on Jul 01 2015	May 02 2013	Jul 01 2015	RNA	1	Laser micro dissected benign prostate glands	Homo sapiens	tissue: benign prostate glands	gleason_grade: NA	t-stage: NA	margin_status: NA	preop_psa: NA	bcr: NA	bcr_free_time: NA	age: 53	total RNA	RNA extraction was performed using RNeasy Micro kit from Qiagen (Germany).	biotin	A total of 5ng RNA was amplified and converted to cDNA using Nugen Pico-RNA system. After amplification, the cDNA was fragmented and labeled using NuGen FL-Ovation kit.	9606	The labeled cDNA was loaded onto the Affymetrix U133 Plus 2.0 GeneChip according to the manufacturer's protocol.	GeneChips were scanned using the Affymetrix 3000 7G Scanner.	PC2554	Data was RMA normalized and intensity measures generated using GeneSpring version 11 software.	GPL570	Martin,M酶rck,Mortensen	martin.mortensen@ki.au.dk	Dept. of Urology	Aarhus University Hospital	Brendstrupgaardsvej 100	Aarhus N	DK-8200	Denmark	ftp://ftp.ncbi.nlm.nih.gov/geo/samples/GSM1133nnn/GSM1133179/suppl/GSM1133179_M217-03.CEL.gz	54675
GSM1133180	Public on Jul 01 2015	May 02 2013	Jul 01 2015	RNA	1	Laser micro dissected benign prostate glands	Homo sapiens	tissue: benign prostate glands	gleason_grade: NA	t-stage: NA	margin_status: NA	preop_psa: NA	bcr: NA	bcr_free_time: NA	age: 74	total RNA	RNA extraction was performed using RNeasy Micro kit from Qiagen (Germany).	biotin	A total of 5ng RNA was amplified and converted to cDNA using Nugen Pico-RNA system. After amplification, the cDNA was fragmented and labeled using NuGen FL-Ovation kit.	9606	The labeled cDNA was loaded onto the Affymetrix U133 Plus 2.0 GeneChip according to the manufacturer's protocol.	GeneChips were scanned using the Affymetrix 3000 7G Scanner.	PC2560	Data was RMA normalized and intensity measures generated using GeneSpring version 11 software.	GPL570	Martin,M酶rck,Mortensen	martin.mortensen@ki.au.dk	Dept. of Urology	Aarhus University Hospital	Brendstrupgaardsvej 100	Aarhus N	DK-8200	Denmark	ftp://ftp.ncbi.nlm.nih.gov/geo/samples/GSM1133nnn/GSM1133180/suppl/GSM1133180_M217-04.CEL.gz	54675
GSM1133181	Public on Jul 01 2015	May 02 2013	Jul 01 2015	RNA	1	Laser micro dissected benign prostate glands	Homo sapiens	tissue: benign prostate glands	gleason_grade: NA	t-stage: NA	margin_status: NA	preop_psa: NA	bcr: NA	bcr_free_time: NA	age: 62	total RNA	RNA extraction was performed using RNeasy Micro kit from Qiagen (Germany).	biotin	A total of 5ng RNA was amplified and converted to cDNA using Nugen Pico-RNA system. After amplification, the cDNA was fragmented and labeled using NuGen FL-Ovation kit.	9606	The labeled cDNA was loaded onto the Affymetrix U133 Plus 2.0 GeneChip according to the manufacturer's protocol.	GeneChips were scanned using the Affymetrix 3000 7G Scanner.	PC2562	Data was RMA normalized and intensity measures generated using GeneSpring version 11 software.	GPL570	Martin,M酶rck,Mortensen	martin.mortensen@ki.au.dk	Dept. of Urology	Aarhus University Hospital	Brendstrupgaardsvej 100	Aarhus N	DK-8200	Denmark	ftp://ftp.ncbi.nlm.nih.gov/geo/samples/GSM1133nnn/GSM1133181/suppl/GSM1133181_M217-05.CEL.gz	54675
GSM1133182	Public on Jul 01 2015	May 02 2013	Jul 01 2015	RNA	1	Laser micro dissected benign prostate glands	Homo sapiens	tissue: benign prostate glands	gleason_grade: NA	t-stage: NA	margin_status: NA	preop_psa: NA	bcr: NA	bcr_free_time: NA	age: NA	total RNA	RNA extraction was performed using RNeasy Micro kit from Qiagen (Germany).	biotin	A total of 5ng RNA was amplified and converted to cDNA using Nugen Pico-RNA system. After amplification, the cDNA was fragmented and labeled using NuGen FL-Ovation kit.	9606	The labeled cDNA was loaded onto the Affymetrix U133 Plus 2.0 GeneChip according to the manufacturer's protocol.	GeneChips were scanned using the Affymetrix 3000 7G Scanner.	PC2580	Data was RMA normalized and intensity measures generated using GeneSpring version 11 software.	GPL570	Martin,M酶rck,Mortensen	martin.mortensen@ki.au.dk	Dept. of Urology	Aarhus University Hospital	Brendstrupgaardsvej 100	Aarhus N	DK-8200	Denmark	ftp://ftp.ncbi.nlm.nih.gov/geo/samples/GSM1133nnn/GSM1133182/suppl/GSM1133182_M217-08.CEL.gz	54675
GSM1133183	Public on Jul 01 2015	May 02 2013	Jul 01 2015	RNA	1	Laser micro dissected benign prostate glands	Homo sapiens	tissue: benign prostate glands	gleason_grade: NA	t-stage: NA	margin_status: NA	preop_psa: NA	bcr: NA	bcr_free_time: NA	age: 70	total RNA	RNA extraction was performed using RNeasy Micro kit from Qiagen (Germany).	biotin	A total of 5ng RNA was amplified and converted to cDNA using Nugen Pico-RNA system. After amplification, the cDNA was fragmented and labeled using NuGen FL-Ovation kit.	9606	The labeled cDNA was loaded onto the Affymetrix U133 Plus 2.0 GeneChip according to the manufacturer's protocol.	GeneChips were scanned using the Affymetrix 3000 7G Scanner.	PC2581	Data was RMA normalized and intensity measures generated using GeneSpring version 11 software.	GPL570	Martin,M酶rck,Mortensen	martin.mortensen@ki.au.dk	Dept. of Urology	Aarhus University Hospital	Brendstrupgaardsvej 100	Aarhus N	DK-8200	Denmark	ftp://ftp.ncbi.nlm.nih.gov/geo/samples/GSM1133nnn/GSM1133183/suppl/GSM1133183_M217-09.CEL.gz	54675
GSM1133184	Public on Jul 01 2015	May 02 2013	Jul 01 2015	RNA	1	Laser micro dissected benign prostate glands	Homo sapiens	tissue: benign prostate glands	gleason_grade: NA	t-stage: NA	margin_status: NA	preop_psa: NA	bcr: NA	bcr_free_time: NA	age: 52	total RNA	RNA extraction was performed using RNeasy Micro kit from Qiagen (Germany).	biotin	A total of 5ng RNA was amplified and converted to cDNA using Nugen Pico-RNA system. After amplification, the cDNA was fragmented and labeled using NuGen FL-Ovation kit.	9606	The labeled cDNA was loaded onto the Affymetrix U133 Plus 2.0 GeneChip according to the manufacturer's protocol.	GeneChips were scanned using the Affymetrix 3000 7G Scanner.	PC2584	Data was RMA normalized and intensity measures generated using GeneSpring version 11 software.	GPL570	Martin,M酶rck,Mortensen	martin.mortensen@ki.au.dk	Dept. of Urology	Aarhus University Hospital	Brendstrupgaardsvej 100	Aarhus N	DK-8200	Denmark	ftp://ftp.ncbi.nlm.nih.gov/geo/samples/GSM1133nnn/GSM1133184/suppl/GSM1133184_M217-06.CEL.gz	54675
GSM1133185	Public on Jul 01 2015	May 02 2013	Jul 01 2015	RNA	1	Laser micro dissected benign prostate glands	Homo sapiens	tissue: benign prostate glands	gleason_grade: NA	t-stage: NA	margin_status: NA	preop_psa: NA	bcr: NA	bcr_free_time: NA	age: 69	total RNA	RNA extraction was performed using RNeasy Micro kit from Qiagen (Germany).	biotin	A total of 5ng RNA was amplified and converted to cDNA using Nugen Pico-RNA system. After amplification, the cDNA was fragmented and labeled using NuGen FL-Ovation kit.	9606	The labeled cDNA was loaded onto the Affymetrix U133 Plus 2.0 GeneChip according to the manufacturer's protocol.	GeneChips were scanned using the Affymetrix 3000 7G Scanner.	PC2611	Data was RMA normalized and intensity measures generated using GeneSpring version 11 software.	GPL570	Martin,M酶rck,Mortensen	martin.mortensen@ki.au.dk	Dept. of Urology	Aarhus University Hospital	Brendstrupgaardsvej 100	Aarhus N	DK-8200	Denmark	ftp://ftp.ncbi.nlm.nih.gov/geo/samples/GSM1133nnn/GSM1133185/suppl/GSM1133185_M217-10.CEL.gz	54675
GSM1133136	Public on Jul 01 2015	May 02 2013	Jul 01 2015	RNA	1	Laser micro dissected prostate tumor tissue	Homo sapiens	tissue: prostate tumor	gleason_grade: 5	t-stage: pT3b	margin_status: Negative	preop_psa: 11.4	bcr: YES	bcr_free_time: 9	age: 57	total RNA	RNA extraction was performed using RNeasy Micro kit from Qiagen (Germany).	biotin	A total of 5ng RNA was amplified and converted to cDNA using Nugen Pico-RNA system. After amplification, the cDNA was fragmented and labeled using NuGen FL-Ovation kit.	9606	The labeled cDNA was loaded onto the Affymetrix U133 Plus 2.0 GeneChip according to the manufacturer's protocol.	GeneChips were scanned using the Affymetrix 3000 7G Scanner.	PC0168	Data was RMA normalized and intensity measures generated using GeneSpring version 11 software.	GPL570	Martin,M酶rck,Mortensen	martin.mortensen@ki.au.dk	Dept. of Urology	Aarhus University Hospital	Brendstrupgaardsvej 100	Aarhus N	DK-8200	Denmark	ftp://ftp.ncbi.nlm.nih.gov/geo/samples/GSM1133nnn/GSM1133136/suppl/GSM1133136_M193-25.CEL.gz	54675
GSM1133137	Public on Jul 01 2015	May 02 2013	Jul 01 2015	RNA	1	Laser micro dissected prostate tumor tissue	Homo sapiens	tissue: prostate tumor	gleason_grade: 6	t-stage: pT3a	margin_status: Positive	preop_psa: 19.8	bcr: YES	bcr_free_time: 7	age: 60	total RNA	RNA extraction was performed using RNeasy Micro kit from Qiagen (Germany).	biotin	A total of 5ng RNA was amplified and converted to cDNA using Nugen Pico-RNA system. After amplification, the cDNA was fragmented and labeled using NuGen FL-Ovation kit.	9606	The labeled cDNA was loaded onto the Affymetrix U133 Plus 2.0 GeneChip according to the manufacturer's protocol.	GeneChips were scanned using the Affymetrix 3000 7G Scanner.	PC0171	Data was RMA normalized and intensity measures generated using GeneSpring version 11 software.	GPL570	Martin,M酶rck,Mortensen	martin.mortensen@ki.au.dk	Dept. of Urology	Aarhus University Hospital	Brendstrupgaardsvej 100	Aarhus N	DK-8200	Denmark	ftp://ftp.ncbi.nlm.nih.gov/geo/samples/GSM1133nnn/GSM1133137/suppl/GSM1133137_M193-39.CEL.gz	54675
GSM1133138	Public on Jul 01 2015	May 02 2013	Jul 01 2015	RNA	1	Laser micro dissected prostate tumor tissue	Homo sapiens	tissue: prostate tumor	gleason_grade: 6	t-stage: pT2c	margin_status: Negative	preop_psa: 10.5	bcr: NO	bcr_free_time: 80.63	age: 62	total RNA	RNA extraction was performed using RNeasy Micro kit from Qiagen (Germany).	biotin	A total of 5ng RNA was amplified and converted to cDNA using Nugen Pico-RNA system. After amplification, the cDNA was fragmented and labeled using NuGen FL-Ovation kit.	9606	The labeled cDNA was loaded onto the Affymetrix U133 Plus 2.0 GeneChip according to the manufacturer's protocol.	GeneChips were scanned using the Affymetrix 3000 7G Scanner.	PC0172	Data was RMA normalized and intensity measures generated using GeneSpring version 11 software.	GPL570	Martin,M酶rck,Mortensen	martin.mortensen@ki.au.dk	Dept. of Urology	Aarhus University Hospital	Brendstrupgaardsvej 100	Aarhus N	DK-8200	Denmark	ftp://ftp.ncbi.nlm.nih.gov/geo/samples/GSM1133nnn/GSM1133138/suppl/GSM1133138_M193-14.CEL.gz	54675
GSM1133139	Public on Jul 01 2015	May 02 2013	Jul 01 2015	RNA	1	Laser micro dissected prostate tumor tissue	Homo sapiens	tissue: prostate tumor	gleason_grade: 7	t-stage: pT3b	margin_status: Positive	preop_psa: 25.5	bcr: YES	bcr_free_time: 9	age: 69	total RNA	RNA extraction was performed using RNeasy Micro kit from Qiagen (Germany).	biotin	A total of 5ng RNA was amplified and converted to cDNA using Nugen Pico-RNA system. After amplification, the cDNA was fragmented and labeled using NuGen FL-Ovation kit.	9606	The labeled cDNA was loaded onto the Affymetrix U133 Plus 2.0 GeneChip according to the manufacturer's protocol.	GeneChips were scanned using the Affymetrix 3000 7G Scanner.	PC0173	Data was RMA normalized and intensity measures generated using GeneSpring version 11 software.	GPL570	Martin,M酶rck,Mortensen	martin.mortensen@ki.au.dk	Dept. of Urology	Aarhus University Hospital	Brendstrupgaardsvej 100	Aarhus N	DK-8200	Denmark	ftp://ftp.ncbi.nlm.nih.gov/geo/samples/GSM1133nnn/GSM1133139/suppl/GSM1133139_M193-35.CEL.gz	54675
GSM1133140	Public on Jul 01 2015	May 02 2013	Jul 01 2015	RNA	1	Laser micro dissected prostate tumor tissue	Homo sapiens	tissue: prostate tumor	gleason_grade: 6	t-stage: pT3a	margin_status: Positive	preop_psa: 23.0	bcr: YES	bcr_free_time: 5	age: 63	total RNA	RNA extraction was performed using RNeasy Micro kit from Qiagen (Germany).	biotin	A total of 5ng RNA was amplified and converted to cDNA using Nugen Pico-RNA system. After amplification, the cDNA was fragmented and labeled using NuGen FL-Ovation kit.	9606	The labeled cDNA was loaded onto the Affymetrix U133 Plus 2.0 GeneChip according to the manufacturer's protocol.	GeneChips were scanned using the Affymetrix 3000 7G Scanner.	PC0187	Data was RMA normalized and intensity measures generated using GeneSpring version 11 software.	GPL570	Martin,M酶rck,Mortensen	martin.mortensen@ki.au.dk	Dept. of Urology	Aarhus University Hospital	Brendstrupgaardsvej 100	Aarhus N	DK-8200	Denmark	ftp://ftp.ncbi.nlm.nih.gov/geo/samples/GSM1133nnn/GSM1133140/suppl/GSM1133140_M193-27_2.CEL.gz	54675
GSM1133141	Public on Jul 01 2015	May 02 2013	Jul 01 2015	RNA	1	Laser micro dissected prostate tumor tissue	Homo sapiens	tissue: prostate tumor	gleason_grade: 7	t-stage: pT3a	margin_status: Positive	preop_psa: 9.1	bcr: YES	bcr_free_time: 64	age: 58	total RNA	RNA extraction was performed using RNeasy Micro kit from Qiagen (Germany).	biotin	A total of 5ng RNA was amplified and converted to cDNA using Nugen Pico-RNA system. After amplification, the cDNA was fragmented and labeled using NuGen FL-Ovation kit.	9606	The labeled cDNA was loaded onto the Affymetrix U133 Plus 2.0 GeneChip according to the manufacturer's protocol.	GeneChips were scanned using the Affymetrix 3000 7G Scanner.	PC0188	Data was RMA normalized and intensity measures generated using GeneSpring version 11 software.	GPL570	Martin,M酶rck,Mortensen	martin.mortensen@ki.au.dk	Dept. of Urology	Aarhus University Hospital	Brendstrupgaardsvej 100	Aarhus N	DK-8200	Denmark	ftp://ftp.ncbi.nlm.nih.gov/geo/samples/GSM1133nnn/GSM1133141/suppl/GSM1133141_M193-13.CEL.gz	54675
GSM1133142	Public on Jul 01 2015	May 02 2013	Jul 01 2015	RNA	1	Laser micro dissected prostate tumor tissue	Homo sapiens	tissue: prostate tumor	gleason_grade: 5	t-stage: pT2c	margin_status: Negative	preop_psa: 6.7	bcr: NO	bcr_free_time: 79.43	age: 57	total RNA	RNA extraction was performed using RNeasy Micro kit from Qiagen (Germany).	biotin	A total of 5ng RNA was amplified and converted to cDNA using Nugen Pico-RNA system. After amplification, the cDNA was fragmented and labeled using NuGen FL-Ovation kit.	9606	The labeled cDNA was loaded onto the Affymetrix U133 Plus 2.0 GeneChip according to the manufacturer's protocol.	GeneChips were scanned using the Affymetrix 3000 7G Scanner.	PC0230	Data was RMA normalized and intensity measures generated using GeneSpring version 11 software.	GPL570	Martin,M酶rck,Mortensen	martin.mortensen@ki.au.dk	Dept. of Urology	Aarhus University Hospital	Brendstrupgaardsvej 100	Aarhus N	DK-8200	Denmark	ftp://ftp.ncbi.nlm.nih.gov/geo/samples/GSM1133nnn/GSM1133142/suppl/GSM1133142_M193-21.CEL.gz	54675
GSM1133143	Public on Jul 01 2015	May 02 2013	Jul 01 2015	RNA	1	Laser micro dissected prostate tumor tissue	Homo sapiens	tissue: prostate tumor	gleason_grade: 8	t-stage: pT2c	margin_status: Negative	preop_psa: 13.2	bcr: YES	bcr_free_time: 70	age: 68	total RNA	RNA extraction was performed using RNeasy Micro kit from Qiagen (Germany).	biotin	A total of 5ng RNA was amplified and converted to cDNA using Nugen Pico-RNA system. After amplification, the cDNA was fragmented and labeled using NuGen FL-Ovation kit.	9606	The labeled cDNA was loaded onto the Affymetrix U133 Plus 2.0 GeneChip according to the manufacturer's protocol.	GeneChips were scanned using the Affymetrix 3000 7G Scanner.	PC0244	Data was RMA normalized and intensity measures generated using GeneSpring version 11 software.	GPL570	Martin,M酶rck,Mortensen	martin.mortensen@ki.au.dk	Dept. of Urology	Aarhus University Hospital	Brendstrupgaardsvej 100	Aarhus N	DK-8200	Denmark	ftp://ftp.ncbi.nlm.nih.gov/geo/samples/GSM1133nnn/GSM1133143/suppl/GSM1133143_M193-23.CEL.gz	54675
GSM1133144	Public on Jul 01 2015	May 02 2013	Jul 01 2015	RNA	1	Laser micro dissected prostate tumor tissue	Homo sapiens	tissue: prostate tumor	gleason_grade: 7	t-stage: pT2c	margin_status: Negative	preop_psa: 10.5	bcr: YES	bcr_free_time: 16	age: 68	total RNA	RNA extraction was performed using RNeasy Micro kit from Qiagen (Germany).	biotin	A total of 5ng RNA was amplified and converted to cDNA using Nugen Pico-RNA system. After amplification, the cDNA was fragmented and labeled using NuGen FL-Ovation kit.	9606	The labeled cDNA was loaded onto the Affymetrix U133 Plus 2.0 GeneChip according to the manufacturer's protocol.	GeneChips were scanned using the Affymetrix 3000 7G Scanner.	PC0247	Data was RMA normalized and intensity measures generated using GeneSpring version 11 software.	GPL570	Martin,M酶rck,Mortensen	martin.mortensen@ki.au.dk	Dept. of Urology	Aarhus University Hospital	Brendstrupgaardsvej 100	Aarhus N	DK-8200	Denmark	ftp://ftp.ncbi.nlm.nih.gov/geo/samples/GSM1133nnn/GSM1133144/suppl/GSM1133144_M193-28.CEL.gz	54675
GSM1133145	Public on Jul 01 2015	May 02 2013	Jul 01 2015	RNA	1	Laser micro dissected prostate tumor tissue	Homo sapiens	tissue: prostate tumor	gleason_grade: 5	t-stage: pT3a	margin_status: Positive	preop_psa: 25.7	bcr: YES	bcr_free_time: 15	age: 59	total RNA	RNA extraction was performed using RNeasy Micro kit from Qiagen (Germany).	biotin	A total of 5ng RNA was amplified and converted to cDNA using Nugen Pico-RNA system. After amplification, the cDNA was fragmented and labeled using NuGen FL-Ovation kit.	9606	The labeled cDNA was loaded onto the Affymetrix U133 Plus 2.0 GeneChip according to the manufacturer's protocol.	GeneChips were scanned using the Affymetrix 3000 7G Scanner.	PC0251	Data was RMA normalized and intensity measures generated using GeneSpring version 11 software.	GPL570	Martin,M酶rck,Mortensen	martin.mortensen@ki.au.dk	Dept. of Urology	Aarhus University Hospital	Brendstrupgaardsvej 100	Aarhus N	DK-8200	Denmark	ftp://ftp.ncbi.nlm.nih.gov/geo/samples/GSM1133nnn/GSM1133145/suppl/GSM1133145_M193-33.CEL.gz	54675
GSM1133146	Public on Jul 01 2015	May 02 2013	Jul 01 2015	RNA	1	Laser micro dissected prostate tumor tissue	Homo sapiens	tissue: prostate tumor	gleason_grade: 6	t-stage: pT2c	margin_status: Negative	preop_psa: 21.2	bcr: NO	bcr_free_time: 77.6	age: 67	total RNA	RNA extraction was performed using RNeasy Micro kit from Qiagen (Germany).	biotin	A total of 5ng RNA was amplified and converted to cDNA using Nugen Pico-RNA system. After amplification, the cDNA was fragmented and labeled using NuGen FL-Ovation kit.	9606	The labeled cDNA was loaded onto the Affymetrix U133 Plus 2.0 GeneChip according to the manufacturer's protocol.	GeneChips were scanned using the Affymetrix 3000 7G Scanner.	PC0254	Data was RMA normalized and intensity measures generated using GeneSpring version 11 software.	GPL570	Martin,M酶rck,Mortensen	martin.mortensen@ki.au.dk	Dept. of Urology	Aarhus University Hospital	Brendstrupgaardsvej 100	Aarhus N	DK-8200	Denmark	ftp://ftp.ncbi.nlm.nih.gov/geo/samples/GSM1133nnn/GSM1133146/suppl/GSM1133146_M193-16.CEL.gz	54675
GSM1133147	Public on Jul 01 2015	May 02 2013	Jul 01 2015	RNA	1	Laser micro dissected prostate tumor tissue	Homo sapiens	tissue: prostate tumor	gleason_grade: 4	t-stage: pT2a	margin_status: Negative	preop_psa: 10.3	bcr: NO	bcr_free_time: 77.37	age: 68	total RNA	RNA extraction was performed using RNeasy Micro kit from Qiagen (Germany).	biotin	A total of 5ng RNA was amplified and converted to cDNA using Nugen Pico-RNA system. After amplification, the cDNA was fragmented and labeled using NuGen FL-Ovation kit.	9606	The labeled cDNA was loaded onto the Affymetrix U133 Plus 2.0 GeneChip according to the manufacturer's protocol.	GeneChips were scanned using the Affymetrix 3000 7G Scanner.	PC0255	Data was RMA normalized and intensity measures generated using GeneSpring version 11 software.	GPL570	Martin,M酶rck,Mortensen	martin.mortensen@ki.au.dk	Dept. of Urology	Aarhus University Hospital	Brendstrupgaardsvej 100	Aarhus N	DK-8200	Denmark	ftp://ftp.ncbi.nlm.nih.gov/geo/samples/GSM1133nnn/GSM1133147/suppl/GSM1133147_M193-15.CEL.gz	54675
GSM1133148	Public on Jul 01 2015	May 02 2013	Jul 01 2015	RNA	1	Laser micro dissected prostate tumor tissue	Homo sapiens	tissue: prostate tumor	gleason_grade: 7	t-stage: pT3a	margin_status: Positive	preop_psa: 10.7	bcr: YES	bcr_free_time: 40	age: 59	total RNA	RNA extraction was performed using RNeasy Micro kit from Qiagen (Germany).	biotin	A total of 5ng RNA was amplified and converted to cDNA using Nugen Pico-RNA system. After amplification, the cDNA was fragmented and labeled using NuGen FL-Ovation kit.	9606	The labeled cDNA was loaded onto the Affymetrix U133 Plus 2.0 GeneChip according to the manufacturer's protocol.	GeneChips were scanned using the Affymetrix 3000 7G Scanner.	PC0265	Data was RMA normalized and intensity measures generated using GeneSpring version 11 software.	GPL570	Martin,M酶rck,Mortensen	martin.mortensen@ki.au.dk	Dept. of Urology	Aarhus University Hospital	Brendstrupgaardsvej 100	Aarhus N	DK-8200	Denmark	ftp://ftp.ncbi.nlm.nih.gov/geo/samples/GSM1133nnn/GSM1133148/suppl/GSM1133148_M193-37.CEL.gz	54675
GSM1133149	Public on Jul 01 2015	May 02 2013	Jul 01 2015	RNA	1	Laser micro dissected prostate tumor tissue	Homo sapiens	tissue: prostate tumor	gleason_grade: 6	t-stage: pT2c	margin_status: Negative	preop_psa: 15.5	bcr: NO	bcr_free_time: 76.17	age: 69	total RNA	RNA extraction was performed using RNeasy Micro kit from Qiagen (Germany).	biotin	A total of 5ng RNA was amplified and converted to cDNA using Nugen Pico-RNA system. After amplification, the cDNA was fragmented and labeled using NuGen FL-Ovation kit.	9606	The labeled cDNA was loaded onto the Affymetrix U133 Plus 2.0 GeneChip according to the manufacturer's protocol.	GeneChips were scanned using the Affymetrix 3000 7G Scanner.	PC0266	Data was RMA normalized and intensity measures generated using GeneSpring version 11 software.	GPL570	Martin,M酶rck,Mortensen	martin.mortensen@ki.au.dk	Dept. of Urology	Aarhus University Hospital	Brendstrupgaardsvej 100	Aarhus N	DK-8200	Denmark	ftp://ftp.ncbi.nlm.nih.gov/geo/samples/GSM1133nnn/GSM1133149/suppl/GSM1133149_M193-11.CEL.gz	54675
GSM1133152	Public on Jul 01 2015	May 02 2013	Jul 01 2015	RNA	1	Laser micro dissected prostate tumor tissue	Homo sapiens	tissue: prostate tumor	gleason_grade: 5	t-stage: pT2a	margin_status: Negative	preop_psa: 7.9	bcr: NO	bcr_free_time: 74.53	age: 65	total RNA	RNA extraction was performed using RNeasy Micro kit from Qiagen (Germany).	biotin	A total of 5ng RNA was amplified and converted to cDNA using Nugen Pico-RNA system. After amplification, the cDNA was fragmented and labeled using NuGen FL-Ovation kit.	9606	The labeled cDNA was loaded onto the Affymetrix U133 Plus 2.0 GeneChip according to the manufacturer's protocol.	GeneChips were scanned using the Affymetrix 3000 7G Scanner.	PC0279	Data was RMA normalized and intensity measures generated using GeneSpring version 11 software.	GPL570	Martin,M酶rck,Mortensen	martin.mortensen@ki.au.dk	Dept. of Urology	Aarhus University Hospital	Brendstrupgaardsvej 100	Aarhus N	DK-8200	Denmark	ftp://ftp.ncbi.nlm.nih.gov/geo/samples/GSM1133nnn/GSM1133152/suppl/GSM1133152_M193-18.CEL.gz	54675
GSM1133153	Public on Jul 01 2015	May 02 2013	Jul 01 2015	RNA	1	Laser micro dissected prostate tumor tissue	Homo sapiens	tissue: prostate tumor	gleason_grade: 5	t-stage: pT2c	margin_status: Negative	preop_psa: 8.6	bcr: NO	bcr_free_time: 74.1	age: 61	total RNA	RNA extraction was performed using RNeasy Micro kit from Qiagen (Germany).	biotin	A total of 5ng RNA was amplified and converted to cDNA using Nugen Pico-RNA system. After amplification, the cDNA was fragmented and labeled using NuGen FL-Ovation kit.	9606	The labeled cDNA was loaded onto the Affymetrix U133 Plus 2.0 GeneChip according to the manufacturer's protocol.	GeneChips were scanned using the Affymetrix 3000 7G Scanner.	PC0296	Data was RMA normalized and intensity measures generated using GeneSpring version 11 software.	GPL570	Martin,M酶rck,Mortensen	martin.mortensen@ki.au.dk	Dept. of Urology	Aarhus University Hospital	Brendstrupgaardsvej 100	Aarhus N	DK-8200	Denmark	ftp://ftp.ncbi.nlm.nih.gov/geo/samples/GSM1133nnn/GSM1133153/suppl/GSM1133153_M193-20.CEL.gz	54675
GSM1133154	Public on Jul 01 2015	May 02 2013	Jul 01 2015	RNA	1	Laser micro dissected prostate tumor tissue	Homo sapiens	tissue: prostate tumor	gleason_grade: 7	t-stage: pT3a	margin_status: Positive	preop_psa: 25.5	bcr: YES	bcr_free_time: 74.7	age: 58	total RNA	RNA extraction was performed using RNeasy Micro kit from Qiagen (Germany).	biotin	A total of 5ng RNA was amplified and converted to cDNA using Nugen Pico-RNA system. After amplification, the cDNA was fragmented and labeled using NuGen FL-Ovation kit.	9606	The labeled cDNA was loaded onto the Affymetrix U133 Plus 2.0 GeneChip according to the manufacturer's protocol.	GeneChips were scanned using the Affymetrix 3000 7G Scanner.	PC0486	Data was RMA normalized and intensity measures generated using GeneSpring version 11 software.	GPL570	Martin,M酶rck,Mortensen	martin.mortensen@ki.au.dk	Dept. of Urology	Aarhus University Hospital	Brendstrupgaardsvej 100	Aarhus N	DK-8200	Denmark	ftp://ftp.ncbi.nlm.nih.gov/geo/samples/GSM1133nnn/GSM1133154/suppl/GSM1133154_M193-22.CEL.gz	54675
GSM1133155	Public on Jul 01 2015	May 02 2013	Jul 01 2015	RNA	1	Laser micro dissected prostate tumor tissue	Homo sapiens	tissue: prostate tumor	gleason_grade: 6	t-stage: pT2c	margin_status: Negative	preop_psa: 11.8	bcr: YES	bcr_free_time: 49	age: 59	total RNA	RNA extraction was performed using RNeasy Micro kit from Qiagen (Germany).	biotin	A total of 5ng RNA was amplified and converted to cDNA using Nugen Pico-RNA system. After amplification, the cDNA was fragmented and labeled using NuGen FL-Ovation kit.	9606	The labeled cDNA was loaded onto the Affymetrix U133 Plus 2.0 GeneChip according to the manufacturer's protocol.	GeneChips were scanned using the Affymetrix 3000 7G Scanner.	PC0539	Data was RMA normalized and intensity measures generated using GeneSpring version 11 software.	GPL570	Martin,M酶rck,Mortensen	martin.mortensen@ki.au.dk	Dept. of Urology	Aarhus University Hospital	Brendstrupgaardsvej 100	Aarhus N	DK-8200	Denmark	ftp://ftp.ncbi.nlm.nih.gov/geo/samples/GSM1133nnn/GSM1133155/suppl/GSM1133155_M193-19.CEL.gz	54675
GSM1133156	Public on Jul 01 2015	May 02 2013	Jul 01 2015	RNA	1	Laser micro dissected prostate tumor tissue	Homo sapiens	tissue: prostate tumor	gleason_grade: 7	t-stage: pT3b	margin_status: Positive	preop_psa: 25.6	bcr: YES	bcr_free_time: 13	age: 68	total RNA	RNA extraction was performed using RNeasy Micro kit from Qiagen (Germany).	biotin	A total of 5ng RNA was amplified and converted to cDNA using Nugen Pico-RNA system. After amplification, the cDNA was fragmented and labeled using NuGen FL-Ovation kit.	9606	The labeled cDNA was loaded onto the Affymetrix U133 Plus 2.0 GeneChip according to the manufacturer's protocol.	GeneChips were scanned using the Affymetrix 3000 7G Scanner.	PC0646	Data was RMA normalized and intensity measures generated using GeneSpring version 11 software.	GPL570	Martin,M酶rck,Mortensen	martin.mortensen@ki.au.dk	Dept. of Urology	Aarhus University Hospital	Brendstrupgaardsvej 100	Aarhus N	DK-8200	Denmark	ftp://ftp.ncbi.nlm.nih.gov/geo/samples/GSM1133nnn/GSM1133156/suppl/GSM1133156_M193-34.CEL.gz	54675
GSM1133157	Public on Jul 01 2015	May 02 2013	Jul 01 2015	RNA	1	Laser micro dissected prostate tumor tissue	Homo sapiens	tissue: prostate tumor	gleason_grade: 7	t-stage: pT3b	margin_status: Negative	preop_psa: 20.1	bcr: YES	bcr_free_time: 15	age: 71	total RNA	RNA extraction was performed using RNeasy Micro kit from Qiagen (Germany).	biotin	A total of 5ng RNA was amplified and converted to cDNA using Nugen Pico-RNA system. After amplification, the cDNA was fragmented and labeled using NuGen FL-Ovation kit.	9606	The labeled cDNA was loaded onto the Affymetrix U133 Plus 2.0 GeneChip according to the manufacturer's protocol.	GeneChips were scanned using the Affymetrix 3000 7G Scanner.	PC0711	Data was RMA normalized and intensity measures generated using GeneSpring version 11 software.	GPL570	Martin,M酶rck,Mortensen	martin.mortensen@ki.au.dk	Dept. of Urology	Aarhus University Hospital	Brendstrupgaardsvej 100	Aarhus N	DK-8200	Denmark	ftp://ftp.ncbi.nlm.nih.gov/geo/samples/GSM1133nnn/GSM1133157/suppl/GSM1133157_M193-24.CEL.gz	54675
GSM1133158	Public on Jul 01 2015	May 02 2013	Jul 01 2015	RNA	1	Laser micro dissected prostate tumor tissue	Homo sapiens	tissue: prostate tumor	gleason_grade: 6	t-stage: pT2a	margin_status: Negative	preop_psa: 22.2	bcr: NO	bcr_free_time: 58.6	age: 55	total RNA	RNA extraction was performed using RNeasy Micro kit from Qiagen (Germany).	biotin	A total of 5ng RNA was amplified and converted to cDNA using Nugen Pico-RNA system. After amplification, the cDNA was fragmented and labeled using NuGen FL-Ovation kit.	9606	The labeled cDNA was loaded onto the Affymetrix U133 Plus 2.0 GeneChip according to the manufacturer's protocol.	GeneChips were scanned using the Affymetrix 3000 7G Scanner.	PC0713	Data was RMA normalized and intensity measures generated using GeneSpring version 11 software.	GPL570	Martin,M酶rck,Mortensen	martin.mortensen@ki.au.dk	Dept. of Urology	Aarhus University Hospital	Brendstrupgaardsvej 100	Aarhus N	DK-8200	Denmark	ftp://ftp.ncbi.nlm.nih.gov/geo/samples/GSM1133nnn/GSM1133158/suppl/GSM1133158_M193-12.CEL.gz	54675
GSM1133159	Public on Jul 01 2015	May 02 2013	Jul 01 2015	RNA	1	Laser micro dissected prostate tumor tissue	Homo sapiens	tissue: prostate tumor	gleason_grade: 7	t-stage: pT3a	margin_status: Positive	preop_psa: 23.1	bcr: YES	bcr_free_time: 25	age: 69	total RNA	RNA extraction was performed using RNeasy Micro kit from Qiagen (Germany).	biotin	A total of 5ng RNA was amplified and converted to cDNA using Nugen Pico-RNA system. After amplification, the cDNA was fragmented and labeled using NuGen FL-Ovation kit.	9606	The labeled cDNA was loaded onto the Affymetrix U133 Plus 2.0 GeneChip according to the manufacturer's protocol.	GeneChips were scanned using the Affymetrix 3000 7G Scanner.	PC0717	Data was RMA normalized and intensity measures generated using GeneSpring version 11 software.	GPL570	Martin,M酶rck,Mortensen	martin.mortensen@ki.au.dk	Dept. of Urology	Aarhus University Hospital	Brendstrupgaardsvej 100	Aarhus N	DK-8200	Denmark	ftp://ftp.ncbi.nlm.nih.gov/geo/samples/GSM1133nnn/GSM1133159/suppl/GSM1133159_M193-32.CEL.gz	54675
GSM1133160	Public on Jul 01 2015	May 02 2013	Jul 01 2015	RNA	1	Laser micro dissected prostate tumor tissue	Homo sapiens	tissue: prostate tumor	gleason_grade: 5	t-stage: pT3a	margin_status: Positive	preop_psa: 9.9	bcr: NO	bcr_free_time: 54.63	age: 53	total RNA	RNA extraction was performed using RNeasy Micro kit from Qiagen (Germany).	biotin	A total of 5ng RNA was amplified and converted to cDNA using Nugen Pico-RNA system. After amplification, the cDNA was fragmented and labeled using NuGen FL-Ovation kit.	9606	The labeled cDNA was loaded onto the Affymetrix U133 Plus 2.0 GeneChip according to the manufacturer's protocol.	GeneChips were scanned using the Affymetrix 3000 7G Scanner.	PC0746	Data was RMA normalized and intensity measures generated using GeneSpring version 11 software.	GPL570	Martin,M酶rck,Mortensen	martin.mortensen@ki.au.dk	Dept. of Urology	Aarhus University Hospital	Brendstrupgaardsvej 100	Aarhus N	DK-8200	Denmark	ftp://ftp.ncbi.nlm.nih.gov/geo/samples/GSM1133nnn/GSM1133160/suppl/GSM1133160_M193-07.CEL.gz	54675
GSM1133161	Public on Jul 01 2015	May 02 2013	Jul 01 2015	RNA	1	Laser micro dissected prostate tumor tissue	Homo sapiens	tissue: prostate tumor	gleason_grade: 7	t-stage: pT3b	margin_status: Negative	preop_psa: 32.2	bcr: YES	bcr_free_time: 31	age: 59	total RNA	RNA extraction was performed using RNeasy Micro kit from Qiagen (Germany).	biotin	A total of 5ng RNA was amplified and converted to cDNA using Nugen Pico-RNA system. After amplification, the cDNA was fragmented and labeled using NuGen FL-Ovation kit.	9606	The labeled cDNA was loaded onto the Affymetrix U133 Plus 2.0 GeneChip according to the manufacturer's protocol.	GeneChips were scanned using the Affymetrix 3000 7G Scanner.	PC0750	Data was RMA normalized and intensity measures generated using GeneSpring version 11 software.	GPL570	Martin,M酶rck,Mortensen	martin.mortensen@ki.au.dk	Dept. of Urology	Aarhus University Hospital	Brendstrupgaardsvej 100	Aarhus N	DK-8200	Denmark	ftp://ftp.ncbi.nlm.nih.gov/geo/samples/GSM1133nnn/GSM1133161/suppl/GSM1133161_M193-31.CEL.gz	54675
GSM1133162	Public on Jul 01 2015	May 02 2013	Jul 01 2015	RNA	1	Laser micro dissected prostate tumor tissue	Homo sapiens	tissue: prostate tumor	gleason_grade: 7	t-stage: pT2c	margin_status: Negative	preop_psa: 42.0	bcr: YES	bcr_free_time: 6	age: 52	total RNA	RNA extraction was performed using RNeasy Micro kit from Qiagen (Germany).	biotin	A total of 5ng RNA was amplified and converted to cDNA using Nugen Pico-RNA system. After amplification, the cDNA was fragmented and labeled using NuGen FL-Ovation kit.	9606	The labeled cDNA was loaded onto the Affymetrix U133 Plus 2.0 GeneChip according to the manufacturer's protocol.	GeneChips were scanned using the Affymetrix 3000 7G Scanner.	PC0751	Data was RMA normalized and intensity measures generated using GeneSpring version 11 software.	GPL570	Martin,M酶rck,Mortensen	martin.mortensen@ki.au.dk	Dept. of Urology	Aarhus University Hospital	Brendstrupgaardsvej 100	Aarhus N	DK-8200	Denmark	ftp://ftp.ncbi.nlm.nih.gov/geo/samples/GSM1133nnn/GSM1133162/suppl/GSM1133162_M193-30.CEL.gz	54675
GSM1133164	Public on Jul 01 2015	May 02 2013	Jul 01 2015	RNA	1	Laser micro dissected prostate tumor tissue	Homo sapiens	tissue: prostate tumor	gleason_grade: 5	t-stage: pT2c	margin_status: Negative	preop_psa: 5.3	bcr: NO	bcr_free_time: 42.07	age: 67	total RNA	RNA extraction was performed using RNeasy Micro kit from Qiagen (Germany).	biotin	A total of 5ng RNA was amplified and converted to cDNA using Nugen Pico-RNA system. After amplification, the cDNA was fragmented and labeled using NuGen FL-Ovation kit.	9606	The labeled cDNA was loaded onto the Affymetrix U133 Plus 2.0 GeneChip according to the manufacturer's protocol.	GeneChips were scanned using the Affymetrix 3000 7G Scanner.	PC0825	Data was RMA normalized and intensity measures generated using GeneSpring version 11 software.	GPL570	Martin,M酶rck,Mortensen	martin.mortensen@ki.au.dk	Dept. of Urology	Aarhus University Hospital	Brendstrupgaardsvej 100	Aarhus N	DK-8200	Denmark	ftp://ftp.ncbi.nlm.nih.gov/geo/samples/GSM1133nnn/GSM1133164/suppl/GSM1133164_M193-04.CEL.gz	54675
GSM1133165	Public on Jul 01 2015	May 02 2013	Jul 01 2015	RNA	1	Laser micro dissected prostate tumor tissue	Homo sapiens	tissue: prostate tumor	gleason_grade: 7	t-stage: pT3b	margin_status: Positive	preop_psa: 42.5	bcr: YES	bcr_free_time: 22	age: 68	total RNA	RNA extraction was performed using RNeasy Micro kit from Qiagen (Germany).	biotin	A total of 5ng RNA was amplified and converted to cDNA using Nugen Pico-RNA system. After amplification, the cDNA was fragmented and labeled using NuGen FL-Ovation kit.	9606	The labeled cDNA was loaded onto the Affymetrix U133 Plus 2.0 GeneChip according to the manufacturer's protocol.	GeneChips were scanned using the Affymetrix 3000 7G Scanner.	PC0828	Data was RMA normalized and intensity measures generated using GeneSpring version 11 software.	GPL570	Martin,M酶rck,Mortensen	martin.mortensen@ki.au.dk	Dept. of Urology	Aarhus University Hospital	Brendstrupgaardsvej 100	Aarhus N	DK-8200	Denmark	ftp://ftp.ncbi.nlm.nih.gov/geo/samples/GSM1133nnn/GSM1133165/suppl/GSM1133165_M193-40.CEL.gz	54675
GSM1133167	Public on Jul 01 2015	May 02 2013	Jul 01 2015	RNA	1	Laser micro dissected prostate tumor tissue	Homo sapiens	tissue: prostate tumor	gleason_grade: 6	t-stage: pT2c	margin_status: Negative	preop_psa: 16.5	bcr: NO	bcr_free_time: 40.87	age: 63	total RNA	RNA extraction was performed using RNeasy Micro kit from Qiagen (Germany).	biotin	A total of 5ng RNA was amplified and converted to cDNA using Nugen Pico-RNA system. After amplification, the cDNA was fragmented and labeled using NuGen FL-Ovation kit.	9606	The labeled cDNA was loaded onto the Affymetrix U133 Plus 2.0 GeneChip according to the manufacturer's protocol.	GeneChips were scanned using the Affymetrix 3000 7G Scanner.	PC0836	Data was RMA normalized and intensity measures generated using GeneSpring version 11 software.	GPL570	Martin,M酶rck,Mortensen	martin.mortensen@ki.au.dk	Dept. of Urology	Aarhus University Hospital	Brendstrupgaardsvej 100	Aarhus N	DK-8200	Denmark	ftp://ftp.ncbi.nlm.nih.gov/geo/samples/GSM1133nnn/GSM1133167/suppl/GSM1133167_M193-03.CEL.gz	54675
GSM1133168	Public on Jul 01 2015	May 02 2013	Jul 01 2015	RNA	1	Laser micro dissected prostate tumor tissue	Homo sapiens	tissue: prostate tumor	gleason_grade: 7	t-stage: pT2c	margin_status: Negative	preop_psa: 23.5	bcr: YES	bcr_free_time: 4	age: 46	total RNA	RNA extraction was performed using RNeasy Micro kit from Qiagen (Germany).	biotin	A total of 5ng RNA was amplified and converted to cDNA using Nugen Pico-RNA system. After amplification, the cDNA was fragmented and labeled using NuGen FL-Ovation kit.	9606	The labeled cDNA was loaded onto the Affymetrix U133 Plus 2.0 GeneChip according to the manufacturer's protocol.	GeneChips were scanned using the Affymetrix 3000 7G Scanner.	PC0845	Data was RMA normalized and intensity measures generated using GeneSpring version 11 software.	GPL570	Martin,M酶rck,Mortensen	martin.mortensen@ki.au.dk	Dept. of Urology	Aarhus University Hospital	Brendstrupgaardsvej 100	Aarhus N	DK-8200	Denmark	ftp://ftp.ncbi.nlm.nih.gov/geo/samples/GSM1133nnn/GSM1133168/suppl/GSM1133168_M193-29.CEL.gz	54675
GSM1133169	Public on Jul 01 2015	May 02 2013	Jul 01 2015	RNA	1	Laser micro dissected prostate tumor tissue	Homo sapiens	tissue: prostate tumor	gleason_grade: 7	t-stage: pT3b	margin_status: Positive	preop_psa: 37.3	bcr: YES	bcr_free_time: 14	age: 68	total RNA	RNA extraction was performed using RNeasy Micro kit from Qiagen (Germany).	biotin	A total of 5ng RNA was amplified and converted to cDNA using Nugen Pico-RNA system. After amplification, the cDNA was fragmented and labeled using NuGen FL-Ovation kit.	9606	The labeled cDNA was loaded onto the Affymetrix U133 Plus 2.0 GeneChip according to the manufacturer's protocol.	GeneChips were scanned using the Affymetrix 3000 7G Scanner.	PC0866	Data was RMA normalized and intensity measures generated using GeneSpring version 11 software.	GPL570	Martin,M酶rck,Mortensen	martin.mortensen@ki.au.dk	Dept. of Urology	Aarhus University Hospital	Brendstrupgaardsvej 100	Aarhus N	DK-8200	Denmark	ftp://ftp.ncbi.nlm.nih.gov/geo/samples/GSM1133nnn/GSM1133169/suppl/GSM1133169_M193-09.CEL.gz	54675
GSM1133170	Public on Jul 01 2015	May 02 2013	Jul 01 2015	RNA	1	Laser micro dissected prostate tumor tissue	Homo sapiens	tissue: prostate tumor	gleason_grade: 6	t-stage: pT2c	margin_status: Negative	preop_psa: 16.6	bcr: NO	bcr_free_time: 35.8	age: 64	total RNA	RNA extraction was performed using RNeasy Micro kit from Qiagen (Germany).	biotin	A total of 5ng RNA was amplified and converted to cDNA using Nugen Pico-RNA system. After amplification, the cDNA was fragmented and labeled using NuGen FL-Ovation kit.	9606	The labeled cDNA was loaded onto the Affymetrix U133 Plus 2.0 GeneChip according to the manufacturer's protocol.	GeneChips were scanned using the Affymetrix 3000 7G Scanner.	PC0888	Data was RMA normalized and intensity measures generated using GeneSpring version 11 software.	GPL570	Martin,M酶rck,Mortensen	martin.mortensen@ki.au.dk	Dept. of Urology	Aarhus University Hospital	Brendstrupgaardsvej 100	Aarhus N	DK-8200	Denmark	ftp://ftp.ncbi.nlm.nih.gov/geo/samples/GSM1133nnn/GSM1133170/suppl/GSM1133170_M193-02.CEL.gz	54675
GSM1133171	Public on Jul 01 2015	May 02 2013	Jul 01 2015	RNA	1	Laser micro dissected prostate tumor tissue	Homo sapiens	tissue: prostate tumor	gleason_grade: 8	t-stage: pT2c	margin_status: Positive	preop_psa: 32.4	bcr: YES	bcr_free_time: 1	age: 63	total RNA	RNA extraction was performed using RNeasy Micro kit from Qiagen (Germany).	biotin	A total of 5ng RNA was amplified and converted to cDNA using Nugen Pico-RNA system. After amplification, the cDNA was fragmented and labeled using NuGen FL-Ovation kit.	9606	The labeled cDNA was loaded onto the Affymetrix U133 Plus 2.0 GeneChip according to the manufacturer's protocol.	GeneChips were scanned using the Affymetrix 3000 7G Scanner.	PC0904	Data was RMA normalized and intensity measures generated using GeneSpring version 11 software.	GPL570	Martin,M酶rck,Mortensen	martin.mortensen@ki.au.dk	Dept. of Urology	Aarhus University Hospital	Brendstrupgaardsvej 100	Aarhus N	DK-8200	Denmark	ftp://ftp.ncbi.nlm.nih.gov/geo/samples/GSM1133nnn/GSM1133171/suppl/GSM1133171_M193-26.CEL.gz	54675
GSM1133172	Public on Jul 01 2015	May 02 2013	Jul 01 2015	RNA	1	Laser micro dissected prostate tumor tissue	Homo sapiens	tissue: prostate tumor	gleason_grade: 7	t-stage: pT2c	margin_status: Positive	preop_psa: 9.9	bcr: NO	bcr_free_time: 32.77	age: 58	total RNA	RNA extraction was performed using RNeasy Micro kit from Qiagen (Germany).	biotin	A total of 5ng RNA was amplified and converted to cDNA using Nugen Pico-RNA system. After amplification, the cDNA was fragmented and labeled using NuGen FL-Ovation kit.	9606	The labeled cDNA was loaded onto the Affymetrix U133 Plus 2.0 GeneChip according to the manufacturer's protocol.	GeneChips were scanned using the Affymetrix 3000 7G Scanner.	PC0913	Data was RMA normalized and intensity measures generated using GeneSpring version 11 software.	GPL570	Martin,M酶rck,Mortensen	martin.mortensen@ki.au.dk	Dept. of Urology	Aarhus University Hospital	Brendstrupgaardsvej 100	Aarhus N	DK-8200	Denmark	ftp://ftp.ncbi.nlm.nih.gov/geo/samples/GSM1133nnn/GSM1133172/suppl/GSM1133172_M193-10.CEL.gz	54675
GSM1133173	Public on Jul 01 2015	May 02 2013	Jul 01 2015	RNA	1	Laser micro dissected prostate tumor tissue	Homo sapiens	tissue: prostate tumor	gleason_grade: 9	t-stage: pT2c	margin_status: Negative	preop_psa: 7.1	bcr: NO	bcr_free_time: 30.93	age: 57	total RNA	RNA extraction was performed using RNeasy Micro kit from Qiagen (Germany).	biotin	A total of 5ng RNA was amplified and converted to cDNA using Nugen Pico-RNA system. After amplification, the cDNA was fragmented and labeled using NuGen FL-Ovation kit.	9606	The labeled cDNA was loaded onto the Affymetrix U133 Plus 2.0 GeneChip according to the manufacturer's protocol.	GeneChips were scanned using the Affymetrix 3000 7G Scanner.	PC0930	Data was RMA normalized and intensity measures generated using GeneSpring version 11 software.	GPL570	Martin,M酶rck,Mortensen	martin.mortensen@ki.au.dk	Dept. of Urology	Aarhus University Hospital	Brendstrupgaardsvej 100	Aarhus N	DK-8200	Denmark	ftp://ftp.ncbi.nlm.nih.gov/geo/samples/GSM1133nnn/GSM1133173/suppl/GSM1133173_M193-06.CEL.gz	54675
GSM1133174	Public on Jul 01 2015	May 02 2013	Jul 01 2015	RNA	1	Laser micro dissected prostate tumor tissue	Homo sapiens	tissue: prostate tumor	gleason_grade: 7	t-stage: pT3b	margin_status: Positive	preop_psa: 7.7	bcr: YES	bcr_free_time: 31	age: 67	total RNA	RNA extraction was performed using RNeasy Micro kit from Qiagen (Germany).	biotin	A total of 5ng RNA was amplified and converted to cDNA using Nugen Pico-RNA system. After amplification, the cDNA was fragmented and labeled using NuGen FL-Ovation kit.	9606	The labeled cDNA was loaded onto the Affymetrix U133 Plus 2.0 GeneChip according to the manufacturer's protocol.	GeneChips were scanned using the Affymetrix 3000 7G Scanner.	PC0933	Data was RMA normalized and intensity measures generated using GeneSpring version 11 software.	GPL570	Martin,M酶rck,Mortensen	martin.mortensen@ki.au.dk	Dept. of Urology	Aarhus University Hospital	Brendstrupgaardsvej 100	Aarhus N	DK-8200	Denmark	ftp://ftp.ncbi.nlm.nih.gov/geo/samples/GSM1133nnn/GSM1133174/suppl/GSM1133174_M193-01_2.CEL.gz	54675
GSM1133175	Public on Jul 01 2015	May 02 2013	Jul 01 2015	RNA	1	Laser micro dissected prostate tumor tissue	Homo sapiens	tissue: prostate tumor	gleason_grade: 8	t-stage: pT3b	margin_status: Positive	preop_psa: 12.9	bcr: YES	bcr_free_time: 6	age: 63	total RNA	RNA extraction was performed using RNeasy Micro kit from Qiagen (Germany).	biotin	A total of 5ng RNA was amplified and converted to cDNA using Nugen Pico-RNA system. After amplification, the cDNA was fragmented and labeled using NuGen FL-Ovation kit.	9606	The labeled cDNA was loaded onto the Affymetrix U133 Plus 2.0 GeneChip according to the manufacturer's protocol.	GeneChips were scanned using the Affymetrix 3000 7G Scanner.	PC0948	Data was RMA normalized and intensity measures generated using GeneSpring version 11 software.	GPL570	Martin,M酶rck,Mortensen	martin.mortensen@ki.au.dk	Dept. of Urology	Aarhus University Hospital	Brendstrupgaardsvej 100	Aarhus N	DK-8200	Denmark	ftp://ftp.ncbi.nlm.nih.gov/geo/samples/GSM1133nnn/GSM1133175/suppl/GSM1133175_M193-36.CEL.gz	54675

## Sheet: Sheet2
Accession	Type	Gleason score	Stage	PSA	Age
GSM1133150	benign prostate glands	NA	NA	NA	62
GSM1133151	benign prostate glands	NA	NA	NA	68
GSM1133163	benign prostate glands	NA	NA	NA	58
GSM1133166	benign prostate glands	NA	NA	NA	56
GSM1133176	benign prostate glands	NA	NA	NA	67
GSM1133177	benign prostate glands	NA	NA	NA	75
GSM1133178	benign prostate glands	NA	NA	NA	63
GSM1133179	benign prostate glands	NA	NA	NA	53
GSM1133180	benign prostate glands	NA	NA	NA	74
GSM1133181	benign prostate glands	NA	NA	NA	62
GSM1133182	benign prostate glands	NA	NA	NA	NA
GSM1133183	benign prostate glands	NA	NA	NA	70
GSM1133184	benign prostate glands	NA	NA	NA	52
GSM1133185	benign prostate glands	NA	NA	NA	69
GSM1133136	prostate tumor	5	pT3b	11.4	57
GSM1133137	prostate tumor	6	pT3a	19.8	60
GSM1133138	prostate tumor	6	pT2c	10.5	62
GSM1133139	prostate tumor	7	pT3b	25.5	69
GSM1133140	prostate tumor	6	pT3a	23	63
GSM1133141	prostate tumor	7	pT3a	9.1	58
GSM1133142	prostate tumor	5	pT2c	6.7	57
GSM1133143	prostate tumor	8	pT2c	13.2	68
GSM1133144	prostate tumor	7	pT2c	10.5	68
GSM1133145	prostate tumor	5	pT3a	25.7	59
GSM1133146	prostate tumor	6	pT2c	21.2	67
GSM1133147	prostate tumor	4	pT2a	10.3	68
GSM1133148	prostate tumor	7	pT3a	10.7	59
GSM1133149	prostate tumor	6	pT2c	15.5	69
GSM1133152	prostate tumor	5	pT2a	7.9	65
GSM1133153	prostate tumor	5	pT2c	8.6	61
GSM1133154	prostate tumor	7	pT3a	25.5	58
GSM1133155	prostate tumor	6	pT2c	11.8	59
GSM1133156	prostate tumor	7	pT3b	25.6	68
GSM1133157	prostate tumor	7	pT3b	20.1	71
GSM1133158	prostate tumor	6	pT2a	22.2	55
GSM1133159	prostate tumor	7	pT3a	23.1	69
GSM1133160	prostate tumor	5	pT3a	9.9	53
GSM1133161	prostate tumor	7	pT3b	32.2	59
GSM1133162	prostate tumor	7	pT2c	42	52
GSM1133164	prostate tumor	5	pT2c	5.3	67
GSM1133165	prostate tumor	7	pT3b	42.5	68
GSM1133167	prostate tumor	6	pT2c	16.5	63
GSM1133168	prostate tumor	7	pT2c	23.5	46
GSM1133169	prostate tumor	7	pT3b	37.3	68
GSM1133170	prostate tumor	6	pT2c	16.6	64
GSM1133171	prostate tumor	8	pT2c	32.4	63
GSM1133172	prostate tumor	7	pT2c	9.9	58
GSM1133173	prostate tumor	9	pT2c	7.1	57
GSM1133174	prostate tumor	7	pT3b	7.7	67
GSM1133175	prostate tumor	8	pT3b	12.9	63
