# Supplementary material for: Exploring the Molecular Mechanism and Role of Glutathione S-Transferase P in Prostate Cancer
Source: Biomedicines. 2025 Apr 26;13(5):1051. doi: 10.3390/biomedicines13051051 (PMC12109251; doi:10.3390/biomedicines13051051)
Supplement: Supplementary file 1 [file biomedicines-13-01051-s001.zip › Supplemental Table S11.xlsx]

## Sheet: trainScore
ID	lasso Score	GPX3	GSTM1	GSTM2	GSTM3	GSTM5	GSTP1	RRM2
GSM1133150	0.485797	7.19547	4.81336	5.00564	4.8218	3.17165	7.17181	2.65982
GSM1133151	0.0254852	7.28579	7.03449	7.22234	6.45172	5.93866	6.91233	2.58745
GSM1133163	0.144955	7.93669	7.14526	7.35636	2.92266	5.37531	6.78782	1.84123
GSM1133166	0.109535	6.85091	7.03012	7.32841	5.77636	4.90882	6.68022	1.88498
GSM1133176	0.154295	7.94991	7.17438	7.24416	6.37742	4.40124	6.27408	2.61944
GSM1133177	0.0480656	6.16342	7.43739	7.51342	6.68756	5.64612	6.76301	2.01806
GSM1133178	0.0738135	7.98647	7.33206	7.33713	6.60789	5.00656	6.16909	2.31782
GSM1133179	0.0368073	7.64822	7.60785	7.80862	6.37943	5.0888	6.86686	1.86067
GSM1133180	0.0877971	7.4158	7.47431	7.56377	5.5737	4.89034	6.7309	1.87605
GSM1133181	0.439428	7.29929	6.60057	6.64104	5.65457	4.31218	5.87305	2.98046
GSM1133182	0.100898	7.74111	7.61817	8.05354	5.41334	5.1302	6.22797	1.8384
GSM1133183	0.0336878	6.77361	7.94902	7.96042	5.09658	6.11588	7.6033	2.88815
GSM1133184	0.0464815	6.73148	6.40483	6.61246	5.80575	5.99498	6.34526	1.52456
GSM1133185	0.00375908	8.10349	6.70774	6.75786	6.69534	4.64171	9.13714	1.84214
GSM1348946	0.0069628	6.05143	7.99177	7.80944	7.0549	7.18907	6.96553	1.97507
GSM1348947	0.0593421	6.94726	7.91397	7.93312	6.78339	5.90713	6.7175	3.78141
GSM1348948	0.368081	7.08102	6.50762	6.79861	5.11565	5.57096	5.33429	3.05785
GSM1348949	0.324606	6.77281	5.22759	5.31182	5.34278	3.73046	6.77269	1.79572
GSM1348950	0.333131	6.75125	5.59479	5.63685	5.3439	3.98859	6.24367	1.32647
GSM1348951	0.139593	7.55977	6.27237	6.52707	4.97057	5.18602	6.27694	2.09078
GSM1348952	0.230575	7.80829	5.84943	5.91799	5.2091	4.33322	7.14906	3.7705
GSM1348953	0.463235	6.43719	5.55721	5.72245	5.92249	4.90165	5.8652	3.65998
GSM1695584	0.254549	6.62036	6.50013	6.29747	6.42334	5.31081	5.90973	3.50961
GSM1695586	0.495851	6.09985	6.55671	6.46486	5.194	5.15357	5.99306	3.54585
GSM1695588	0.444848	6.93183	6.55306	6.45104	5.6323	4.41049	5.94826	2.94886
GSM1695590	0.562358	6.68653	5.26511	4.91115	4.58787	5.14906	6.11116	4.26787
GSM1695592	0.05913	7.21887	7.1392	6.96126	6.05358	5.85534	6.44374	2.68577
GSM1695594	0.355585	6.49918	5.63274	5.25925	5.57986	5.29664	6.40875	4.36017
GSM1695596	0.211212	6.63849	6.77044	6.98663	5.4761	5.28133	6.44676	3.08891
GSM1695598	0.923226	5.58517	5.29395	5.32428	5.4782	3.87502	5.61215	4.75566
GSM1695600	0.482357	5.68579	6.41075	6.64467	5.23855	5.41558	6.08068	3.73422
GSM1695602	0.236289	6.18483	7.11111	6.91454	6.01025	5.73039	6.11892	3.6679
GSM1695604	0.470658	5.87697	5.40173	5.08499	6.24878	4.95115	5.81993	3.46667
GSM1695606	0.428713	5.80041	7.33237	7.30571	5.77676	4.41651	6.02722	1.94435
GSM1695608	0.146357	6.0325	7.17371	7.20084	6.18593	5.56987	6.68387	3.35933
GSM1695610	0.508032	6.29188	5.3291	5.32955	5.1377	4.81002	5.74589	2.63347
GSM1695612	0.173983	6.62224	6.08359	5.97615	5.00906	5.65048	6.56778	3.1002
GSM1133136	0.861736	5.84504	5.48469	5.69009	3.89671	4.36664	5.92156	3.7432
GSM1133137	0.909328	4.78557	4.5807	4.66362	4.27984	4.21662	6.24439	4.24056
GSM1133138	0.982971	3.09306	4.38674	4.47091	4.77991	4.25075	4.3654	2.67762
GSM1133139	0.999322	4.53671	3.64275	3.73212	4.31473	2.45434	4.93475	7.39992
GSM1133140	0.117356	7.19291	5.63633	4.83583	5.35586	6.97856	4.81501	2.3923
GSM1133141	0.947122	5.31894	4.98676	4.97278	4.68134	3.73462	5.51692	3.95145
GSM1133142	0.447102	5.47609	6.29839	6.40957	5.80039	5.77944	5.15264	2.73383
GSM1133143	0.90934	5.56052	4.49321	4.76391	4.19019	4.32056	6.209	5.10115
GSM1133144	0.770473	7.09646	5.38475	5.01615	5.70423	3.69249	6.44215	5.4371
GSM1133145	0.82761	4.9661	4.55313	4.91248	4.55834	4.31327	5.59096	2.25715
GSM1133146	0.929756	7.00408	5.27529	5.00811	4.17433	3.85474	5.56048	4.96329
GSM1133147	0.997852	5.12113	4.44684	4.41698	3.45725	2.66788	4.72319	4.98262
GSM1133148	0.960386	7.11004	4.00101	4.05717	3.36125	4.56001	5.02991	5.73075
GSM1133149	0.687929	7.08964	6.80635	6.65535	5.89224	5.35223	4.66164	4.62599
GSM1133152	0.989767	6.06736	4.48109	4.46943	4.40031	2.95848	4.55641	4.24331
GSM1133153	0.994281	5.25131	3.70838	4.02662	3.4516	3.73872	4.28047	4.50386
GSM1133154	0.91567	5.29182	5.2302	5.03787	5.74793	4.29496	5.12592	4.40828
GSM1133155	0.996426	6.42701	3.68494	3.58933	3.4063	3.01672	4.02321	4.67647
GSM1133156	0.979163	5.1185	4.4145	4.74488	5.14197	4.23949	5.49351	6.95868
GSM1133157	0.969978	5.72076	5.68324	5.68742	5.39692	4.39941	4.46912	5.48058
GSM1133158	0.361785	5.58691	8.07159	7.86224	6.44857	3.62579	8.33365	4.79884
GSM1133159	0.963824	5.44854	4.40811	4.60159	5.19119	4.09735	5.39325	5.82118
GSM1133160	0.794073	5.83366	5.91515	5.88945	5.8072	4.76231	5.583	4.89536
GSM1133161	0.926935	3.97971	5.65411	5.59922	5.5555	4.10449	5.20389	2.89927
GSM1133162	0.945142	5.07431	4.53851	4.45596	5.05658	3.63831	4.8822	2.5866
GSM1133164	0.892376	5.00629	6.83765	6.7969	4.96811	4.49474	4.69386	2.36002
GSM1133165	0.911243	5.09175	4.80776	4.83464	4.81763	5.28989	5.27126	5.36694
GSM1133167	0.751116	6.55379	5.84435	6.07476	4.84202	4.2256	4.80866	1.66499
GSM1133168	0.989693	3.92168	4.64312	4.67873	4.3125	3.79518	5.05512	4.47533
GSM1133169	0.999837	4.45813	3.67183	3.65538	3.08073	1.16577	4.76885	5.90117
GSM1133170	0.971209	5.6591	6.99479	6.99383	4.65953	4.37322	4.1629	4.10087
GSM1133171	0.999447	4.81983	2.95349	2.37371	3.92419	1.22028	4.60716	4.63995
GSM1133172	0.983462	5.71322	4.38911	4.70546	3.63117	4.54574	5.13903	6.39896
GSM1133173	0.749203	5.16772	6.76586	6.77908	5.49069	4.90634	5.68844	3.87669
GSM1133174	0.729694	6.46574	6.28494	6.41123	5.33859	4.47876	5.85726	4.39292
GSM1133175	0.964162	4.44447	4.75575	4.79138	4.70571	4.22429	5.6232	4.97835
GSM1348933	0.947142	5.12916	3.90082	4.08326	4.80778	4.57987	5.62341	5.73671
GSM1348934	0.98775	6.00962	4.56596	4.36441	4.83553	3.51154	4.05511	4.39402
GSM1348935	0.472443	6.02561	6.72527	6.99277	5.743	4.29321	5.67279	1.55235
GSM1348936	0.0882428	7.34709	6.51259	6.79861	5.8504	5.14559	6.85781	2.83989
GSM1348937	0.949757	6.25416	5.51977	5.68761	5.00361	4.29163	5.18049	5.80339
GSM1348938	0.998617	3.98959	3.33295	3.15465	3.16598	3.53516	4.16995	4.941
GSM1348939	0.999708	3.67654	3.42428	3.37285	3.45868	2.84775	4.00675	6.17264
GSM1348940	0.993919	4.2384	6.58229	6.69509	4.65386	3.62574	4.72484	5.18519
GSM1348941	0.626858	7.07078	4.74606	4.77413	5.37357	3.45002	7.31619	4.99312
GSM1348942	0.980278	4.60781	5.51264	5.36014	4.37932	3.36795	5.61496	4.28185
GSM1348943	0.842534	6.38127	6.35948	6.36436	3.5131	4.16999	6.15606	3.7016
GSM1348944	0.976907	4.19754	5.37186	5.43878	4.1933	4.96233	4.3339	3.98941
GSM1348945	0.998946	5.21496	4.87144	4.41775	4.2207	2.20627	3.89239	4.68787
GSM1695583	0.490795	7.4672	6.55064	6.50062	5.03309	4.02755	6.23711	3.06069
GSM1695585	0.999656	3.72705	5.21969	5.29809	4.15698	3.00904	3.62881	6.21207
GSM1695587	0.379327	7.1756	6.75095	6.75257	5.27417	4.35884	6.33413	2.97884
GSM1695589	0.846689	7.01592	4.24153	4.42158	3.84115	3.48618	6.0159	3.1589
GSM1695591	0.983686	5.62083	4.63981	4.91544	4.17063	3.50641	4.38962	3.39853
GSM1695593	0.404938	6.06298	5.26672	5.05737	5.1801	3.99719	6.92769	2.35404
GSM1695595	0.722059	6.50707	6.79622	6.89648	5.66726	3.80824	5.79959	3.27935
GSM1695597	0.942234	5.39897	4.60332	5.11234	4.35303	3.88909	5.64109	4.06743
GSM1695599	0.957981	6.00885	5.41637	5.45995	4.9368	3.67615	5.07815	4.42865
GSM1695601	0.983979	5.30917	5.29212	5.78598	3.84221	3.8088	5.41901	5.35207
GSM1695603	0.983969	5.18537	3.38254	3.89849	4.27822	3.49666	4.94352	4.13534
GSM1695605	0.999455	3.99735	4.56612	4.7071	4.35748	2.87464	3.82196	5.95029
GSM1695607	0.999498	4.09145	4.14649	4.23818	3.96023	3.08139	3.534	5.64249
GSM1695609	0.847188	7.38623	4.71091	5.40921	4.03368	3.50318	5.68532	3.1463
GSM1695611	0.999198	4.45165	3.39913	3.18761	3.07322	2.89304	4.9173	6.55072
