# Supplementary material for: Exploring the Molecular Mechanism and Role of Glutathione S-Transferase P in Prostate Cancer
Source: Biomedicines. 2025 Apr 26;13(5):1051. doi: 10.3390/biomedicines13051051 (PMC12109251; doi:10.3390/biomedicines13051051)
Supplement: Supplementary file 1 [file biomedicines-13-01051-s001.zip › Supplemental Table S12.xlsx]

## Sheet: testScore
ID	lasso Score	GPX3	GSTM1	GSTM2	GSTM3	GSTM5	GSTP1	RRM2
GSM1535057_Control	0.920343	4.56662	3.0032	5.70311	3.99036	3.9829	5.30225	1.70035
GSM1535058_Control	0.978355	4.21272	2.27457	4.50711	3.05369	2.81804	5.69752	1.42209
GSM1535059_Control	0.953583	4.93512	3.4877	5.05331	3.43406	3.23668	5.62433	1.76831
GSM1535060_Control	0.957659	6.18539	4.06555	4.37643	2.96201	2.84862	5.57241	1.92818
GSM1535061_Control	0.982363	4.07472	2.17308	4.69604	2.36999	2.48072	6.2995	1.47802
GSM1535062_Control	0.969599	4.68372	2.70952	5.12123	3.45431	3.10008	5.67647	2.18305
GSM1535063_Control	0.947143	5.24529	2.88944	3.97803	2.81177	3.41634	5.6098	1.52717
GSM1535064_Control	0.987185	3.75102	3.29018	3.93731	3.5564	2.67174	5.38298	1.55322
GSM1535065_Control	0.994173	3.5632	2.15481	4.64163	2.66683	2.54978	5.42036	1.77402
GSM1535066_Control	0.99472	4.792	2.50384	2.81988	2.47677	1.91043	5.3999	1.77452
GSM1535067_Control	0.982155	4.47225	2.91368	4.25119	2.76189	3.12058	5.30938	1.6069
GSM1535068_Control	0.997485	4.53727	2.06906	4.39984	3.43101	2.12056	4.00424	1.58347
GSM1535069_Control	0.991172	4.50149	3.61556	4.45336	3.05715	2.18194	5.42545	1.66863
GSM1535070_Control	0.968363	4.86812	2.49301	3.81429	3.32413	2.42096	6.05055	1.56625
GSM1535071_Control	0.999519	3.28644	2.01328	2.10686	2.63982	1.05079	4.60221	1.63387
GSM1535072_Control	0.836194	4.99854	2.68727	5.01346	2.91889	3.88828	6.41472	1.50009
GSM1535073_Control	0.990092	3.62554	4.39831	4.91822	2.71343	2.6402	6.13337	2.44043
GSM1535074_Control	0.976693	3.74472	3.56188	4.89597	4.07634	3.09283	5.47611	1.93688
GSM1535075_Control	0.973157	4.70143	3.30668	4.66697	3.28203	2.34309	6.10115	1.61092
GSM1535076_Control	0.955404	4.71299	2.55753	4.93831	3.33654	3.5632	5.39795	1.71235
GSM1535077_Control	0.953896	4.66015	3.38256	5.56853	3.17084	3.70941	5.44128	1.79157
GSM1535078_Control	0.913545	5.21364	3.17433	5.23096	3.28712	3.15609	6.23062	1.68148
GSM1535079_Control	0.997474	3.56848	2.6947	4.18739	2.59163	2.31038	4.95139	1.90195
GSM1535080_Control	0.737181	5.27848	2.60666	5.58132	3.68187	3.77326	6.59102	1.56685
GSM1535081_Control	0.989242	4.30488	2.79583	4.33995	2.80246	2.51931	5.58296	1.79042
GSM1535082_Control	0.977024	4.5175	2.44062	4.69575	3.05494	3.14838	5.58622	2.05968
GSM1535083_Control	0.965397	4.92768	3.11649	4.59865	2.74685	3.00637	5.76393	1.45451
GSM1535084_Control	0.983154	5.20921	2.37118	4.32973	3.79706	2.22388	5.27043	1.72397
GSM1535085_Control	0.984217	5.15569	2.66533	4.7253	2.81632	2.16756	5.83341	1.77168
GSM1535086_Control	0.979188	3.34245	3.86858	5.75274	3.6851	3.57355	5.35745	2.03945
GSM1535087_Control	0.988153	4.76028	2.13981	5.543	2.72921	2.5934	5.39606	1.79598
GSM1535088_Control	0.983571	4.78637	2.11608	4.79791	3.05457	2.57048	5.39795	1.4921
GSM1535089_Control	0.984256	3.94094	3.24491	4.67224	3.47323	2.90863	5.2552	1.4921
GSM1535090_Control	0.985353	4.39432	3.16761	5.04474	3.52488	2.64407	5.23042	1.59621
GSM1535091_Control	0.980565	4.05512	3.44174	4.88734	3.29654	2.67252	5.77031	1.56655
GSM1535092_Control	0.996197	4.51157	2.06753	3.74706	2.64079	2.01072	5.07913	1.83915
GSM1535093_Control	0.987439	4.62477	3.43406	4.42971	3.26592	2.21904	5.49656	1.55294
GSM1535094_Control	0.916412	4.44523	3.96658	5.27735	3.34767	3.40686	6.34219	1.70726
GSM1535095_Control	0.896389	5.43527	3.19547	4.6443	3.61802	3.26372	5.94418	1.53318
GSM1535096_Control	0.979113	4.44169	2.11929	4.56434	3.78249	2.43805	5.78707	1.90663
GSM1535097_Control	0.986784	4.60896	3.42648	4.2548	2.96647	2.70628	5.45417	2.00339
GSM1535098_Control	0.992615	4.53258	2.97026	4.44147	2.8952	2.23701	5.45284	2.03414
GSM1535099_Control	0.984152	4.91858	2.40039	5.1697	3.08234	2.04907	5.83587	1.55844
GSM1535100_Control	0.951159	5.18911	4.35017	4.47887	2.95608	3.29536	5.67647	1.66411
GSM1535101_Control	0.987647	4.97253	2.35013	4.48123	2.62883	2.49497	5.38797	1.6304
GSM1535102_Control	0.997099	4.90114	1.82967	4.19563	2.56468	2.02548	4.42302	1.44059
GSM1535103_Control	0.945521	5.19604	2.87317	4.78853	3.05821	2.75888	6.13179	1.39367
GSM1535104_Control	0.989042	5.22329	2.5668	3.93442	3.10561	2.19101	5.25675	1.76102
GSM1535105_Control	0.991837	4.36372	2.48213	4.24322	2.91023	2.26261	5.52772	1.877
GSM1535106_Control	0.995084	4.63925	2.22998	4.46554	3.23362	1.85696	5.17724	1.98456
GSM1535107_Control	0.970093	5.15478	2.07775	5.4406	3.43375	2.77903	5.35215	1.43626
GSM1535108_Control	0.956417	5.01038	2.66092	5.42159	2.90682	2.63143	6.42529	1.80289
GSM1535109_Control	0.852068	3.94405	3.86246	5.11681	3.40751	4.87524	5.53005	1.32648
GSM1535110_Control	0.971238	4.83937	2.27477	3.68155	3.0402	2.84571	5.69462	1.57077
GSM1535111_Control	0.995646	3.94612	1.95038	4.5306	2.56639	1.79712	5.66897	1.63705
GSM1535112_Control	0.992569	4.72071	3.37567	5.06874	2.73902	2.07689	5.48719	1.81559
GSM1535113_Control	0.980921	4.12381	3.32943	5.01077	2.95892	3.0032	5.63383	1.7114
GSM1535114_Control	0.990996	4.52138	2.1075	4.2568	3.34099	2.31934	5.42036	2.19992
GSM1535115_Control	0.968599	4.57724	3.80864	5.67272	3.80166	3.20957	5.50523	2.24448
GSM1535116_Control	0.97117	4.00748	5.43267	5.75883	4.31404	3.1668	5.35506	1.95698
GSM1535117_Control	0.993202	4.43945	2.53768	4.03405	2.55172	2.40206	5.15986	1.49731
GSM1535118_Control	0.932016	4.64137	4.69999	5.94133	3.26223	3.97938	5.60312	1.93318
GSM1535119_Control	0.972857	4.66426	3.6798	4.97025	3.66707	2.67746	5.54904	1.52687
GSM1535120_Control	0.985911	4.65493	2.25431	4.82162	3.359	2.24597	5.60895	1.73154
GSM1535121_Control	0.968777	4.73898	2.40425	4.14834	3.19899	2.57918	6.10623	1.74456
GSM1535122_Control	0.992638	4.03837	2.97415	3.78198	2.40343	2.16589	5.94133	1.82415
GSM1535123_Control	0.970251	4.43172	2.38835	5.48368	3.06557	3.34901	5.64532	1.98842
GSM1535124_Control	0.993957	3.9416	2.19487	4.01071	2.67804	2.25557	5.5173	1.72934
GSM1535125_Control	0.998627	3.65758	2.18069	4.29146	2.6765	2.05671	4.6017	2.05585
GSM1535126_Control	0.991053	3.82268	2.85583	4.03602	2.33434	2.13436	6.11805	1.43808
GSM1535127_Control	0.99591	4.01518	2.47617	3.58698	2.81322	2.52498	4.88257	1.97764
GSM1535128_Control	0.990671	3.79472	2.99316	4.1344	2.65521	2.64827	5.65042	1.75448
GSM1535129_Control	0.900908	3.33188	2.43412	5.32219	4.44344	4.25961	5.86365	2.03713
GSM1535130_Control	0.975363	4.37306	2.40101	4.6368	3.37928	2.88981	5.54755	1.52437
GSM1535131_Control	0.901589	4.14025	3.31998	5.76599	3.41326	3.92743	6.13179	1.72448
GSM1535132_Control	0.999373	3.14341	1.7053	3.25136	2.75021	2.63864	3.69574	2.44298
GSM1535133_Control	0.963892	5.10332	2.89109	4.37052	3.09371	2.96272	5.70802	1.71718
GSM1535134_Control	0.920894	4.59473	3.6257	5.94685	2.96758	3.47755	6.19281	1.43883
GSM1535135_Control	0.985147	4.77777	2.33863	4.19984	2.70011	2.75188	5.61738	2.09263
GSM1535136_Control	0.988165	4.41234	2.91221	4.11773	2.92163	2.597	5.55674	1.94516
GSM1535137_Control	0.891894	5.05123	2.96057	5.80974	3.66919	3.12726	6.42784	1.76102
GSM1535138_Control	0.993932	4.6087	2.8134	4.46099	2.55172	2.39095	5.35097	2.23865
GSM1535139_Control	0.994848	3.48196	2.27599	3.75038	2.62341	2.49025	5.40116	1.72278
GSM1535140_Control	0.931167	4.52138	1.97849	4.99281	3.78855	3.34263	6.03735	1.91589
GSM1535141_Control	0.981444	4.91195	3.24574	4.69179	2.85961	3.09562	5.39926	2.22093
GSM1535142_Control	0.994272	4.69491	1.87435	4.33625	3.10443	2.26426	5.35273	2.75781
GSM1535143_Control	0.973162	5.12433	2.68292	5.42221	3.0032	2.447	5.88577	1.55903
GSM1535144_Control	0.981887	5.19303	2.10792	4.88669	2.6198	2.16824	5.9428	1.56106
GSM1535145_Control	0.996682	4.05089	2.63864	3.40703	2.6523	2.41352	4.89009	2.04202
GSM1535146_Control	0.987551	4.45473	2.1148	3.09818	2.8406	2.42434	5.63472	1.6251
GSM1535147_Control	0.828611	5.6408	2.56449	5.142	3.59722	3.85704	6.03119	1.96376
GSM1535148_Control	0.995651	5.33545	2.3574	3.03648	2.90354	1.82461	5.01546	2.23681
GSM1535149_Control	0.974536	4.2281	2.21782	4.42258	3.17137	2.77812	5.92793	1.61427
GSM1535150_Control	0.973236	3.99334	3.0289	5.90451	2.80975	2.78439	6.35611	1.74306
GSM1535151_Control	0.989339	4.80321	2.00602	3.47038	3.08577	2.06443	5.57478	1.7184
GSM1535152_Control	0.97618	4.93012	2.33311	4.11183	2.70367	2.72449	5.77031	1.59647
GSM1535153_Control	0.974368	4.35672	1.80313	5.18344	2.88489	2.53139	6.22309	1.53496
GSM1535154_Control	0.989773	4.81665	2.02128	4.48284	2.38158	2.3475	5.54686	1.59179
GSM1535155_Control	0.990407	3.86012	2.52831	3.38044	3.10527	2.55639	5.4623	1.68598
GSM1535156_Control	0.990778	3.92128	2.08357	3.21183	2.84042	1.85388	6.16	1.53439
GSM1535157_Control	0.731177	5.18867	2.21822	4.81106	4.70561	3.94694	6.07057	1.78974
GSM1535158_Control	0.997817	3.36253	2.42629	4.52499	3.09389	2.50222	4.75327	2.46233
GSM1535159_Control	0.982358	4.20004	2.49652	5.06623	3.27384	2.46311	5.94001	1.80102
GSM1535160_Control	0.99172	4.38937	2.36294	3.57501	2.55368	2.5244	5.47471	1.92209
GSM1535161_Control	0.971898	4.84039	2.67898	4.37664	3.09406	2.56639	5.96176	1.64351
GSM1535162_Control	0.979771	4.10658	2.18386	3.74955	2.8986	3.30372	5.47257	1.79414
GSM1535163_Control	0.931453	3.86416	4.63125	5.08208	3.12535	3.20957	6.60378	1.39163
GSM1535164_Control	0.998046	4.34557	1.88121	3.63561	2.65269	2.0517	4.4927	1.87319
GSM1535165_Control	0.984855	4.71873	2.82947	4.82761	2.64138	3.08632	5.13049	1.64376
GSM1535166_Control	0.997455	4.2838	1.94119	3.86012	2.37418	2.04115	4.77079	1.54562
GSM1535167_Control	0.99332	4.05116	2.42136	4.94347	2.85746	2.56717	5.28618	1.99928
GSM1535168_Control	0.988973	4.51182	3.68381	3.34682	2.98901	2.58211	5.23557	1.60223
GSM1535169_Control	0.981966	4.35185	2.77886	4.59103	2.56353	3.13747	5.58457	1.82321
GSM1535170_Control	0.983399	4.77873	2.56854	4.51995	2.77589	2.16156	6.1249	1.78904
GSM1535171_Control	0.979229	4.27742	2.59281	4.62164	3.11285	2.1893	6.44403	1.84743
GSM1535172_Control	0.845649	4.58181	3.55054	5.24061	3.0032	3.69737	6.75409	1.56337
GSM1535173_Control	0.979728	4.71958	2.17143	4.10266	2.47023	2.9805	5.63737	1.68807
GSM1535174_Control	0.997104	3.75706	2.27435	3.49164	2.561	2.15778	5.08458	1.77239
GSM1535175_Control	0.997203	3.99533	2.39942	3.49082	2.49772	2.07989	5.17106	2.03966
GSM1535176_Control	0.990827	4.75964	2.22531	4.484	2.66151	2.62055	4.99025	1.47869
GSM1535177_Control	0.899386	4.19426	4.02019	6.01207	3.7897	3.82435	6.00313	1.66891
GSM1535178_Control	0.981677	4.96431	2.24676	4.55733	2.79396	2.91601	5.45349	1.9878
GSM1535179_Control	0.968638	4.77109	3.16003	4.97773	3.10663	3.25736	5.32161	1.48065
GSM1535180_Control	0.994109	3.16343	2.50445	4.63413	3.19046	2.28372	5.36233	1.23385
GSM1535181_Control	0.995032	3.70435	3.43762	3.72789	2.30285	2.42175	5.60071	1.95167
GSM1535182_Control	0.973166	3.78018	3.20993	6.11979	2.52068	4.1264	5.35506	1.90019
GSM1535183_Control	0.974636	4.70729	3.1658	5.39542	2.65883	2.59831	6.11459	1.61507
GSM1535184_Control	0.96772	4.72793	3.15609	4.57008	2.45433	3.44372	5.36349	1.15902
GSM1535185_Control	0.971933	4.97998	2.72015	4.47542	2.73361	3.11338	5.5483	1.69295
GSM1535186_Control	0.993205	4.56638	1.79042	4.10936	2.63712	2.30714	5.06994	1.35995
GSM1535187_Control	0.996662	3.10196	3.24046	4.04528	2.40143	2.94625	5.00374	2.03371
GSM1535188_Control	0.974405	3.99657	2.71626	4.38113	3.37275	3.28203	5.80424	2.30957
GSM1535189_Control	0.989059	4.48123	2.03839	4.33995	2.26076	2.91998	5.34346	1.71066
GSM1535190_Control	0.940692	4.91263	2.41784	5.28126	3.24108	3.28461	5.93071	1.74922
GSM1535191_Control	0.987578	4.87052	2.04927	5.28566	2.84405	2.42493	5.60813	2.02105
GSM1535192_Control	0.976849	4.00337	3.0778	4.49909	3.7125	2.55735	5.85882	1.54733
GSM1535193_Control	0.972596	4.2656	3.06922	4.33625	3.26007	3.14769	5.75171	1.98303
GSM1535194_Control	0.999172	4.36989	1.98565	1.49919	1.82231	1.42364	4.54586	1.54125
GSM1535195_Control	0.991392	4.22556	2.65094	4.22029	2.53867	2.51119	5.55674	1.79342
GSM1535196_Control	0.976789	4.50245	2.92606	4.57976	3.06206	2.5195	6.36551	2.31245
GSM1535197_Control	0.979347	4.77444	2.41294	4.22556	2.79308	2.37079	6.01063	1.57188
GSM1535198_Control	0.958465	4.45797	4.73577	4.75114	3.16157	3.70187	5.47682	1.82762
GSM1535199_Control	0.983935	5.01702	2.33491	4.44545	2.58035	2.56488	5.63122	1.73523
GSM1535200_Control	0.97273	4.89534	2.56196	4.80289	3.34715	2.11608	6.16374	1.52953
GSM1535201_Control	0.98308	5.07534	2.67155	4.32598	2.8188	2.96955	5.23349	1.96095
GSM1535202_Control	0.989819	3.97358	2.69107	4.47679	2.7112	2.67116	5.56059	1.70553
GSM1535203_Control	0.991382	4.14892	2.3002	3.38012	2.57323	2.8041	5.33365	1.8855
GSM1535204_Control	0.968695	4.62033	3.10078	4.97963	3.40069	2.94712	5.79237	1.9306
GSM1535205_Control	0.970329	4.66148	2.38394	5.00959	3.18961	3.18996	5.65308	2.06688
GSM1535206_Control	0.992889	4.31098	2.33353	4.29373	3.06327	2.4432	5.16074	1.88034
GSM1535207_Control	0.99604	4.06732	2.51892	3.59964	2.75706	2.29056	4.82194	1.46146
GSM1535208_Control	0.990798	3.93321	2.94163	4.2836	3.19763	2.41087	5.59661	1.91196
GSM1535209_Control	0.976371	4.20736	2.44499	4.95245	2.60003	2.68654	6.29111	1.67792
GSM1535210_Control	0.99584	3.72592	2.40622	5.14805	2.46349	2.24384	5.47397	1.8801
GSM1535211_Control	0.981844	4.69522	3.00392	4.20297	2.92553	2.60155	5.73413	1.78501
GSM1535212_Control	0.977403	4.77351	2.447	6.27042	2.96722	2.89895	5.66807	1.94382
GSM1535213_Control	0.967975	6.03277	3.31225	5.23297	4.1666	2.11971	5.35215	1.69016
GSM1535214_Control	0.652723	4.84487	3.70614	5.30885	4.16566	4.22086	6.35611	1.27079
GSM1535215_Control	0.974003	4.10881	2.92145	5.35745	3.43552	3.04336	5.66716	1.7308
GSM1535216_Control	0.991231	4.42324	2.00492	3.46789	2.62572	2.43627	5.45417	1.7109
GSM1534793_Treat	0.978504	4.39277	2.60515	5.20583	2.94643	3.07428	5.64612	1.91653
GSM1534794_Treat	0.99475	4.17428	2.33984	3.8252	2.66683	2.25802	5.29616	1.80541
GSM1534795_Treat	0.988001	4.53947	2.84405	4.25261	2.96201	2.74277	5.45897	2.18952
GSM1534796_Treat	0.999379	3.34817	2.79344	2.80552	2.41193	1.76292	4.33873	1.86653
GSM1534797_Treat	0.995134	4.03083	2.77536	3.88295	2.68464	2.39903	5.14525	1.79849
GSM1534798_Treat	0.998491	3.63367	2.3441	3.69034	2.61099	1.877	4.76209	1.74598
GSM1534799_Treat	0.994359	3.80589	2.27935	3.97217	2.36617	2.1862	5.61063	1.44313
GSM1534800_Treat	0.987957	3.85497	2.51214	4.06859	2.92481	3.11267	5.24793	1.7362
GSM1534801_Treat	0.999617	2.81786	2.0424	3.20001	2.21104	1.73691	4.57623	2.41813
GSM1534802_Treat	0.993083	4.41347	2.65649	4.11811	2.88196	2.45955	5.17582	1.91697
GSM1534803_Treat	0.978793	4.47113	2.56912	4.32064	3.18289	2.92016	5.50089	1.68424
GSM1534804_Treat	0.999902	3.02604	1.67496	1.23837	2.38138	1.39972	3.5907	2.8048
GSM1534805_Treat	0.99665	4.15814	2.87152	4.22185	2.88103	2.22595	4.8678	1.96095
GSM1534806_Treat	0.993672	4.04385	2.58851	4.32021	2.78085	2.48867	5.15524	1.6091
GSM1534807_Treat	0.989721	3.93663	2.75334	4.18599	3.03561	2.92678	5.26721	1.9102
GSM1534808_Treat	0.998903	3.83055	2.18511	2.13021	2.18069	1.84937	4.69999	1.94057
GSM1534809_Treat	0.993618	3.72494	2.54548	3.59005	2.65288	3.0086	5.01702	1.87344
GSM1534810_Treat	0.990741	4.11554	2.29462	3.63578	2.52498	2.50182	5.50236	1.40202
GSM1534811_Treat	0.997746	3.77093	2.6402	3.87492	2.50523	2.22093	4.85235	1.8748
GSM1534812_Treat	0.999755	2.79255	2.76861	2.05237	2.39421	1.52225	4.02001	1.92251
GSM1534813_Treat	0.993408	3.81448	2.11522	3.67354	3.31524	2.71064	5.03869	2.0424
GSM1534814_Treat	0.9916	4.21405	2.12745	3.93128	3.08266	2.22914	5.45284	1.63066
GSM1534815_Treat	0.998561	3.49771	2.18426	3.09974	2.3002	2.03393	4.73984	1.63878
GSM1534816_Treat	0.995325	4.196	2.66208	4.15666	2.71681	2.33373	5.11458	1.89399
GSM1534817_Treat	0.998806	3.73198	2.02128	2.79879	2.54297	1.90932	4.34185	1.47039
GSM1534818_Treat	0.998211	4.22359	2.31019	3.25956	2.47004	1.79087	4.90558	2.01481
GSM1534819_Treat	0.993467	3.79621	3.07676	3.97695	2.86478	2.73415	5.12477	1.79342
GSM1534820_Treat	0.996624	4.55302	2.66989	4.27225	2.66551	2.18261	4.80628	1.9395
GSM1534821_Treat	0.996284	3.94228	2.3668	4.11535	2.36231	2.57976	4.81694	1.6017
GSM1534822_Treat	0.986129	4.86407	2.81933	4.28884	2.85819	2.92986	5.10372	1.82809
GSM1534823_Treat	0.942756	4.36525	3.23859	5.13359	3.16965	2.73958	6.56241	1.32854
GSM1534824_Treat	0.99909	3.61136	2.10814	2.43627	3.08539	1.69489	4.46696	2.22935
GSM1534825_Treat	0.983066	4.58849	2.82438	4.46419	2.69617	2.87554	5.38544	1.43149
GSM1534826_Treat	0.997187	4.34412	2.56639	3.64823	2.77031	1.85317	4.8207	1.55465
GSM1534827_Treat	0.962105	5.09694	2.68464	4.62084	2.54316	2.15394	6.80594	1.6017
GSM1534828_Treat	0.964026	4.26905	3.51054	5.17106	2.47457	3.31965	6.02969	1.5326
GSM1534829_Treat	0.995999	3.90262	3.87267	4.56886	3.73963	2.85637	4.09209	1.96181
GSM1534830_Treat	0.998346	3.8502	2.44002	3.78215	2.48751	2.23222	4.66069	2.17329
GSM1534831_Treat	0.997081	3.68493	1.74121	3.50529	2.78293	2.19316	5.19206	2.18446
GSM1534832_Treat	0.986613	4.14607	2.15078	4.46766	3.38454	2.88289	5.28783	1.9397
GSM1534833_Treat	0.994318	4.35504	2.31019	4.19006	2.87738	2.74352	5.05	2.5326
GSM1534834_Treat	0.956079	4.66288	3.94628	5.68786	3.35934	3.67499	5.35041	1.83882
GSM1534835_Treat	0.999685	3.50792	1.84177	2.70068	2.21761	1.57357	3.95403	1.99819
GSM1534836_Treat	0.996686	3.62287	2.27083	5.00454	2.12499	1.62381	5.99009	1.64324
GSM1534837_Treat	0.994494	4.31999	2.66476	4.30289	2.54196	2.46311	5.01973	1.60717
GSM1534838_Treat	0.992323	4.56055	2.63085	3.87716	2.54216	2.369	5.32674	1.64401
GSM1534839_Treat	0.996564	3.58586	3.44585	4.06391	2.8249	2.10201	5.2097	1.6724
GSM1534840_Treat	0.994376	3.67148	2.71702	4.08003	3.1631	2.46747	5.36593	2.19487
GSM1534841_Treat	0.789852	5.29388	2.22053	5.75688	3.85056	4.30731	5.86006	1.93146
GSM1534842_Treat	0.994584	3.78301	2.39542	4.16545	2.73433	2.49478	5.25422	1.78363
GSM1534843_Treat	0.994459	4.99472	2.38138	3.53441	3.18068	1.75661	5.29671	2.11522
GSM1534844_Treat	0.994449	3.91559	1.96158	4.19141	3.29905	2.51854	4.97773	1.96397
GSM1534845_Treat	0.994802	4.50174	3.01251	2.85063	2.68614	2.68654	4.56308	1.60638
GSM1534846_Treat	0.994551	4.02808	2.4669	3.7017	2.85961	2.86915	4.55531	1.53615
GSM1534847_Treat	0.986971	4.21328	2.44277	4.43441	3.15319	2.67573	5.41641	1.6707
GSM1534848_Treat	0.988092	5.16926	2.26772	4.47472	2.85873	2.21719	5.6408	2.08898
GSM1534849_Treat	0.993568	3.94458	2.74685	4.26884	2.80462	2.67419	5.24223	2.02832
GSM1534850_Treat	0.994039	4.21639	3.03674	3.9854	2.97415	2.41431	5.036	1.72494
GSM1534851_Treat	0.989482	4.43646	2.02439	3.57717	3.13712	2.03113	5.76495	1.71261
GSM1534852_Treat	0.998623	3.9416	3.4245	3.18289	2.98279	2.07101	4.41347	2.32563
GSM1534853_Treat	0.997691	3.88212	2.49969	3.85004	2.75132	2.13523	4.73345	1.8008
GSM1534854_Treat	0.998862	3.49164	2.18261	4.31632	2.31245	2.12478	4.64189	2.07367
GSM1534855_Treat	0.996566	4.52693	2.08682	3.87369	2.31913	2.04648	4.8994	1.4417
GSM1534856_Treat	0.999383	3.56807	1.51141	2.94411	2.21945	1.99345	4.04017	1.78621
GSM1534857_Treat	0.999581	3.11063	1.96333	2.00296	2.11217	1.65641	4.40401	1.96789
GSM1534858_Treat	0.99896	4.11956	2.42015	4.06246	2.35342	1.94993	4.75757	2.82947
GSM1534859_Treat	0.999336	3.35214	2.74778	3.22496	2.5104	1.74761	4.37093	1.87833
GSM1534860_Treat	0.995555	3.91334	2.61231	4.25898	2.57761	2.59663	4.9628	1.76855
GSM1534861_Treat	0.998623	4.01179	2.03178	2.53454	2.14718	2.18069	4.40489	1.74502
GSM1534862_Treat	0.999215	2.75999	1.99579	3.59329	2.45413	2.01048	4.97143	2.55809
GSM1534863_Treat	0.993698	3.73607	2.71852	4.2524	2.58289	2.65921	5.35987	1.8194
GSM1534864_Treat	0.99687	3.66145	2.24448	3.65509	2.40501	2.19953	5.16833	1.61013
GSM1534865_Treat	0.997439	3.97445	2.14102	3.69836	2.41734	1.83813	5.20149	1.68892
GSM1534866_Treat	0.99375	4.17803	2.43727	3.83038	2.65014	2.46768	5.06789	1.43073
GSM1534867_Treat	0.998204	4.05587	3.06468	3.54874	2.3493	1.71573	4.97439	1.69394
GSM1534868_Treat	0.994954	3.54955	2.55789	4.35905	2.76843	2.26998	5.46164	1.66813
GSM1534869_Treat	0.999405	3.31492	1.82097	3.64132	2.52986	1.67318	4.34434	1.86743
GSM1534870_Treat	0.991534	4.83836	2.35361	4.3464	2.6402	2.53061	5.18257	1.88838
GSM1534871_Treat	0.976456	5.18437	2.58193	3.99926	3.06451	2.61079	5.63383	1.76878
GSM1534872_Treat	0.999995	2.4651	2.25802	1.11414	1.59621	1.1157	1.61559	2.65424
GSM1534873_Treat	0.952381	4.86274	3.61961	5.29169	3.02344	2.46747	6.55584	1.52467
GSM1534874_Treat	0.990556	4.77873	2.45876	3.65675	2.66016	2.16113	5.587	1.7006
GSM1534875_Treat	0.973786	5.35158	3.79438	5.16737	2.86127	2.71361	5.80649	2.06621
GSM1534876_Treat	0.994618	4.48261	2.37859	3.91712	2.80229	2.21698	5.21724	1.98907
GSM1534877_Treat	0.933161	4.74819	2.57418	4.16566	2.80498	2.61578	7.03541	1.7247
GSM1534878_Treat	0.991521	3.65725	2.58308	3.47305	2.79127	2.81031	5.24223	1.45523
GSM1534879_Treat	0.992009	3.89636	2.6708	3.06048	3.15715	2.50144	5.29893	1.69939
GSM1534880_Treat	0.979242	4.95802	2.47538	4.33851	2.17099	3.78283	4.98766	1.89752
GSM1534881_Treat	0.990783	5.05897	1.88928	4.23396	2.85961	2.43963	5.12393	1.89283
GSM1534882_Treat	0.998372	4.01966	2.12013	3.35706	2.46708	1.98972	4.7548	2.06974
GSM1534883_Treat	0.997362	3.88657	2.34229	4.12307	2.62973	2.36068	4.81819	2.03478
GSM1534884_Treat	0.998069	3.46005	1.94361	4.04125	2.3952	2.21083	5.10166	2.18828
GSM1534885_Treat	0.997535	3.78083	2.33655	3.68906	2.51062	2.2224	4.98915	1.99081
GSM1534886_Treat	0.970133	4.81106	3.27872	4.99355	2.68819	2.66645	6.02087	1.39082
GSM1534887_Treat	0.991417	4.49316	2.70221	4.68674	2.48233	2.41573	5.39731	1.52896
GSM1534888_Treat	0.995334	3.73737	2.90373	3.33057	2.38298	2.66054	5.0787	1.64189
GSM1534889_Treat	0.987003	4.05748	3.07658	4.31098	2.9775	2.80936	5.43065	1.62039
GSM1534890_Treat	0.996709	3.79137	2.49459	3.63071	2.28138	2.17227	5.36349	1.85093
GSM1534891_Treat	0.98506	4.23551	3.01495	5.13359	3.65904	2.63805	5.33487	1.71816
GSM1534892_Treat	0.997133	3.78786	2.87554	3.70614	2.95892	2.31266	4.67893	1.74669
GSM1534893_Treat	0.994077	3.96518	2.37579	3.4926	2.68819	2.23367	5.48861	1.70409
GSM1534894_Treat	0.999465	3.25381	1.93929	2.52088	2.41313	1.81984	4.47588	2.42549
GSM1534895_Treat	0.982683	3.79203	2.81214	4.51468	2.96524	2.85262	5.70311	1.39327
GSM1534896_Treat	0.995207	3.81597	2.55053	4.18519	2.64503	2.44119	5.18257	1.71434
GSM1534897_Treat	0.996061	4.41522	1.98479	3.61183	2.22053	2.17164	5.18304	1.758
GSM1534898_Treat	0.995029	3.88845	2.97819	4.76293	2.57553	2.55715	5.00187	1.52803
GSM1534899_Treat	0.999765	3.62255	2.52632	2.75316	2.09115	1.41142	3.80708	1.93406
GSM1534900_Treat	0.993468	3.47916	2.40343	4.04528	2.43354	2.4938	5.60895	1.48767
GSM1534901_Treat	0.992164	4.59765	1.93667	3.78737	2.77333	1.94272	5.75384	1.8748
GSM1534902_Treat	0.999096	3.94511	1.84088	2.30428	2.61061	1.29028	4.70402	1.77923
GSM1534903_Treat	0.99612	3.36744	2.61079	2.92571	2.02416	2.72698	5.10504	1.41412
GSM1534904_Treat	0.99118	3.56897	3.04319	4.34951	2.75041	2.7816	5.92393	2.50921
GSM1534905_Treat	0.999051	3.05352	2.17434	2.63883	2.27062	2.03457	4.93548	2.30203
GSM1534906_Treat	0.998434	3.44958	2.39034	3.92359	2.54258	2.16369	4.57159	1.60386
GSM1534907_Treat	0.997606	4.27879	2.22073	3.19833	2.55424	2.01719	4.81575	1.87899
GSM1534908_Treat	0.998074	4.16889	2.56776	3.17862	2.33591	1.79528	5.16411	2.19081
GSM1534909_Treat	0.978211	4.69404	2.45157	4.61108	3.52568	2.93768	5.05041	1.37926
GSM1534910_Treat	0.993896	4.48123	2.46868	3.64315	2.66437	2.36273	5.09518	1.65773
GSM1534911_Treat	0.99216	4.39653	2.69319	4.63281	2.51099	2.55368	5.39037	1.88325
GSM1534912_Treat	0.984903	4.43061	1.83127	4.18759	3.19188	2.66494	5.52405	1.84652
GSM1534913_Treat	0.999114	3.41149	2.36231	2.52536	2.52205	1.89399	4.48775	1.92274
GSM1534914_Treat	0.998587	3.70057	2.28792	2.3948	2.26876	1.92601	5.24905	2.62937
GSM1534915_Treat	0.999597	2.85653	2.17686	3.55103	2.62036	2.05083	3.65821	1.61826
GSM1534916_Treat	0.997895	4.10863	1.98217	3.10495	2.11113	2.04779	5.00004	1.90594
GSM1534917_Treat	0.998319	3.66046	2.53454	4.51559	2.67155	2.4193	4.54219	2.2663
GSM1534918_Treat	0.993613	4.50893	2.09115	4.19636	2.40684	2.23741	5.17724	1.253
GSM1534919_Treat	0.999872	3.65725	1.87411	1.76597	1.51921	2.01263	3.20206	2.53119
GSM1534920_Treat	0.968763	4.40844	2.39213	4.29452	3.48886	3.08165	5.62692	1.74356
GSM1534921_Treat	0.990783	4.19868	2.4299	4.65161	2.96864	2.4928	5.27902	1.50073
GSM1534922_Treat	0.994445	3.37715	1.96789	2.46292	2.87393	2.05237	5.83464	1.70995
GSM1534923_Treat	0.990067	4.35164	2.53768	4.60273	3.06643	2.79255	5.13671	1.92952
GSM1534924_Treat	0.998236	3.65293	2.59009	3.93254	2.79164	2.16824	4.83707	2.37135
GSM1534925_Treat	0.99885	3.671	2.23325	3.99551	2.65631	2.38876	4.39561	2.63068
GSM1534926_Treat	0.998154	3.44958	2.01634	2.75261	2.28372	2.54216	4.81171	2.2341
GSM1534927_Treat	0.996794	4.66533	2.47063	3.37778	2.48431	2.23822	4.81636	2.09842
GSM1534928_Treat	0.999735	2.82691	2.01373	3.18513	2.65863	1.70163	3.9886	2.36781
GSM1534929_Treat	0.999565	3.22102	2.52927	3.34784	2.09375	1.79646	4.59444	2.63636
GSM1534930_Treat	0.998532	3.54874	2.33696	3.47157	2.83529	1.7874	4.89802	2.02481
GSM1534931_Treat	0.998708	3.8679	2.35013	3.57485	1.98862	2.14185	4.46554	1.59344
GSM1534932_Treat	0.984915	4.19351	2.52048	4.41192	3.02171	2.86278	5.42487	1.61852
GSM1534933_Treat	0.993282	3.74989	2.6437	4.10881	2.81577	2.67098	5.22634	1.71526
GSM1534934_Treat	0.995386	3.90918	2.55579	3.72985	2.69805	2.22659	5.24743	1.64531
GSM1534935_Treat	0.964114	4.51995	2.56524	4.26682	2.87336	3.19616	5.84043	1.60117
GSM1534936_Treat	0.997979	3.46302	1.99776	3.23668	2.41029	2.01481	4.97104	1.48634
GSM1534937_Treat	0.999037	4.0389	2.16929	3.73639	2.4641	1.94777	4.2283	1.97226
GSM1534938_Treat	0.999537	3.58586	2.24262	3.46567	2.3493	1.91109	3.83237	1.91589
GSM1534939_Treat	0.99779	3.49885	2.40804	3.54509	2.62593	1.97916	5.15893	1.86941
GSM1534940_Treat	0.997571	3.4882	2.89358	3.27657	2.96776	2.36026	4.54537	1.58545
GSM1534941_Treat	0.996009	3.68333	2.15186	4.16332	2.37579	2.32947	5.36661	1.78293
GSM1534942_Treat	0.994701	3.75447	2.47696	4.03945	2.9768	2.3826	5.21519	1.74736
GSM1534943_Treat	0.996251	4.84745	2.22531	3.42219	2.73452	1.75302	5.31883	2.27681
GSM1534944_Treat	0.997695	3.683	2.56561	3.18342	2.38199	2.26711	5.07534	2.13626
GSM1534945_Treat	0.990219	4.10231	2.51854	4.44323	2.80845	2.40483	5.89434	2.14249
GSM1534946_Treat	0.994338	3.7932	2.20577	4.38721	3.02257	2.62747	5.13405	2.03068
GSM1534947_Treat	0.991528	3.52699	1.91653	3.78334	2.74406	2.87849	5.44267	1.79226
GSM1534948_Treat	0.994585	3.75576	3.14431	3.45449	2.77237	2.63199	4.84876	1.27699
GSM1534949_Treat	0.649086	4.94671	2.05736	5.34748	4.47359	2.51138	8.1592	1.81559
GSM1534950_Treat	0.993596	4.5108	2.06251	4.22438	2.51892	2.2522	5.32271	1.67471
GSM1534951_Treat	0.981446	4.03964	2.81689	4.81665	3.80134	3.28102	4.91159	1.67915
GSM1534952_Treat	0.995896	4.05994	2.36801	3.75152	2.86533	2.28877	5.11634	2.06313
GSM1534953_Treat	0.996597	3.15885	2.26119	4.23265	2.43311	2.68464	5.16833	1.89776
GSM1534954_Treat	0.991953	4.702	2.8497	3.96955	2.77501	2.51272	5.11634	1.81501
GSM1534955_Treat	0.95608	5.325	2.1561	4.86984	3.40604	2.95299	5.85652	2.15525
GSM1534956_Treat	0.996797	3.61087	2.21843	2.98792	2.7362	2.37177	4.88768	1.64401
GSM1534957_Treat	0.996264	3.78855	2.38394	3.88622	2.85317	2.05797	5.18578	1.62537
GSM1534958_Treat	0.998854	5.25112	3.23911	2.94893	2.29441	1.77215	4.53381	3.00006
GSM1534959_Treat	0.989511	3.57799	2.26977	5.01546	2.94677	2.83988	5.36901	1.43038
GSM1534960_Treat	0.995962	3.91316	3.11181	3.9815	2.55809	2.50009	5.13844	2.08076
GSM1534961_Treat	0.971557	4.95028	2.87225	4.15759	2.51738	2.94053	5.69077	1.35392
GSM1534962_Treat	0.994682	3.7251	2.69805	4.23691	2.84337	2.56505	5.12522	1.75565
GSM1534963_Treat	0.999192	2.83368	2.35965	3.06505	2.62285	2.11757	4.84908	2.7243
GSM1534964_Treat	0.998924	3.75349	1.81584	3.05264	2.33821	2.18468	4.38721	2.10478
GSM1534965_Treat	0.995724	4.01873	2.94731	4.1005	2.55868	2.38298	5.30719	2.18284
GSM1534966_Treat	0.991494	4.7717	2.3477	3.84801	2.74649	2.34369	5.21724	1.61986
GSM1534967_Treat	0.999554	3.30878	2.35719	3.22102	2.77847	1.95209	4.07007	2.66836
GSM1534968_Treat	0.998484	3.46498	2.61007	3.25703	2.70367	1.75683	4.80788	1.50769
GSM1534969_Treat	0.998912	3.65701	1.96918	3.97198	2.04603	1.62143	5.14063	2.0437
GSM1534970_Treat	0.998638	3.8419	2.07303	2.77444	2.50586	1.85896	4.90522	2.29299
GSM1534971_Treat	0.985259	4.31136	2.67325	4.59288	2.53158	2.92519	5.52405	1.60088
GSM1534972_Treat	0.988308	4.69972	2.56755	3.86012	2.50086	2.54703	5.45625	1.5503
GSM1534973_Treat	0.998311	3.74259	2.01093	3.40556	2.26053	1.74356	5.23399	1.9445
GSM1534974_Treat	0.994433	4.39941	2.62845	3.9678	2.61466	2.39746	5.20583	1.97618
GSM1534975_Treat	0.990423	3.81597	2.39885	4.49766	2.98829	2.74074	5.31214	1.59261
GSM1534976_Treat	0.994393	4.47113	2.73177	4.02411	2.62864	2.40405	5.19108	2.03713
GSM1534977_Treat	0.992227	4.39653	2.69768	4.28142	2.32274	2.72186	5.23604	1.73714
GSM1534978_Treat	0.994325	5.25992	2.01847	3.24062	2.34249	1.89866	5.20438	1.59398
GSM1534979_Treat	0.998025	3.90674	2.02326	3.66626	2.77406	2.10926	4.82955	2.27914
GSM1534980_Treat	0.993026	3.78416	1.96181	4.22204	2.85045	2.76635	5.26405	1.97512
GSM1534981_Treat	0.986633	4.78791	2.23618	4.38484	2.76545	2.25117	5.91115	1.96181
GSM1534982_Treat	0.997636	3.58379	2.24888	3.71709	2.50049	2.04412	5.0783	1.67569
GSM1534983_Treat	0.998159	3.50143	2.56892	3.35393	2.43469	2.1367	5.24061	2.48651
GSM1534984_Treat	0.998738	3.69543	2.30839	3.87803	2.44679	1.84722	5.00843	2.39807
GSM1534985_Treat	0.984446	4.29515	2.80229	4.47771	2.91203	2.69032	5.64161	1.63853
GSM1534986_Treat	0.998179	4.28319	2.15946	4.23169	3.07376	2.2341	4.62217	2.9761
GSM1534987_Treat	0.99369	5.04273	1.75448	3.064	2.78661	1.70434	5.38544	1.5885
GSM1534988_Treat	0.995863	3.95873	2.39962	4.14308	2.57878	2.33087	5.1133	1.72518
GSM1534989_Treat	0.975862	4.37901	3.09478	4.87188	2.63636	2.89358	6.06135	1.81444
GSM1534990_Treat	0.992678	4.22888	2.31345	3.88412	2.04538	2.27641	6.07212	2.13921
GSM1534991_Treat	0.989925	3.84344	3.61245	3.68543	2.99099	2.76807	5.43065	1.81093
GSM1534992_Treat	0.992983	3.98665	2.22935	4.5163	2.73105	2.51989	5.587	2.19953
GSM1534993_Treat	0.971677	4.17102	3.08897	5.23707	2.89753	2.53454	6.5973	1.88996
GSM1534994_Treat	0.98985	4.74337	2.65385	3.92254	2.8324	2.31651	5.46991	1.77898
GSM1534995_Treat	0.980486	4.58311	2.62727	4.17064	2.99386	3.08774	5.15209	1.42096
GSM1534996_Treat	0.979988	5.00997	2.56659	3.96431	2.90411	2.50982	5.60646	1.48296
GSM1534997_Treat	0.989223	4.31098	2.91784	4.30852	2.70952	2.57918	5.60154	1.8516
GSM1534998_Treat	0.993242	4.0141	2.96685	4.79479	2.75888	2.55279	5.36593	1.96418
GSM1534999_Treat	0.990511	4.23905	2.96488	4.19677	2.73831	2.63883	5.40626	1.78456
GSM1535000_Treat	0.998522	3.63087	2.50545	3.38886	2.36252	1.75424	4.94561	1.64401
GSM1535001_Treat	0.992863	4.36011	2.58739	4.38529	3.13102	2.31019	5.36291	2.12607
GSM1535002_Treat	0.998639	3.32943	2.45235	3.59264	2.41108	1.7764	5.07406	1.82265
GSM1535003_Treat	0.997968	3.30603	3.07342	5.08968	2.67552	2.11072	5.17247	2.15799
GSM1535004_Treat	0.998701	3.56832	2.36978	3.76848	2.4454	1.71718	4.94918	1.84042
GSM1535005_Treat	0.998377	3.7957	2.27393	2.79308	2.04261	1.76057	5.14805	1.72082
GSM1535006_Treat	0.999929	2.58988	1.83311	2.0217	1.84875	1.92579	3.16848	2.62553
GSM1535007_Treat	0.958778	4.11554	3.33421	4.92625	3.23514	3.33138	5.91893	1.68892
GSM1535008_Treat	0.990823	4.21064	2.32112	3.91662	2.41972	2.05714	6.00607	1.51889
GSM1535009_Treat	0.997049	3.94192	2.78122	3.40865	2.34469	2.60136	4.44323	1.3355
GSM1535010_Treat	0.99338	3.50971	2.65034	3.86296	2.93251	2.58776	5.40879	1.79919
GSM1535011_Treat	0.998583	3.73019	3.07882	3.49545	2.81214	2.25306	4.28924	1.99017
GSM1535012_Treat	0.987482	4.35354	2.35238	2.85765	2.55445	2.14909	6.29111	1.9495
GSM1535013_Treat	0.996584	3.95111	2.55829	3.71008	2.63103	2.35095	4.85573	1.67167
GSM1535014_Treat	0.990049	4.91895	2.3485	3.48589	2.55617	2.34209	5.28993	1.42172
GSM1535015_Treat	0.985478	4.49128	2.40206	4.8397	3.07604	2.67955	5.63383	2.10728
GSM1535016_Treat	0.981118	4.69234	2.71512	4.60019	3.16998	2.58155	5.74127	1.93102
GSM1535017_Treat	0.999914	3.18068	2.32867	1.98822	1.6209	1.39327	3.77583	2.78476
GSM1535018_Treat	0.996087	3.97588	2.3772	3.93287	2.72244	2.24197	5.26202	2.10926
GSM1535019_Treat	0.9998	2.90575	1.69814	2.39296	2.10644	1.64189	3.932	2.18787
GSM1535020_Treat	0.994312	4.14121	2.60988	3.3602	3.00743	2.37017	5.21415	2.02681
GSM1535021_Treat	0.994461	3.92817	2.43431	3.97234	2.55678	2.64788	5.09873	1.7114
GSM1535022_Treat	0.977876	4.06715	2.53341	4.75541	2.93305	3.15472	5.59661	1.56537
GSM1535023_Treat	0.949435	4.37327	2.95532	5.72757	3.22207	3.07462	6.23863	1.66357
GSM1535024_Treat	0.998359	3.5928	2.51719	3.72079	2.43311	2.07079	4.92112	2.05061
GSM1535025_Treat	0.958486	4.11049	2.66321	4.84326	3.01851	3.34868	5.94948	1.54181
GSM1535026_Treat	0.985461	4.31653	2.14761	2.81916	2.38655	2.59302	6.48926	2.70461
GSM1535027_Treat	0.988887	4.07309	2.75944	4.59365	2.84897	2.76438	5.33365	1.52746
GSM1535028_Treat	0.991607	4.05783	2.66111	4.093	3.19136	2.76787	5.14989	2.04327
GSM1535029_Treat	0.988497	4.10694	2.44559	4.2812	2.89037	2.79508	5.33887	1.61013
GSM1535030_Treat	0.998342	3.72346	2.62611	3.6561	2.66932	2.39358	4.2554	1.75066
GSM1535031_Treat	0.993389	4.11956	2.54216	3.58126	2.61962	2.42831	5.36233	1.72494
GSM1535032_Treat	0.992908	3.89206	3.00725	3.14992	2.89375	2.88454	5.18163	2.17268
GSM1535033_Treat	0.992388	4.41127	2.94803	4.45541	2.73268	2.40602	5.32328	1.76243
GSM1535034_Treat	0.991566	4.55251	2.36129	3.90831	2.59083	2.46233	5.3127	1.6623
GSM1535035_Treat	0.994971	4.44658	3.39955	4.18874	2.89485	2.12871	5.0352	1.64867
GSM1535036_Treat	0.998476	3.49426	2.53436	2.96399	2.48927	2.00922	4.76293	1.71646
GSM1535037_Treat	0.982498	5.04802	2.84005	4.32932	2.90844	2.72921	5.23861	1.49978
GSM1535038_Treat	0.999484	3.50529	2.00581	3.94192	2.4115	2.10435	3.63939	1.69394
GSM1535039_Treat	0.994486	4.31589	2.38694	3.23514	2.57858	2.13083	5.3127	1.55581
GSM1535040_Treat	0.998258	3.23911	2.26935	3.81062	2.53358	2.2247	4.78853	1.71115
GSM1535041_Treat	0.986868	4.0458	2.86148	4.46696	2.93947	2.93624	5.46852	1.87052
GSM1535042_Treat	0.994192	3.97871	2.38158	4.69491	2.82361	2.35681	5.30719	1.78245
GSM1535043_Treat	0.998688	3.62973	2.09092	3.22597	3.61802	1.82367	4.17686	1.79481
GSM1535044_Treat	0.989265	4.17936	2.87225	4.65932	3.16072	2.96506	4.95245	1.67695
GSM1535045_Treat	0.989994	4.1691	2.67688	4.10845	2.69768	2.6095	5.47611	1.64686
GSM1535046_Treat	0.97996	4.31363	2.62767	4.32912	2.91712	2.87573	5.80206	1.85183
GSM1535047_Treat	0.998779	3.58093	2.03628	3.38059	2.53358	1.95653	4.49766	1.65303
GSM1535048_Treat	0.99309	4.2568	2.83639	4.32704	3.13102	2.29976	5.33599	2.00561
GSM1535049_Treat	0.991685	4.20968	2.6131	4.70926	2.92051	2.34249	5.36535	1.53174
GSM1535050_Treat	0.98935	3.88503	2.24303	4.38678	3.06188	2.61522	5.35215	1.37157
GSM1535051_Treat	0.97641	5.02923	3.05769	4.66781	3.01287	2.46214	5.7372	1.45873
GSM1535052_Treat	0.992716	4.2051	2.03563	3.88295	2.27435	2.45471	5.52699	1.65023
GSM1535053_Treat	0.998587	3.63137	1.76643	2.43903	2.13649	2.68819	4.21658	1.91043
GSM1535054_Treat	0.985896	4.72876	2.62095	4.07597	2.7973	2.41352	5.77772	1.88838
GSM1535055_Treat	0.995447	3.24967	2.47538	3.37198	2.78958	2.47201	5.28566	1.6209
GSM1535056_Treat	0.996411	4.31383	1.89083	2.94107	2.08576	2.14483	5.43466	2.12372
