# Supplementary material for: Exploring the Molecular Mechanism and Role of Glutathione S-Transferase P in Prostate Cancer
Source: Biomedicines. 2025 Apr 26;13(5):1051. doi: 10.3390/biomedicines13051051 (PMC12109251; doi:10.3390/biomedicines13051051)
Supplement: Supplementary file 1 [file biomedicines-13-01051-s001.zip › Supplemental Table S13.xlsx]

## Sheet: 05.cluster_markers
gene	p_val	avg_log2FC	pct.1	pct.2	p_val_adj	cluster
CLDN4	3.83442e-271	2.40907	0.976	0.348	8.32913e-267	0
CLDN3	6.87942e-265	2.35893	0.843	0.186	1.49435e-260	0
ELF3	5.1795e-230	2.07795	0.939	0.32	1.12509e-225	0
CRABP2	8.59248e-223	1.96385	0.702	0.139	1.86646e-218	0
RARRES1	4.45973e-221	1.95634	0.876	0.233	9.68743e-217	0
SLPI	1.63363e-207	1.88022	0.77	0.18	3.54857e-203	0
RHOV	2.42391e-203	1.80559	0.595	0.1	5.26522e-199	0
KRT19	1.25188e-196	1.79996	0.908	0.314	2.71932e-192	0
KRT7	6.31721e-196	1.78849	0.782	0.198	1.37222e-191	0
GPRC5A	2.45503e-195	1.92015	0.66	0.136	5.33283e-191	0
WFDC2	7.79182e-191	1.65954	0.888	0.274	1.69254e-186	0
GDF15	3.01078e-181	2.44504	0.567	0.106	6.54001e-177	0
PIGR	2.21544e-180	1.65741	0.77	0.193	4.81239e-176	0
ASS1	3.04541e-178	1.66271	0.684	0.16	6.61525e-174	0
TACSTD2	4.66866e-173	1.5481	0.839	0.272	1.01413e-168	0
OLFM4	1.31715e-170	1.89879	0.668	0.156	2.86111e-166	0
KRT8	2.11515e-166	1.63667	0.763	0.225	4.59452e-162	0
ATF3	7.78762e-166	1.96368	0.768	0.254	1.69163e-161	0
MMP7	2.04804e-165	1.58357	0.684	0.159	4.44874e-161	0
S100P	4.90383e-159	1.85272	0.567	0.116	1.06521e-154	0
UPK1A	8.37986e-154	1.29117	0.382	0.047	1.82027e-149	0
CXCL17	1.45429e-150	1.52375	0.52	0.098	3.15901e-146	0
KRT18	1.43663e-149	1.50732	0.77	0.246	3.12064e-145	0
SCGB3A1	2.26776e-148	2.29026	0.611	0.144	4.92603e-144	0
C19orf33	3.51582e-148	1.30306	0.534	0.107	7.63707e-144	0
LCN2	4.56684e-144	1.35688	0.62	0.146	9.92009e-140	0
CLDN7	2.8147e-142	1.34943	0.637	0.161	6.1141e-138	0
TM4SF1	1.34175e-135	1.70345	0.733	0.244	2.91455e-131	0
AGR2	1.1013e-134	1.37649	0.738	0.223	2.39225e-130	0
ATP1B1	3.9308e-129	1.37482	0.782	0.282	8.53848e-125	0
ERP27	1.48726e-126	1.09912	0.288	0.031	3.23063e-122	0
ABHD11	1.89213e-126	1.23232	0.454	0.09	4.11007e-122	0
AZGP1	1.63247e-125	1.23411	0.7	0.206	3.54606e-121	0
S100A11	1.2738e-123	1.23464	0.932	0.591	2.76694e-119	0
SDC4	5.63375e-123	1.38473	0.506	0.12	1.22376e-118	0
LIPH	8.00863e-123	1.25574	0.431	0.083	1.73963e-118	0
SOX9	1.04391e-120	1.42162	0.469	0.102	2.26758e-116	0
NCOA7	2.71818e-118	1.99106	0.611	0.204	5.90442e-114	0
ANXA3	2.30636e-117	1.22436	0.398	0.073	5.00987e-113	0
VTCN1	1.20747e-111	0.821001	0.298	0.039	2.62286e-107	0
TNFAIP2	4.85538e-111	1.429	0.489	0.12	1.05469e-106	0
IGFBP3	4.04872e-110	1.50644	0.483	0.119	8.79463e-106	0
PART1	7.81323e-107	0.996834	0.347	0.059	1.69719e-102	0
PDZK1IP1	2.17673e-106	1.06665	0.344	0.058	4.72828e-102	0
LGALS3	1.30347e-105	1.20819	0.859	0.479	2.83139e-101	0
SMIM22	2.48389e-104	1.01788	0.403	0.082	5.3955e-100	0
CYP4B1	1.2225e-102	1.13297	0.386	0.077	2.65551e-98	0
LINC01133	4.62529e-102	0.933785	0.339	0.058	1.00471e-97	0
UPK3A	4.76745e-100	0.936549	0.361	0.069	1.03559e-95	0
EHF	3.28942e-99	1.13482	0.557	0.162	7.14529e-95	0
PPP1R1B	2.19862e-98	1.13433	0.471	0.119	4.77584e-94	0
MGST1	7.69711e-98	1.08027	0.438	0.104	1.67197e-93	0
SCCPDH	1.01796e-96	1.12821	0.449	0.114	2.21122e-92	0
MUC4	1.33763e-96	1.10904	0.478	0.121	2.90561e-92	0
TMEM45B	1.34286e-95	0.783084	0.325	0.057	2.91697e-91	0
TSPAN3	2.35342e-95	1.21108	0.558	0.182	5.11211e-91	0
SPINT2	2.80632e-94	1.06671	0.698	0.265	6.09588e-90	0
SLC44A4	1.89502e-93	0.920071	0.452	0.112	4.11635e-89	0
EPCAM	1.58605e-91	0.951384	0.499	0.137	3.44521e-87	0
TFF1	1.94995e-91	1.53858	0.431	0.108	4.23568e-87	0
HES1	2.45721e-90	1.56782	0.719	0.321	5.33755e-86	0
PSCA	1.88511e-89	1.03444	0.476	0.127	4.09483e-85	0
CD24	3.1672e-89	1.37688	0.38	0.088	6.8798e-85	0
PHLDA2	1.10389e-88	1.25037	0.445	0.12	2.39788e-84	0
TCEA3	1.62443e-88	0.899325	0.45	0.12	3.52859e-84	0
FXYD3	4.03273e-88	1.00598	0.611	0.203	8.75989e-84	0
MUC1	4.04062e-88	0.858737	0.314	0.058	8.77704e-84	0
CCND1	6.30434e-87	1.2306	0.504	0.154	1.36943e-82	0
CD9	1.28063e-86	1.06403	0.846	0.46	2.78178e-82	0
FBP1	4.57104e-86	0.890352	0.375	0.086	9.92922e-82	0
TSPAN6	2.40485e-85	0.937254	0.344	0.074	5.22381e-81	0
WEE1	6.87288e-85	1.13483	0.433	0.117	1.49293e-80	0
CXADR	4.09554e-84	1.04081	0.485	0.142	8.89634e-80	0
VMP1	4.87669e-84	1.171	0.799	0.421	1.05932e-79	0
AQP3	8.51998e-84	0.950102	0.635	0.237	1.85071e-79	0
SCUBE2	1.39128e-83	0.908921	0.386	0.09	3.02213e-79	0
SPINT1	3.66974e-83	0.910805	0.429	0.116	7.9714e-79	0
CEBPB	6.12533e-83	1.29726	0.67	0.29	1.33054e-78	0
BICDL2	8.48541e-82	0.729652	0.284	0.051	1.8432e-77	0
NRARP	6.05193e-81	1.2511	0.387	0.1	1.3146e-76	0
PLPP2	2.69152e-80	0.852109	0.405	0.105	5.84652e-76	0
ANXA2	4.44813e-80	1.10667	0.805	0.456	9.66223e-76	0
TSPAN15	8.79525e-79	0.839494	0.314	0.066	1.91051e-74	0
JDP2	6.9612e-78	1.14696	0.342	0.08	1.51211e-73	0
MACC1	9.21315e-78	0.80733	0.337	0.075	2.00128e-73	0
TNFRSF21	1.45028e-77	0.889249	0.309	0.064	3.1503e-73	0
KLF5	2.13017e-77	0.979101	0.518	0.167	4.62715e-73	0
PPDPF	3.41385e-76	1.01661	0.836	0.55	7.41556e-72	0
RAMP1	1.89697e-74	0.892252	0.356	0.086	4.12061e-70	0
SPINT1-AS1	4.10451e-74	0.790437	0.304	0.065	8.91582e-70	0
RAB11FIP1	1.47909e-73	1.03799	0.569	0.224	3.21289e-69	0
KRT23	1.09386e-71	0.916061	0.325	0.075	2.37608e-67	0
EFNA1	1.15212e-71	1.10057	0.424	0.131	2.50264e-67	0
ID1	3.51369e-71	1.10592	0.75	0.362	7.63243e-67	0
CD82	9.00704e-71	0.934768	0.461	0.152	1.95651e-66	0
HES4	1.07176e-70	0.905614	0.38	0.106	2.32807e-66	0
FAM3D	1.12627e-70	0.93881	0.36	0.092	2.44649e-66	0
HNMT	2.5112e-70	0.732973	0.337	0.083	5.45482e-66	0
MARCKS	6.92451e-70	0.917765	0.656	0.279	1.50414e-65	0
CRACR2B	7.34588e-70	0.915744	0.37	0.101	1.59567e-65	0
IER3	7.79759e-70	1.04819	0.642	0.274	1.69379e-65	0
MYH14	2.79446e-69	0.605295	0.276	0.056	6.07012e-65	0
CDC42EP5	6.33587e-68	0.684531	0.393	0.112	1.37628e-63	0
CITED4	9.55778e-68	0.853695	0.342	0.089	2.07614e-63	0
MAL2	1.34487e-67	0.655962	0.291	0.064	2.92132e-63	0
CEBPD	1.93858e-67	1.33156	0.616	0.27	4.21098e-63	0
TNFRSF12A	2.14895e-67	0.763426	0.297	0.067	4.66794e-63	0
F3	2.92803e-67	0.95239	0.426	0.13	6.36026e-63	0
PIM3	4.51311e-67	1.1798	0.567	0.241	9.80337e-63	0
CP	5.96798e-67	0.815548	0.387	0.106	1.29636e-62	0
LYPD6B	6.20354e-67	0.606144	0.262	0.053	1.34753e-62	0
TMEM54	4.06589e-66	0.675729	0.307	0.074	8.83192e-62	0
BCL3	5.48026e-66	0.879395	0.365	0.104	1.19042e-61	0
C6orf132	1.12171e-65	0.692943	0.267	0.056	2.43658e-61	0
GMNN	3.28214e-65	0.783808	0.342	0.09	7.12946e-61	0
S100A14	1.30684e-63	0.713007	0.277	0.061	2.83872e-59	0
SELENBP1	1.97609e-63	0.788664	0.353	0.098	4.29246e-59	0
STARD10	5.15732e-63	0.738776	0.384	0.115	1.12027e-58	0
KRTCAP3	2.53197e-62	0.635413	0.309	0.077	5.49993e-58	0
GSTP1	2.91225e-62	0.900096	0.796	0.489	6.32598e-58	0
HEBP2	3.70464e-62	0.953266	0.586	0.262	8.04722e-58	0
VSIG2	4.00226e-62	0.690098	0.333	0.088	8.6937e-58	0
CHPT1	4.12057e-62	0.792655	0.422	0.142	8.9507e-58	0
PRSS22	5.27801e-62	0.629174	0.257	0.054	1.14649e-57	0
TBX3	7.18453e-62	0.784488	0.529	0.194	1.56062e-57	0
LRRC26	1.78455e-61	0.551706	0.302	0.072	3.87641e-57	0
ZG16B	2.30739e-61	0.777332	0.398	0.121	5.01212e-57	0
BAG1	3.05676e-61	0.896022	0.534	0.218	6.6399e-57	0
RAB25	1.28399e-60	0.647658	0.297	0.073	2.78908e-56	0
LXN	1.29922e-60	0.771668	0.384	0.118	2.82216e-56	0
HSPB1	1.4978e-60	0.847617	0.771	0.427	3.25353e-56	0
DEPTOR	1.56432e-60	0.600118	0.257	0.056	3.39801e-56	0
CAB39L	4.8329e-59	0.536034	0.267	0.061	1.0498e-54	0
SAT1	7.31134e-59	0.995901	0.827	0.533	1.58817e-54	0
SHROOM3	1.29469e-58	0.667368	0.274	0.064	2.81232e-54	0
CDH1	5.32138e-58	0.627136	0.361	0.107	1.15591e-53	0
PERP	1.90745e-57	0.702234	0.616	0.264	4.14335e-53	0
TNFSF10	3.39412e-57	0.816679	0.7	0.348	7.37271e-53	0
DDR1	1.17426e-56	0.643108	0.298	0.078	2.55072e-52	0
MDK	1.33431e-56	0.718767	0.438	0.153	2.89839e-52	0
NECTIN4	5.48706e-56	0.50939	0.25	0.056	1.1919e-51	0
DUSP5	5.86981e-56	1.30121	0.462	0.188	1.27504e-51	0
OCLN	3.97768e-55	0.618953	0.262	0.063	8.64032e-51	0
WNT5B	6.13284e-55	0.519022	0.283	0.072	1.33217e-50	0
LMO7	7.25879e-55	0.688546	0.353	0.108	1.57676e-50	0
PER2	5.9538e-54	0.810511	0.398	0.14	1.29328e-49	0
TTLL7	6.03294e-54	0.600831	0.274	0.069	1.31047e-49	0
TSPAN1	6.87454e-54	0.63687	0.419	0.14	1.49329e-49	0
MLPH	7.57879e-54	0.646636	0.344	0.102	1.64627e-49	0
MPZL2	2.12041e-53	0.756515	0.417	0.149	4.60595e-49	0
CREB3L1	1.37257e-52	0.652623	0.347	0.107	2.98149e-48	0
MEIS2	4.7924e-52	0.730293	0.56	0.238	1.04101e-47	0
STEAP4	9.51972e-52	0.550525	0.354	0.108	2.06787e-47	0
ROBO1	1.2392e-51	0.642699	0.342	0.106	2.6918e-47	0
IER2	2.07566e-51	1.12029	0.841	0.611	4.50875e-47	0
TACC2	2.49024e-51	0.595263	0.302	0.086	5.4093e-47	0
ERBB2	3.51607e-51	0.535665	0.298	0.084	7.63761e-47	0
TMEM238	4.33353e-51	0.631357	0.384	0.133	9.41329e-47	0
ZFP36L1	4.93585e-51	0.949121	0.873	0.655	1.07217e-46	0
TUBB4B	2.13442e-50	0.742611	0.565	0.261	4.63638e-46	0
NEDD4L	2.81462e-50	0.437319	0.349	0.109	6.11391e-46	0
LIMCH1	3.3389e-50	0.580193	0.401	0.14	7.25277e-46	0
FOS	1.95596e-49	0.771148	0.951	0.78	4.24873e-45	0
SLC40A1	5.4187e-49	0.68372	0.353	0.117	1.17705e-44	0
NPTN	6.68078e-48	0.748086	0.455	0.19	1.4512e-43	0
LTN1	1.11341e-47	1.00625	0.387	0.146	2.41855e-43	0
TSC22D1	3.4848e-47	0.720237	0.763	0.431	7.56969e-43	0
ZFP36	3.67589e-47	0.901095	0.892	0.692	7.98477e-43	0
ASAH1	1.07078e-46	0.699884	0.487	0.211	2.32594e-42	0
ADI1	4.3649e-46	0.662127	0.447	0.181	9.48143e-42	0
PRAC1	5.67752e-46	0.497269	0.337	0.107	1.23327e-41	0
HOXB13	9.92557e-46	0.432729	0.295	0.087	2.15603e-41	0
S100A6	1.37679e-45	0.578191	0.914	0.72	2.99067e-41	0
RND3	3.33552e-45	0.701569	0.346	0.117	7.24541e-41	0
DSP	4.32287e-45	0.607282	0.553	0.245	9.39013e-41	0
LAMB3	5.98691e-45	0.489718	0.281	0.082	1.30048e-40	0
CFH	2.28101e-44	0.472508	0.262	0.073	4.95482e-40	0
TOB1	2.38074e-44	0.824742	0.574	0.288	5.17144e-40	0
GABRE	4.45537e-44	0.486592	0.281	0.082	9.67796e-40	0
TSTD1	6.21434e-44	0.772642	0.513	0.247	1.34988e-39	0
EGR1	7.53367e-44	0.645857	0.749	0.444	1.63646e-39	0
CRNDE	1.27074e-43	0.438949	0.262	0.075	2.76031e-39	0
MALL	5.39961e-43	0.576455	0.277	0.084	1.1729e-38	0
GPRC5C	6.76762e-43	0.50627	0.257	0.074	1.47006e-38	0
S100A13	6.77793e-43	0.550786	0.349	0.123	1.4723e-38	0
SFN	2.39715e-42	0.450902	0.332	0.111	5.2071e-38	0
ADGRF1	5.70433e-42	0.564399	0.279	0.085	1.2391e-37	0
WLS	6.47754e-42	0.503362	0.29	0.092	1.40705e-37	0
TRAF4	8.09958e-42	0.625526	0.283	0.09	1.75939e-37	0
GNPTAB	1.80323e-41	0.726962	0.476	0.215	3.91698e-37	0
TMEM98	3.71308e-41	0.419097	0.271	0.082	8.06556e-37	0
DSTN	8.80637e-41	0.595311	0.689	0.399	1.91292e-36	0
KIAA1217	1.6937e-40	0.37946	0.356	0.127	3.67906e-36	0
CLU	2.45068e-40	0.395112	0.668	0.332	5.32336e-36	0
CMYA5	2.56296e-40	0.573487	0.253	0.074	5.56726e-36	0
NEAT1	8.33927e-40	0.582943	0.956	0.826	1.81146e-35	0
NET1	9.98222e-40	0.697066	0.335	0.123	2.16834e-35	0
CD47	1.60259e-39	0.729772	0.541	0.287	3.48114e-35	0
PATJ	2.12527e-39	0.60138	0.351	0.133	4.61652e-35	0
CYSTM1	2.74565e-39	0.687371	0.366	0.145	5.96409e-35	0
JUP	4.98565e-39	0.427246	0.311	0.107	1.08298e-34	0
MAFF	1.04369e-38	0.751689	0.454	0.208	2.2671e-34	0
MARCKSL1	1.28936e-38	0.555102	0.45	0.196	2.80074e-34	0
RBM47	1.66862e-38	0.332025	0.307	0.103	3.62457e-34	0
DHRS3	1.84572e-38	0.643236	0.415	0.178	4.00927e-34	0
LGALS3BP	2.17362e-38	0.405873	0.344	0.126	4.72155e-34	0
FARP1	2.24366e-38	0.406182	0.311	0.108	4.87369e-34	0
CTSB	3.7227e-38	0.520994	0.6	0.304	8.08645e-34	0
S100A16	5.67325e-38	0.541408	0.326	0.118	1.23234e-33	0
SC5D	1.12741e-37	0.508899	0.318	0.114	2.44896e-33	0
KIAA1522	1.34327e-37	0.371901	0.257	0.08	2.91785e-33	0
FUCA1	1.36688e-37	0.43404	0.251	0.077	2.96914e-33	0
AAMDC	1.7322e-37	0.50187	0.286	0.098	3.76268e-33	0
FAM114A1	1.73326e-37	0.548296	0.272	0.09	3.76498e-33	0
CYB5A	1.96391e-37	0.562587	0.351	0.137	4.26601e-33	0
NR2F6	3.27543e-37	0.382141	0.26	0.082	7.11489e-33	0
EPHX1	4.55235e-37	0.536073	0.431	0.184	9.88861e-33	0
MYO6	5.3831e-37	0.42983	0.342	0.13	1.16932e-32	0
RHOB	5.90886e-37	0.913067	0.517	0.26	1.28352e-32	0
SRI	6.70641e-37	0.762984	0.497	0.26	1.45677e-32	0
XBP1	6.75114e-37	0.710192	0.555	0.291	1.46648e-32	0
TMC5	8.9425e-37	0.450699	0.262	0.082	1.94249e-32	0
SORBS2	1.08733e-36	0.430603	0.328	0.12	2.3619e-32	0
MTUS1	1.11277e-36	0.419989	0.321	0.117	2.41716e-32	0
PTPRF	1.73765e-36	0.446074	0.291	0.1	3.77452e-32	0
RBPMS	6.5871e-36	0.451046	0.277	0.094	1.43085e-31	0
TCIM	1.23873e-35	0.972161	0.354	0.145	2.69077e-31	0
TSPAN13	1.39769e-35	0.536152	0.298	0.107	3.03606e-31	0
TMEM141	2.00967e-35	0.384633	0.363	0.145	4.36541e-31	0
HSBP1	3.79852e-35	0.558836	0.414	0.186	8.25114e-31	0
ANXA4	4.5466e-35	0.460029	0.346	0.137	9.87611e-31	0
ATP8B1	4.82896e-35	0.377208	0.323	0.12	1.04895e-30	0
ITGB8	8.65264e-35	0.41669	0.25	0.08	1.87953e-30	0
TPM1	2.19087e-34	0.437349	0.429	0.189	4.75901e-30	0
NENF	3.94058e-34	0.651294	0.372	0.161	8.55973e-30	0
WDR45B	4.17226e-34	0.708957	0.382	0.171	9.06298e-30	0
HIGD1A	3.68381e-33	0.556054	0.295	0.113	8.00198e-29	0
F11R	5.7158e-33	0.40081	0.26	0.089	1.24159e-28	0
SH3YL1	6.04744e-33	0.458008	0.281	0.102	1.31362e-28	0
TMED3	7.75725e-33	0.392131	0.286	0.105	1.68503e-28	0
KLF3	1.01618e-32	0.624018	0.391	0.174	2.20734e-28	0
H1F0	1.10218e-32	0.524999	0.312	0.121	2.39414e-28	0
TMEM59	1.12706e-32	0.647972	0.653	0.417	2.4482e-28	0
ENTPD5	1.15001e-32	0.37838	0.251	0.084	2.49805e-28	0
C1orf21	1.31057e-32	0.354119	0.33	0.131	2.84681e-28	0
MYOF	1.34532e-32	0.530594	0.337	0.137	2.92231e-28	0
PNPLA2	1.38287e-32	0.532705	0.391	0.178	3.00387e-28	0
DUSP4	2.03162e-32	0.523407	0.4	0.177	4.41309e-28	0
EZR	3.30949e-32	0.599959	0.665	0.402	7.18888e-28	0
LIMA1	3.63099e-32	0.503094	0.48	0.236	7.88724e-28	0
ALDH2	3.77375e-32	0.461868	0.373	0.16	8.19734e-28	0
ECHS1	5.14619e-32	0.575019	0.405	0.189	1.11785e-27	0
CD55	5.49045e-32	0.81987	0.475	0.249	1.19264e-27	0
BLVRB	9.11676e-32	0.565968	0.346	0.146	1.98034e-27	0
NPC2	1.84735e-31	0.526291	0.571	0.315	4.01281e-27	0
KLK11	2.20709e-31	0.373617	0.26	0.09	4.79423e-27	0
SH3GLB2	2.41794e-31	0.497126	0.279	0.106	5.25224e-27	0
GALNT3	2.68919e-31	0.449159	0.26	0.092	5.84146e-27	0
PCBD1	3.17351e-31	0.464483	0.33	0.136	6.8935e-27	0
YWHAE	4.74215e-31	0.572221	0.639	0.392	1.03009e-26	0
SPAG16	1.09747e-30	0.417088	0.251	0.09	2.38392e-26	0
ADIRF	1.46022e-30	0.333178	0.674	0.358	3.17189e-26	0
ALCAM	1.50742e-30	0.343332	0.311	0.121	3.27442e-26	0
LMNA	2.13742e-30	0.595953	0.585	0.32	4.64291e-26	0
MIDN	3.12939e-30	0.652499	0.565	0.328	6.79767e-26	0
RTN3	3.76338e-30	0.500201	0.366	0.163	8.1748e-26	0
BTG3	4.19492e-30	0.605213	0.431	0.213	9.1122e-26	0
ANXA11	7.33955e-30	0.557457	0.517	0.29	1.5943e-25	0
CAMTA1	8.34067e-30	0.477564	0.351	0.157	1.81176e-25	0
NUPR1	1.49258e-29	0.411812	0.377	0.165	3.24218e-25	0
DYNLT1	1.75513e-29	0.537509	0.407	0.199	3.81248e-25	0
NANS	2.30583e-29	0.393303	0.307	0.125	5.00873e-25	0
ENAH	4.12949e-29	0.387111	0.358	0.155	8.97007e-25	0
SMIM14	4.26896e-29	0.445564	0.373	0.17	9.27303e-25	0
SLC14A1	2.82504e-28	0.354176	0.312	0.127	6.13655e-24	0
H2AFJ	5.30122e-28	0.347846	0.471	0.245	1.15153e-23	0
MAST4	6.35476e-28	0.39483	0.258	0.097	1.38038e-23	0
PPA1	8.20494e-28	0.582275	0.442	0.234	1.78228e-23	0
AFDN	1.29697e-27	0.397947	0.36	0.161	2.81728e-23	0
CD2AP	1.56927e-27	0.426245	0.344	0.153	3.40876e-23	0
GLTP	1.8083e-27	0.5222	0.356	0.166	3.92799e-23	0
PTPRK	2.15591e-27	0.364352	0.298	0.123	4.68307e-23	0
CDKN2AIP	2.71693e-27	0.583037	0.277	0.113	5.90173e-23	0
CDKN1C	3.0052e-27	0.666323	0.284	0.118	6.52789e-23	0
SYPL1	3.82922e-27	0.550426	0.44	0.235	8.31783e-23	0
NR4A1	4.68789e-27	0.590063	0.726	0.507	1.0183e-22	0
REEP3	5.12362e-27	0.490924	0.304	0.13	1.11295e-22	0
YPEL3	9.69186e-27	0.522967	0.443	0.24	2.10527e-22	0
ZNF704	1.44762e-26	0.406153	0.251	0.096	3.14452e-22	0
REXO2	2.16616e-26	0.505588	0.365	0.173	4.70533e-22	0
NFIX	2.68805e-26	0.295007	0.323	0.138	5.83899e-22	0
HACD3	2.94627e-26	0.429179	0.312	0.136	6.39988e-22	0
DAP	3.15904e-26	0.398629	0.281	0.116	6.86206e-22	0
ADD3	5.04952e-26	0.408318	0.358	0.168	1.09686e-21	0
CTNNA1	5.98341e-26	0.367256	0.384	0.184	1.29972e-21	0
KRT17	6.62531e-26	0.739892	0.269	0.109	1.43915e-21	0
UQCRQ	6.74334e-26	0.581993	0.548	0.333	1.46479e-21	0
CTSH	6.89654e-26	0.343484	0.538	0.284	1.49807e-21	0
SYNGR2	1.39995e-25	0.400989	0.356	0.168	3.04096e-21	0
UGCG	2.3673e-25	0.482557	0.321	0.144	5.14225e-21	0
OAT	4.40852e-25	0.452583	0.307	0.139	9.57619e-21	0
RTN4	4.41751e-25	0.471624	0.576	0.35	9.59572e-21	0
GNL3	5.53435e-25	0.534786	0.342	0.163	1.20217e-20	0
SERP1	8.68757e-25	0.547789	0.588	0.376	1.88711e-20	0
COMT	9.15511e-25	0.451058	0.405	0.21	1.98867e-20	0
GATA3	1.06909e-24	0.390953	0.284	0.121	2.32228e-20	0
HOOK2	1.29032e-24	0.311489	0.274	0.115	2.80284e-20	0
EMP2	1.73541e-24	0.399572	0.354	0.166	3.76966e-20	0
PGRMC1	1.85911e-24	0.362091	0.332	0.152	4.03836e-20	0
VAMP8	3.09312e-24	0.557607	0.483	0.278	6.71888e-20	0
SLC12A2	4.50659e-24	0.281678	0.295	0.126	9.78922e-20	0
NAPRT	4.60649e-24	0.335426	0.25	0.101	1.00062e-19	0
SQSTM1	6.73499e-24	0.527117	0.611	0.404	1.46297e-19	0
SHROOM1	7.73233e-24	0.365743	0.255	0.105	1.67962e-19	0
PEBP1	9.11044e-24	0.562802	0.578	0.377	1.97897e-19	0
NFIB	9.82378e-24	0.364029	0.454	0.232	2.13392e-19	0
TMEM170A	1.10772e-23	0.445146	0.277	0.12	2.40618e-19	0
PNKD	1.19935e-23	0.404531	0.321	0.151	2.60523e-19	0
ARPC1A	1.76362e-23	0.381123	0.276	0.118	3.83093e-19	0
TMEM205	2.66851e-23	0.30466	0.295	0.131	5.79655e-19	0
RAB13	3.03884e-23	0.361437	0.354	0.17	6.60097e-19	0
ARID5B	1.14054e-22	0.3962	0.428	0.23	2.47749e-18	0
TXN	1.30172e-22	0.490438	0.51	0.301	2.82759e-18	0
MID1IP1	1.33385e-22	0.477552	0.276	0.121	2.89738e-18	0
COA3	1.50393e-22	0.329318	0.265	0.114	3.26683e-18	0
NFIA	1.68448e-22	0.302525	0.394	0.199	3.65902e-18	0
HMGN1	3.6925e-22	0.525636	0.6	0.397	8.02084e-18	0
VDAC1	3.85734e-22	0.472871	0.384	0.203	8.37892e-18	0
SVIL	4.89568e-22	0.320346	0.253	0.106	1.06344e-17	0
ASPH	5.11295e-22	0.304993	0.335	0.159	1.11063e-17	0
CD151	7.53137e-22	0.337665	0.377	0.191	1.63596e-17	0
GADD45B	1.04151e-21	1.06573	0.525	0.351	2.26236e-17	0
H3F3A	1.15216e-21	0.447748	0.818	0.674	2.50273e-17	0
HINT1	1.53477e-21	0.519882	0.67	0.484	3.33383e-17	0
ATP5MC2	1.55146e-21	0.498564	0.682	0.485	3.37009e-17	0
ZFYVE21	1.9084e-21	0.255125	0.258	0.11	4.14542e-17	0
YBX3	1.95915e-21	0.2839	0.581	0.332	4.25567e-17	0
MAP3K13	2.67769e-21	0.441692	0.305	0.147	5.81648e-17	0
STK24	2.75004e-21	0.415678	0.314	0.152	5.97364e-17	0
CTNND1	5.91546e-21	0.318772	0.346	0.171	1.28496e-16	0
CD46	6.70338e-21	0.453881	0.518	0.323	1.45611e-16	0
PDE4D	7.68097e-21	0.332244	0.339	0.167	1.66846e-16	0
FLNB	9.40158e-21	0.266521	0.309	0.145	2.04221e-16	0
NFIC	9.46268e-21	0.318485	0.426	0.23	2.05548e-16	0
CMPK1	1.21054e-20	0.417101	0.382	0.206	2.62954e-16	0
ANAPC11	1.26179e-20	0.394802	0.387	0.208	2.74086e-16	0
CALM2	2.28944e-20	0.428282	0.726	0.543	4.97312e-16	0
AC020916.1	3.65724e-20	0.567465	0.37	0.199	7.94425e-16	0
SLC25A37	4.24477e-20	0.357898	0.354	0.18	9.22048e-16	0
MYL12B	5.01822e-20	0.441027	0.74	0.55	1.09006e-15	0
WASL	5.50504e-20	0.278993	0.25	0.11	1.1958e-15	0
LAPTM4A	6.98667e-20	0.321686	0.56	0.353	1.51764e-15	0
TECR	7.92455e-20	0.440439	0.405	0.228	1.72137e-15	0
MGP	1.11666e-19	0.390025	0.349	0.177	2.42561e-15	0
RPL41	1.128e-19	0.252417	0.993	0.974	2.45024e-15	0
GPX4	1.15088e-19	0.467294	0.534	0.344	2.49993e-15	0
NECTIN2	1.22491e-19	0.296407	0.265	0.12	2.66074e-15	0
CHMP4B	1.33195e-19	0.386766	0.311	0.156	2.89327e-15	0
GABARAP	1.57947e-19	0.335019	0.269	0.125	3.43093e-15	0
TALDO1	1.93604e-19	0.478802	0.384	0.213	4.20547e-15	0
PHB	2.21751e-19	0.321696	0.3	0.147	4.81688e-15	0
DPY30	2.32478e-19	0.353986	0.283	0.133	5.04988e-15	0
PTP4A2	3.07814e-19	0.422908	0.504	0.314	6.68634e-15	0
CHMP3	3.32015e-19	0.399335	0.346	0.181	7.21203e-15	0
MRPL14	5.52975e-19	0.273488	0.258	0.118	1.20117e-14	0
NDUFC1	6.75703e-19	0.421362	0.435	0.26	1.46776e-14	0
MGST2	6.7991e-19	0.25048	0.312	0.152	1.4769e-14	0
KLF10	7.7236e-19	0.28226	0.307	0.151	1.67772e-14	0
IER5	9.5909e-19	0.428828	0.36	0.192	2.08334e-14	0
SOD2	1.13852e-18	0.354979	0.37	0.2	2.4731e-14	0
LPGAT1	1.32574e-18	0.433748	0.271	0.13	2.87977e-14	0
SERF2	1.62213e-18	0.383587	0.85	0.683	3.52359e-14	0
TMED10	2.89506e-18	0.422619	0.422	0.246	6.28864e-14	0
CAPN1	3.33954e-18	0.282907	0.274	0.131	7.25415e-14	0
TC2N	3.93266e-18	0.33795	0.344	0.181	8.54253e-14	0
CHMP2A	4.16075e-18	0.47875	0.377	0.215	9.03797e-14	0
PRDX1	4.54638e-18	0.380498	0.567	0.372	9.87565e-14	0
SAR1B	5.80025e-18	0.306029	0.279	0.136	1.25993e-13	0
LITAF	1.13842e-17	0.273652	0.45	0.262	2.47288e-13	0
RAB1A	1.43501e-17	0.276637	0.346	0.184	3.11714e-13	0
PKM	1.90363e-17	0.333861	0.524	0.329	4.13507e-13	0
ACADVL	2.02974e-17	0.297403	0.305	0.157	4.409e-13	0
ADAM10	2.12697e-17	0.322576	0.316	0.164	4.62021e-13	0
KDELR2	2.82244e-17	0.319072	0.363	0.199	6.13091e-13	0
TJP1	3.61217e-17	0.284585	0.305	0.152	7.84636e-13	0
MRPL51	3.66758e-17	0.364779	0.337	0.183	7.96671e-13	0
ATP5PD	4.14261e-17	0.330515	0.424	0.254	8.99858e-13	0
SINHCAF	4.4522e-17	0.338838	0.276	0.137	9.67108e-13	0
SERINC5	6.11673e-17	0.31803	0.286	0.143	1.32868e-12	0
P4HB	6.79795e-17	0.373591	0.403	0.235	1.47665e-12	0
RAB11A	7.10143e-17	0.301639	0.354	0.197	1.54257e-12	0
TXNDC17	9.60022e-17	0.292485	0.284	0.143	2.08536e-12	0
GNG5	9.71819e-17	0.355128	0.496	0.319	2.11099e-12	0
RPL14	1.4807e-16	0.313297	0.913	0.806	3.21637e-12	0
DDX1	1.48274e-16	0.280354	0.269	0.131	3.22081e-12	0
RPL15	1.83463e-16	0.306286	0.913	0.777	3.98518e-12	0
ARL1	2.36861e-16	0.274282	0.276	0.138	5.14509e-12	0
CFDP1	2.38359e-16	0.271556	0.365	0.204	5.17763e-12	0
TGIF1	2.46849e-16	0.273191	0.3	0.154	5.36206e-12	0
PRDX5	2.54944e-16	0.350715	0.462	0.292	5.53789e-12	0
GTF3C6	2.5962e-16	0.316507	0.271	0.135	5.63946e-12	0
CLINT1	2.65364e-16	0.363285	0.361	0.204	5.76423e-12	0
DDRGK1	2.75979e-16	0.388155	0.25	0.123	5.99483e-12	0
AES	3.37436e-16	0.363195	0.564	0.383	7.32978e-12	0
DUT	3.4141e-16	0.333172	0.387	0.228	7.41611e-12	0
CD63	4.15297e-16	0.359875	0.733	0.561	9.02109e-12	0
VDAC2	4.66471e-16	0.358881	0.41	0.248	1.01327e-11	0
SRSF9	4.72842e-16	0.434642	0.449	0.288	1.02711e-11	0
NDUFB7	5.49754e-16	0.315257	0.38	0.223	1.19417e-11	0
EBPL	6.01267e-16	0.262426	0.251	0.122	1.30607e-11	0
TM9SF2	6.28923e-16	0.262681	0.325	0.177	1.36615e-11	0
JUN	8.04964e-16	0.355954	0.897	0.762	1.74854e-11	0
DPM3	8.74782e-16	0.311041	0.321	0.174	1.9002e-11	0
IQGAP2	9.37548e-16	0.250546	0.295	0.153	2.03654e-11	0
DUSP1	1.05945e-15	0.376975	0.778	0.603	2.30133e-11	0
CAST	1.06192e-15	0.337539	0.614	0.434	2.3067e-11	0
GTF2H5	1.07336e-15	0.264424	0.274	0.139	2.33155e-11	0
FKBP2	1.09082e-15	0.345661	0.428	0.262	2.36947e-11	0
PRDX6	1.40536e-15	0.384139	0.438	0.272	3.05272e-11	0
UQCR10	1.46768e-15	0.353707	0.487	0.319	3.18809e-11	0
RPS27L	1.83654e-15	0.396072	0.501	0.339	3.98933e-11	0
H2AFY	2.40298e-15	0.340782	0.372	0.216	5.21976e-11	0
CAPG	2.58736e-15	0.338338	0.318	0.172	5.62026e-11	0
TMEM123	2.60976e-15	0.309506	0.417	0.257	5.66891e-11	0
SPATS2L	3.17654e-15	0.250126	0.286	0.148	6.90007e-11	0
TMBIM6	3.36667e-15	0.347352	0.682	0.519	7.31308e-11	0
ASCC3	4.02601e-15	0.351831	0.255	0.129	8.7453e-11	0
SERPINB1	4.03242e-15	0.31844	0.384	0.228	8.75922e-11	0
COPZ1	4.06197e-15	0.273703	0.267	0.137	8.8234e-11	0
RPL10A	6.77809e-15	0.279299	0.89	0.777	1.47234e-10	0
MESD	6.79732e-15	0.280293	0.323	0.18	1.47651e-10	0
TSPO	6.87818e-15	0.340342	0.503	0.334	1.49408e-10	0
MLF2	7.36217e-15	0.293779	0.297	0.159	1.59921e-10	0
TMED2	7.88741e-15	0.336169	0.414	0.254	1.7133e-10	0
SKP1	8.46807e-15	0.38374	0.67	0.511	1.83944e-10	0
CLTA	1.09522e-14	0.282188	0.393	0.238	2.37904e-10	0
B4GALT1	1.20812e-14	0.29115	0.351	0.201	2.62429e-10	0
TMEM14C	1.66114e-14	0.350874	0.387	0.238	3.60833e-10	0
C9orf16	1.83215e-14	0.439924	0.398	0.249	3.9798e-10	0
SRP9	1.96995e-14	0.338374	0.428	0.276	4.27913e-10	0
MKNK2	2.08392e-14	0.305077	0.297	0.162	4.52668e-10	0
RPL34	2.2159e-14	0.251508	0.976	0.917	4.81338e-10	0
MLEC	2.62699e-14	0.290809	0.356	0.202	5.70635e-10	0
SNX2	2.94438e-14	0.334022	0.262	0.138	6.39579e-10	0
ATRAID	3.17717e-14	0.329413	0.372	0.223	6.90146e-10	0
ATXN10	3.355e-14	0.297793	0.265	0.14	7.28773e-10	0
COX6B1	3.5398e-14	0.383605	0.578	0.415	7.68915e-10	0
CSTB	4.07482e-14	0.2903	0.538	0.373	8.85133e-10	0
CSNK1A1	4.28887e-14	0.254013	0.515	0.34	9.31629e-10	0
RAP2B	4.43171e-14	0.346563	0.262	0.137	9.62655e-10	0
ATP5MF	4.44841e-14	0.263411	0.454	0.293	9.66283e-10	0
RAB2A	5.10839e-14	0.25785	0.403	0.247	1.10964e-09	0
POLR2I	5.82011e-14	0.284305	0.288	0.155	1.26424e-09	0
ZCRB1	6.10442e-14	0.310866	0.272	0.146	1.326e-09	0
SMIM26	7.53443e-14	0.250689	0.333	0.194	1.63663e-09	0
NDUFV2	8.39637e-14	0.337365	0.366	0.221	1.82386e-09	0
RPS4X	8.83637e-14	0.266217	0.918	0.822	1.91944e-09	0
TAX1BP1	1.15056e-13	0.362284	0.51	0.348	2.49925e-09	0
RPL8	1.15752e-13	0.284002	0.906	0.802	2.51437e-09	0
RPL23	1.55144e-13	0.315765	0.75	0.599	3.37005e-09	0
REEP5	1.57309e-13	0.317843	0.405	0.254	3.41706e-09	0
NCK1	1.66309e-13	0.328089	0.271	0.147	3.61256e-09	0
CAPNS1	1.77989e-13	0.301451	0.391	0.238	3.86628e-09	0
JUNB	2.03588e-13	0.298555	0.869	0.768	4.42235e-09	0
EDF1	2.09133e-13	0.32567	0.553	0.404	4.54279e-09	0
VAPA	3.21106e-13	0.359372	0.489	0.328	6.97506e-09	0
CAT	3.63744e-13	0.269291	0.262	0.14	7.90125e-09	0
POLR2J	3.77542e-13	0.27347	0.311	0.177	8.20097e-09	0
SNRPD3	4.14664e-13	0.290093	0.4	0.252	9.00733e-09	0
UBC	4.71932e-13	0.371005	0.876	0.737	1.02513e-08	0
FOSB	4.84569e-13	0.277709	0.78	0.607	1.05258e-08	0
RPL29	5.62049e-13	0.259277	0.916	0.808	1.22088e-08	0
EIF4A3	6.66846e-13	0.259328	0.332	0.192	1.44852e-08	0
RIOK3	7.39554e-13	0.331549	0.302	0.173	1.60646e-08	0
TMCO1	7.52244e-13	0.300031	0.41	0.264	1.63402e-08	0
COX4I1	8.77411e-13	0.312913	0.665	0.502	1.90591e-08	0
HNRNPAB	8.77539e-13	0.366363	0.358	0.216	1.90619e-08	0
NACA	9.26723e-13	0.254437	0.871	0.737	2.01303e-08	0
CCDC47	1.42857e-12	0.278975	0.332	0.195	3.10315e-08	0
MTCH1	1.4885e-12	0.268544	0.335	0.201	3.23333e-08	0
ATP5IF1	1.49832e-12	0.304807	0.485	0.328	3.25465e-08	0
TMEM179B	1.88098e-12	0.264861	0.304	0.172	4.08586e-08	0
STMP1	3.05246e-12	0.2603	0.298	0.17	6.63055e-08	0
PKN2	3.06992e-12	0.285845	0.321	0.189	6.66849e-08	0
NDUFA4	4.03332e-12	0.35933	0.59	0.432	8.76117e-08	0
MAGED2	4.31005e-12	0.267589	0.351	0.213	9.36228e-08	0
SPEN	5.34771e-12	0.256436	0.314	0.185	1.16163e-07	0
AURKAIP1	5.38677e-12	0.330182	0.311	0.185	1.17011e-07	0
NDUFA2	5.78606e-12	0.31883	0.339	0.208	1.25685e-07	0
ZFAS1	6.63079e-12	0.34362	0.511	0.369	1.44034e-07	0
SUMO2	7.71978e-12	0.324581	0.62	0.475	1.67689e-07	0
MYL6	8.06149e-12	0.257596	0.768	0.61	1.75112e-07	0
NUCKS1	8.4482e-12	0.280078	0.634	0.468	1.83512e-07	0
RPL27A	1.03212e-11	0.276848	0.756	0.609	2.24196e-07	0
ARHGEF12	1.10973e-11	0.266942	0.281	0.16	2.41054e-07	0
MYDGF	1.50144e-11	0.252533	0.3	0.177	3.26143e-07	0
STAU1	1.56332e-11	0.261175	0.314	0.185	3.39585e-07	0
ELOB	2.33708e-11	0.280261	0.538	0.387	5.0766e-07	0
ATP5F1C	2.59787e-11	0.297742	0.358	0.23	5.64309e-07	0
FAM107B	2.73316e-11	0.282139	0.351	0.22	5.93697e-07	0
EIF5A	3.21519e-11	0.300635	0.478	0.334	6.98404e-07	0
COX5B	3.45297e-11	0.264082	0.532	0.385	7.50053e-07	0
ANXA7	3.62765e-11	0.262739	0.318	0.193	7.87997e-07	0
SPCS2	3.97858e-11	0.280661	0.489	0.343	8.64228e-07	0
CHMP5	4.03113e-11	0.317155	0.318	0.195	8.75642e-07	0
VPS35	4.49711e-11	0.263511	0.302	0.179	9.76862e-07	0
RPLP0	4.55694e-11	0.273845	0.831	0.716	9.89858e-07	0
PDCD5	4.76971e-11	0.285757	0.293	0.176	1.03608e-06	0
PPP1R15A	6.48155e-11	0.350121	0.677	0.519	1.40792e-06	0
TPI1	7.14251e-11	0.305936	0.487	0.343	1.5515e-06	0
HMGN2	8.20271e-11	0.263945	0.527	0.379	1.78179e-06	0
RPL7	1.10924e-10	0.255934	0.745	0.606	2.4095e-06	0
CTNNB1	1.22074e-10	0.251541	0.532	0.376	2.6517e-06	0
NOL7	1.77234e-10	0.331709	0.361	0.237	3.84988e-06	0
KRT10	1.81522e-10	0.342049	0.407	0.274	3.94303e-06	0
ILF2	2.23374e-10	0.329188	0.276	0.165	4.85212e-06	0
RANBP1	2.77555e-10	0.29026	0.281	0.166	6.02904e-06	0
RNF7	3.8272e-10	0.351399	0.339	0.218	8.31344e-06	0
GABARAPL2	4.51167e-10	0.271316	0.408	0.282	9.80026e-06	0
TMEM50A	4.82398e-10	0.300786	0.412	0.281	1.04786e-05	0
POLR2L	7.91059e-10	0.250889	0.517	0.381	1.71834e-05	0
RARRES3	8.00455e-10	0.258761	0.431	0.299	1.73875e-05	0
OCIAD1	1.01618e-09	0.265615	0.408	0.278	2.20735e-05	0
NDFIP1	1.21016e-09	0.279674	0.366	0.246	2.62872e-05	0
NFKBIA	1.43342e-09	0.632338	0.51	0.373	3.11368e-05	0
PDAP1	1.59628e-09	0.279198	0.295	0.183	3.46743e-05	0
KRTCAP2	3.79697e-09	0.284396	0.384	0.262	8.24778e-05	0
ATP5PF	5.91701e-09	0.280182	0.417	0.292	0.000128529	0
HNRNPH2	1.79422e-08	0.267506	0.253	0.156	0.000389741	0
RPL31	2.20644e-08	0.269305	0.689	0.55	0.000479283	0
DYNLRB1	5.87073e-08	0.281582	0.394	0.282	0.00127524	0
MT2A	9.82353e-08	0.630996	0.309	0.201	0.00213387	0
HNRNPF	1.66047e-07	0.287268	0.445	0.337	0.00360687	0
CD3G	1.86298e-260	1.8026	0.783	0.128	4.04676e-256	1
CD3D	2.79093e-255	1.84906	0.81	0.145	6.06247e-251	1
CD69	8.42351e-252	2.40232	0.929	0.261	1.82976e-247	1
CCL5	2.90568e-251	2.44049	0.94	0.289	6.31171e-247	1
TRAC	3.85991e-244	2.07638	0.827	0.172	8.3845e-240	1
CD2	8.0084e-236	1.94942	0.842	0.185	1.73958e-231	1
CD8A	1.09596e-234	1.86856	0.719	0.123	2.38064e-230	1
TRBC2	3.16006e-231	2.03697	0.812	0.174	6.86429e-227	1
CD52	3.84222e-225	1.87903	0.831	0.187	8.34607e-221	1
LINC01871	5.11072e-223	1.89794	0.702	0.123	1.11015e-218	1
CD3E	3.32803e-222	1.78168	0.779	0.159	7.22916e-218	1
TNF	3.23991e-214	2.37417	0.7	0.129	7.03773e-210	1
IL7R	1.37889e-208	2.13952	0.702	0.138	2.99522e-204	1
CD8B	1.696e-205	1.60657	0.596	0.089	3.68405e-201	1
PTGER4	1.68181e-202	1.82161	0.717	0.148	3.65322e-198	1
SAMSN1	3.11021e-201	1.59249	0.75	0.153	6.75601e-197	1
IFNG	4.45857e-199	2.40374	0.71	0.15	9.68491e-195	1
TNFAIP3	3.69248e-195	2.13039	0.798	0.214	8.02079e-191	1
CXCR4	4.36053e-192	1.72639	0.86	0.23	9.47194e-188	1
CD7	6.74023e-188	1.56578	0.719	0.15	1.46411e-183	1
PTPN22	1.51722e-185	1.49562	0.588	0.098	3.2957e-181	1
IL32	3.17513e-185	1.6966	0.879	0.274	6.89702e-181	1
CORO1A	6.40441e-183	1.46215	0.762	0.172	1.39117e-178	1
CYTIP	1.09156e-180	1.49769	0.681	0.141	2.37109e-176	1
TAGAP	2.93862e-180	1.56862	0.619	0.114	6.38327e-176	1
PTPRC	2.22597e-178	1.6349	0.867	0.258	4.83525e-174	1
RUNX3	4.51077e-178	1.53983	0.685	0.143	9.7983e-174	1
STK17B	3.37308e-177	1.66972	0.862	0.279	7.32701e-173	1
CD96	4.56478e-174	1.32389	0.579	0.101	9.91562e-170	1
HCST	8.39517e-173	1.51631	0.767	0.187	1.8236e-168	1
XCL2	7.12316e-168	2.02538	0.623	0.124	1.54729e-163	1
CCL4	7.40469e-168	2.54614	0.908	0.419	1.60845e-163	1
LCK	1.06446e-167	1.20771	0.567	0.1	2.31222e-163	1
BTG1	1.21336e-166	1.70102	0.973	0.582	2.63566e-162	1
IL2RG	1.70509e-163	1.24966	0.612	0.121	3.70379e-159	1
ZNF683	1.44281e-160	1.21588	0.46	0.065	3.13407e-156	1
CD48	2.16792e-160	1.30129	0.669	0.146	4.70916e-156	1
ICOS	4.73409e-160	1.40902	0.465	0.067	1.02834e-155	1
KLRB1	7.6663e-159	1.87538	0.521	0.092	1.66527e-154	1
CD37	1.0557e-156	1.21049	0.679	0.154	2.2932e-152	1
XCL1	1.75022e-156	2.34998	0.548	0.103	3.80182e-152	1
FYB1	7.38787e-155	1.27474	0.706	0.171	1.60479e-150	1
ACAP1	3.72484e-153	1.18261	0.606	0.126	8.0911e-149	1
CTSW	1.11771e-151	1.24379	0.61	0.124	2.42789e-147	1
TRGC2	6.27202e-151	1.46951	0.492	0.083	1.36241e-146	1
S100A4	2.26043e-150	1.4997	0.875	0.315	4.9101e-146	1
LAT	1.88205e-149	1.04263	0.487	0.08	4.0882e-145	1
SYTL3	7.34581e-149	1.31464	0.542	0.104	1.59566e-144	1
RAC2	7.43845e-146	1.19664	0.671	0.16	1.61578e-141	1
B2M	9.97809e-146	0.998624	1	0.952	2.16744e-141	1
CLEC2D	5.3982e-144	1.35556	0.654	0.161	1.1726e-139	1
TSC22D3	2.77042e-142	1.84615	0.81	0.304	6.01791e-138	1
STAT4	4.04314e-142	1.02744	0.477	0.08	8.7825e-138	1
EVI2A	7.21354e-142	1.33556	0.49	0.089	1.56693e-137	1
SRGN	1.87264e-141	1.30665	0.912	0.339	4.06776e-137	1
TMSB4X	2.73292e-141	1.25571	0.988	0.852	5.93646e-137	1
SKAP1	1.53678e-140	1.06287	0.487	0.086	3.33819e-136	1
THEMIS	2.0312e-138	0.946332	0.427	0.064	4.41217e-134	1
ARHGAP9	2.30197e-136	1.08087	0.512	0.097	5.00034e-132	1
ARL4C	2.6346e-136	1.41733	0.738	0.22	5.72289e-132	1
ALOX5AP	4.40358e-136	1.19206	0.588	0.13	9.56546e-132	1
FYN	1.11925e-135	1.09496	0.579	0.13	2.43123e-131	1
SPOCK2	4.62377e-134	1.03121	0.473	0.084	1.00438e-129	1
ITGA1	6.61675e-132	1.27694	0.554	0.122	1.43729e-127	1
FASLG	1.05152e-130	1.30695	0.41	0.064	2.28411e-126	1
HOPX	1.30746e-129	1.2797	0.602	0.148	2.84007e-125	1
RHOH	6.71326e-129	1.12864	0.473	0.088	1.45825e-124	1
CCL4L2	1.69567e-128	2.54902	0.729	0.269	3.68334e-124	1
TRBC1	1.9427e-128	1.85849	0.504	0.106	4.21994e-124	1
CXCR6	2.71053e-128	1.18073	0.371	0.052	5.88782e-124	1
APBB1IP	9.24467e-128	1.00966	0.512	0.105	2.00813e-123	1
KLF6	1.04434e-127	1.68895	0.912	0.473	2.2685e-123	1
CITED2	1.40125e-127	2.04658	0.573	0.147	3.0438e-123	1
CST7	1.88055e-127	1.05311	0.577	0.128	4.08492e-123	1
JAML	2.04493e-127	0.905435	0.419	0.069	4.44199e-123	1
NR4A2	2.12005e-127	1.6595	0.838	0.36	4.60517e-123	1
LCP1	9.51893e-127	1.14349	0.683	0.181	2.0677e-122	1
CD247	1.02206e-126	0.793623	0.492	0.092	2.22012e-122	1
TBC1D10C	1.38656e-126	0.9868	0.463	0.085	3.01188e-122	1
GNG2	1.86227e-126	1.08367	0.452	0.081	4.04523e-122	1
CRIP1	4.86565e-126	1.19565	0.488	0.102	1.05692e-121	1
EVL	5.46593e-126	1.2813	0.704	0.216	1.18731e-121	1
GZMH	8.58444e-126	1.13009	0.462	0.084	1.86471e-121	1
NFKBID	6.17052e-124	1.28708	0.531	0.122	1.34036e-119	1
LSP1	1.17662e-123	1.21979	0.602	0.151	2.55585e-119	1
RASGEF1B	6.42668e-123	1.50092	0.598	0.158	1.396e-118	1
CKLF	1.39736e-122	1.26231	0.654	0.19	3.03536e-118	1
JUND	3.12707e-122	1.25945	0.979	0.807	6.79262e-118	1
SLAMF1	5.87199e-122	0.7815	0.294	0.032	1.27551e-117	1
TRAF3IP3	7.6853e-122	0.986882	0.473	0.095	1.6694e-117	1
IKZF3	9.31896e-120	0.916256	0.431	0.077	2.02426e-115	1
CD53	5.72824e-117	0.92945	0.546	0.125	1.24429e-112	1
GPR174	2.43002e-116	0.833663	0.35	0.051	5.27848e-112	1
GZMM	5.72899e-116	0.790609	0.446	0.084	1.24445e-111	1
LEPROTL1	8.30318e-116	1.23819	0.59	0.161	1.80362e-111	1
GPR171	8.44705e-116	0.9371	0.335	0.046	1.83487e-111	1
RPS29	8.42091e-115	1.00334	0.963	0.838	1.82919e-110	1
RGS1	4.07631e-114	1.35241	0.662	0.189	8.85457e-110	1
IKZF1	4.68381e-113	1.02605	0.44	0.087	1.01742e-108	1
BCL11B	3.73527e-112	0.944564	0.365	0.059	8.11375e-108	1
AC114760.2	6.33541e-112	1.17431	0.565	0.147	1.37618e-107	1
AC245297.3	8.48834e-112	1.11573	0.558	0.146	1.84384e-107	1
CDKN1B	1.49909e-111	1.28208	0.619	0.188	3.25632e-107	1
GMFG	1.95638e-111	1.01372	0.583	0.153	4.24965e-107	1
RASGRP1	5.28463e-111	0.872034	0.327	0.047	1.14793e-106	1
MYBL1	1.43875e-108	0.910419	0.36	0.058	3.12526e-104	1
ARHGDIB	1.44223e-108	1.22243	0.817	0.344	3.13281e-104	1
CRTAM	2.43928e-105	1.30335	0.304	0.042	5.29861e-101	1
SLA	3.77361e-105	1.18781	0.433	0.09	8.19705e-101	1
PARP8	6.15786e-104	0.990349	0.471	0.109	1.33761e-99	1
GPR65	8.11109e-104	1.02531	0.419	0.085	1.76189e-99	1
CXCR3	1.13655e-103	0.849825	0.325	0.049	2.46882e-99	1
CELF2	5.41828e-103	0.924636	0.531	0.135	1.17696e-98	1
EMB	1.02971e-102	0.899411	0.45	0.101	2.23673e-98	1
RORA	1.48467e-102	1.38053	0.615	0.198	3.22499e-98	1
WIPF1	2.00225e-102	0.957946	0.504	0.125	4.3493e-98	1
STK17A	3.91766e-102	1.10818	0.612	0.191	8.50993e-98	1
GRAP2	9.42231e-101	0.682307	0.287	0.039	2.04671e-96	1
LTB	2.1956e-99	1.13157	0.427	0.092	4.76928e-95	1
EVI2B	3.32691e-99	0.812126	0.423	0.089	7.22672e-95	1
SPRY1	3.70909e-99	1.51003	0.64	0.216	8.05688e-95	1
CYTOR	4.15542e-99	1.18517	0.508	0.135	9.02641e-95	1
SIT1	5.79612e-99	0.690755	0.294	0.042	1.25903e-94	1
STK4	2.30887e-98	1.08904	0.656	0.224	5.01532e-94	1
YPEL5	3.58411e-98	1.43889	0.677	0.274	7.7854e-94	1
TRG-AS1	5.32104e-98	0.897486	0.335	0.057	1.15584e-93	1
PRF1	2.76236e-97	0.63977	0.383	0.072	6.0004e-93	1
2024-09-01	4.075e-97	0.774722	0.44	0.101	8.85171e-93	1
BORCS5	4.49334e-97	0.894512	0.362	0.069	9.76043e-93	1
SCML4	1.21891e-95	0.712708	0.29	0.042	2.64772e-91	1
RGS2	2.49568e-95	1.40804	0.5	0.133	5.42112e-91	1
LAPTM5	7.54752e-95	0.766488	0.556	0.147	1.63947e-90	1
GLIPR1	1.12221e-94	0.961497	0.458	0.11	2.43766e-90	1
CD226	2.78459e-94	0.834785	0.312	0.051	6.0487e-90	1
SPN	5.15941e-94	0.786514	0.394	0.081	1.12073e-89	1
LAG3	2.06781e-93	0.874625	0.312	0.051	4.4917e-89	1
ETS1	3.28212e-92	0.991677	0.65	0.222	7.12941e-88	1
RASAL3	5.73541e-92	0.767366	0.354	0.068	1.24584e-87	1
ITGA4	1.19227e-91	0.86125	0.404	0.087	2.58984e-87	1
NKG7	1.31558e-91	0.367724	0.548	0.145	2.8577e-87	1
PRDM1	2.00396e-91	1.02838	0.45	0.11	4.353e-87	1
DOCK10	2.67383e-91	0.71504	0.356	0.068	5.80809e-87	1
LDLRAD4	4.07333e-90	1.24185	0.462	0.122	8.8481e-86	1
TNFSF9	2.12017e-89	1.77365	0.354	0.072	4.60544e-85	1
RPS27	3.21168e-89	0.700941	0.985	0.942	6.97641e-85	1
APOBEC3G	8.2908e-89	0.953492	0.51	0.145	1.80093e-84	1
PPP2R5C	1.60605e-88	1.06332	0.665	0.251	3.48867e-84	1
RHOF	1.86469e-88	0.805602	0.371	0.08	4.05048e-84	1
CAMK4	7.84502e-88	0.649182	0.265	0.038	1.70409e-83	1
CLEC2B	1.55413e-87	1.15774	0.581	0.19	3.37588e-83	1
TTC39C	3.08252e-87	0.887152	0.377	0.084	6.69586e-83	1
EMP3	1.20623e-86	0.747531	0.575	0.172	2.62017e-82	1
AC020571.1	1.22581e-86	0.835275	0.279	0.044	2.66271e-82	1
DOCK8	4.83749e-86	0.857825	0.512	0.145	1.0508e-81	1
GIMAP4	1.4822e-85	0.791104	0.487	0.13	3.21962e-81	1
C16orf54	2.53365e-85	0.729796	0.312	0.056	5.5036e-81	1
LCP2	3.59253e-83	0.674272	0.348	0.072	7.80369e-79	1
HLA-C	6.27059e-83	0.904325	0.921	0.686	1.3621e-78	1
ITK	9.6032e-83	0.671814	0.275	0.044	2.08601e-78	1
NCF1	2.16261e-82	0.705228	0.312	0.058	4.69761e-78	1
ICAM3	5.63372e-82	0.827287	0.423	0.109	1.22376e-77	1
PTPN7	8.92979e-82	0.751642	0.342	0.07	1.93973e-77	1
SH3BGRL3	9.37054e-82	1.11097	0.812	0.432	2.03547e-77	1
IL2RB	1.03017e-81	0.56358	0.302	0.054	2.23773e-77	1
KLRD1	1.33889e-81	0.978942	0.433	0.108	2.90833e-77	1
HLA-B	2.71088e-81	0.852449	0.95	0.713	5.88857e-77	1
FNBP1	1.10262e-80	0.961948	0.565	0.195	2.39511e-76	1
IL10RA	3.59002e-79	0.664247	0.36	0.079	7.79824e-75	1
GYPC	2.19463e-78	0.791646	0.412	0.105	4.76718e-74	1
GPSM3	7.73707e-78	0.742762	0.408	0.104	1.68065e-73	1
HLA-A	1.95394e-77	0.818127	0.954	0.709	4.24435e-73	1
2024-09-06	1.044e-75	0.846507	0.425	0.119	2.26778e-71	1
ZFP36L2	1.12982e-75	1.21859	0.902	0.571	2.45419e-71	1
TRAF1	2.31412e-75	0.600898	0.263	0.045	5.02674e-71	1
TSPYL2	1.09186e-74	1.28836	0.556	0.205	2.37174e-70	1
AC245014.3	2.01005e-74	1.1176	0.39	0.102	4.36622e-70	1
KLRC1	3.07956e-74	1.24116	0.298	0.059	6.68943e-70	1
DOK2	3.52458e-74	0.584682	0.3	0.059	7.65609e-70	1
PIP4K2A	5.6022e-74	0.75586	0.429	0.12	1.21691e-69	1
H3F3B	6.84189e-74	1.03615	0.971	0.819	1.4862e-69	1
UCP2	8.37856e-74	0.809475	0.392	0.101	1.81999e-69	1
PARVG	1.39678e-73	0.592952	0.287	0.055	3.03409e-69	1
OXNAD1	1.66945e-73	0.736743	0.323	0.071	3.62639e-69	1
ANKRD44	3.17402e-73	0.724255	0.417	0.112	6.89462e-69	1
AC026979.2	5.73549e-72	0.731205	0.31	0.066	1.24586e-67	1
BIN2	8.50695e-72	0.682134	0.323	0.07	1.84788e-67	1
WAS	1.01702e-71	0.628619	0.304	0.063	2.20917e-67	1
GZMA	2.23817e-71	1.03328	0.413	0.111	4.86176e-67	1
CCNH	2.64669e-71	0.855307	0.498	0.168	5.74914e-67	1
RAB8B	6.14464e-71	0.773142	0.448	0.135	1.33474e-66	1
TNFAIP8	1.50734e-69	0.682201	0.41	0.114	3.27424e-65	1
ANXA2R	1.79731e-69	0.656233	0.263	0.05	3.90412e-65	1
SH2D2A	3.64397e-69	0.681647	0.292	0.06	7.91543e-65	1
KIAA1551	6.09217e-69	0.848738	0.552	0.206	1.32334e-64	1
OSTF1	8.12085e-69	0.750549	0.519	0.184	1.76401e-64	1
HCLS1	8.2454e-69	0.677627	0.394	0.106	1.79107e-64	1
ANKRD28	8.61088e-69	1.02268	0.458	0.148	1.87046e-64	1
SRSF7	4.15305e-68	1.0588	0.829	0.493	9.02126e-64	1
SH3KBP1	1.02819e-66	0.640724	0.388	0.106	2.23343e-62	1
ARHGEF1	1.33819e-66	0.663242	0.406	0.119	2.90682e-62	1
ABRACL	1.99243e-66	0.71418	0.45	0.144	4.32796e-62	1
HLA-F	2.88344e-66	0.780333	0.583	0.225	6.26342e-62	1
REL	4.14711e-66	1.1196	0.677	0.323	9.00836e-62	1
CDC42SE2	6.74324e-66	0.750069	0.527	0.19	1.46477e-61	1
RGS10	7.27277e-66	0.628947	0.463	0.148	1.57979e-61	1
AC058791.1	1.08291e-65	0.972852	0.475	0.161	2.3523e-61	1
PNRC1	1.38865e-65	0.913888	0.86	0.508	3.01642e-61	1
FMNL1	1.7848e-65	0.704649	0.321	0.077	3.87694e-61	1
AC243960.1	4.52446e-65	0.724534	0.275	0.057	9.82804e-61	1
LPXN	5.77922e-65	0.625237	0.296	0.066	1.25536e-60	1
ID2	1.71806e-64	1.20516	0.723	0.365	3.73197e-60	1
LBH	1.86432e-64	0.680449	0.413	0.121	4.04968e-60	1
SP140	1.90612e-64	0.583761	0.252	0.048	4.14047e-60	1
AC016831.7	2.29836e-64	0.748518	0.369	0.103	4.99249e-60	1
RGCC	3.75868e-64	1.25036	0.638	0.281	8.1646e-60	1
CYFIP2	8.28144e-64	0.645339	0.265	0.054	1.79889e-59	1
ADGRE5	1.28456e-63	0.823764	0.413	0.125	2.79033e-59	1
ARAP2	6.30455e-63	0.695668	0.377	0.109	1.36947e-58	1
ITGAL	9.47875e-63	0.565491	0.287	0.063	2.05897e-58	1
ARHGAP15	1.61832e-62	0.557022	0.294	0.067	3.51533e-58	1
BIRC3	4.62906e-62	0.896336	0.421	0.13	1.00552e-57	1
IFITM1	5.82479e-62	0.572782	0.379	0.106	1.26526e-57	1
RCAN3	1.73133e-61	0.732759	0.4	0.122	3.7608e-57	1
CBLB	1.98341e-61	0.811638	0.375	0.111	4.30835e-57	1
RCSD1	2.57781e-61	0.54489	0.275	0.06	5.59952e-57	1
CREM	2.90101e-61	0.82069	0.471	0.163	6.30158e-57	1
RPL28	4.48445e-61	0.580966	0.971	0.891	9.74111e-57	1
PREX1	8.00952e-61	0.590924	0.3	0.071	1.73983e-56	1
AAK1	8.90308e-61	0.84501	0.588	0.251	1.93393e-56	1
STK10	2.91333e-60	0.623403	0.321	0.082	6.32833e-56	1
TRGC1	5.73976e-60	0.774416	0.312	0.075	1.24679e-55	1
AKNA	3.40275e-59	0.660153	0.346	0.095	7.39145e-55	1
IL16	1.3067e-58	0.542664	0.306	0.075	2.83842e-54	1
RNF166	2.67997e-58	0.559391	0.312	0.08	5.82143e-54	1
PYHIN1	2.99005e-58	0.601567	0.287	0.067	6.49499e-54	1
AC016831.5	3.12817e-58	0.798825	0.396	0.125	6.79502e-54	1
GIMAP7	3.9773e-58	0.710687	0.477	0.163	8.63949e-54	1
TGFB1	4.34576e-58	0.722202	0.437	0.147	9.43986e-54	1
ITM2A	5.57802e-58	0.638261	0.498	0.17	1.21166e-53	1
SLC38A1	9.94764e-58	0.711512	0.396	0.127	2.16083e-53	1
CD44	1.65136e-57	0.921448	0.627	0.284	3.58708e-53	1
ARHGAP30	2.01007e-57	0.588323	0.313	0.081	4.36628e-53	1
MCL1	4.79082e-57	0.912401	0.712	0.364	1.04066e-52	1
CYBA	4.98838e-57	0.695574	0.742	0.355	1.08358e-52	1
FERMT3	1.80574e-56	0.607532	0.275	0.065	3.92243e-52	1
ANXA1	5.68118e-56	0.928362	0.831	0.499	1.23407e-51	1
FKBP11	1.52247e-55	0.664497	0.362	0.112	3.3071e-51	1
PPP1R18	1.81554e-55	0.622455	0.34	0.098	3.94371e-51	1
SARAF	1.93355e-55	0.809278	0.79	0.438	4.20007e-51	1
CD84	3.727e-55	0.499036	0.258	0.057	8.09579e-51	1
LINC00623	3.98397e-55	0.662022	0.325	0.091	8.65398e-51	1
TENT5C	6.65019e-55	0.881147	0.381	0.125	1.44455e-50	1
ITM2C	1.06454e-54	0.668521	0.512	0.198	2.3124e-50	1
ABI3	1.40022e-54	0.535515	0.306	0.08	3.04156e-50	1
PRMT9	3.96172e-54	0.80259	0.296	0.079	8.60565e-50	1
MBNL1	5.41607e-54	0.790936	0.629	0.29	1.17648e-49	1
PRKCH	5.49531e-54	0.588125	0.394	0.129	1.19369e-49	1
ITGB2	7.0437e-54	0.42191	0.354	0.099	1.53003e-49	1
LIMD2	1.43902e-53	0.650879	0.381	0.122	3.12584e-49	1
COTL1	9.6199e-53	0.533985	0.421	0.138	2.08963e-48	1
SLC2A3	2.52863e-52	0.639497	0.648	0.275	5.4927e-48	1
MGAT4A	2.83142e-52	0.624846	0.425	0.152	6.1504e-48	1
ARHGAP45	4.73751e-52	0.545937	0.25	0.058	1.02908e-47	1
MSN	1.59202e-51	0.580502	0.521	0.201	3.45819e-47	1
ELF1	5.66624e-51	0.802613	0.583	0.271	1.23082e-46	1
HIST1H1D	7.62588e-51	0.761876	0.29	0.079	1.65649e-46	1
MYL12A	1.06268e-50	0.76058	0.81	0.495	2.30835e-46	1
C12orf75	1.68358e-50	0.566798	0.319	0.092	3.65707e-46	1
DNAJB1	2.7561e-50	1.42318	0.658	0.36	5.9868e-46	1
PGGHG	4.92698e-50	0.603686	0.267	0.069	1.07024e-45	1
HERPUD2	6.93827e-50	0.700894	0.383	0.131	1.50713e-45	1
PTPN4	7.25713e-49	0.611878	0.313	0.094	1.57639e-44	1
EML4	7.99435e-49	0.66899	0.515	0.217	1.73653e-44	1
ZNF331	9.72139e-49	1.1068	0.475	0.194	2.11168e-44	1
PFN1	3.35449e-48	0.710334	0.827	0.525	7.28663e-44	1
PDCD4	3.39415e-48	0.785776	0.652	0.336	7.37277e-44	1
IDS	3.6173e-48	0.752078	0.535	0.238	7.8575e-44	1
NABP1	3.95847e-48	0.871729	0.404	0.145	8.59859e-44	1
ZC3HAV1	1.07058e-47	0.682433	0.406	0.149	2.32551e-43	1
FXYD5	1.45824e-47	0.601196	0.629	0.294	3.16759e-43	1
RPS3	7.4991e-47	0.504422	0.946	0.857	1.62895e-42	1
CASP8	1.28693e-46	0.542927	0.323	0.1	2.79546e-42	1
RPS15A	1.49754e-46	0.501771	0.95	0.862	3.25295e-42	1
DEF6	2.13064e-46	0.461492	0.256	0.066	4.62818e-42	1
CCDC107	2.36217e-46	0.673553	0.331	0.108	5.13111e-42	1
GZMB	3.10572e-46	1.05863	0.275	0.075	6.74625e-42	1
PSMB9	3.25881e-46	0.562857	0.471	0.189	7.07878e-42	1
RNF125	3.51118e-46	0.51353	0.294	0.085	7.62698e-42	1
MYADM	5.42371e-46	0.885837	0.59	0.289	1.17814e-41	1
HECA	1.04613e-45	0.545734	0.319	0.101	2.2724e-41	1
CMTM3	1.09866e-45	0.593291	0.258	0.07	2.38651e-41	1
RPLP2	1.12313e-45	0.560968	0.935	0.787	2.43966e-41	1
LINC00513	1.34131e-45	0.600418	0.265	0.073	2.9136e-41	1
AKAP13	1.57181e-45	0.645694	0.592	0.28	3.4143e-41	1
TMC6	2.12605e-45	0.543449	0.342	0.115	4.61822e-41	1
BUB3	3.65722e-45	0.52585	0.446	0.18	7.9442e-41	1
CD99	1.30805e-44	0.579404	0.69	0.354	2.84134e-40	1
DUSP2	1.65019e-44	0.921787	0.535	0.236	3.58455e-40	1
TSC22D2	2.61428e-44	1.24853	0.425	0.172	5.67874e-40	1
LGALS1	2.79979e-44	0.396411	0.502	0.194	6.0817e-40	1
NSMCE3	1.01005e-43	0.746265	0.379	0.143	2.19402e-39	1
GLS	1.30304e-43	0.56556	0.431	0.168	2.83046e-39	1
GABARAPL1	3.48502e-43	0.726652	0.492	0.221	7.57015e-39	1
PAG1	4.75765e-43	0.492432	0.252	0.069	1.03346e-38	1
ARF6	5.6341e-43	0.638701	0.619	0.309	1.22384e-38	1
RAB27A	5.7889e-43	0.539012	0.306	0.098	1.25746e-38	1
DRAP1	6.18607e-43	0.541844	0.483	0.207	1.34374e-38	1
PDE7A	1.16967e-42	0.505582	0.406	0.154	2.54076e-38	1
BIN1	1.3224e-41	0.465735	0.277	0.084	2.87252e-37	1
ATF7IP	1.55006e-41	0.62119	0.467	0.203	3.36704e-37	1
LYAR	1.95415e-41	0.599301	0.29	0.091	4.24481e-37	1
CALM1	2.29168e-41	0.679144	0.815	0.542	4.97799e-37	1
INTS6	3.0906e-41	0.976923	0.606	0.311	6.71341e-37	1
DNAJB9	4.24871e-41	0.685968	0.306	0.103	9.22906e-37	1
DDX24	7.65014e-41	0.737911	0.683	0.387	1.66176e-36	1
PLP2	1.02007e-40	0.530061	0.437	0.177	2.21581e-36	1
HELB	1.53192e-40	0.4327	0.262	0.077	3.32765e-36	1
SYNRG	6.00914e-40	0.559449	0.392	0.156	1.30531e-35	1
MDFIC	6.71166e-40	0.527432	0.287	0.09	1.45791e-35	1
DDX3Y	1.32344e-39	0.611818	0.5	0.226	2.87477e-35	1
CEMIP2	1.51644e-39	0.809844	0.408	0.166	3.29401e-35	1
CHST12	2.91749e-39	0.479599	0.35	0.129	6.33738e-35	1
HMOX2	4.71361e-39	0.499084	0.285	0.093	1.02389e-34	1
ISG20	1.29115e-38	0.551378	0.292	0.096	2.80463e-34	1
PAXX	1.46219e-38	0.586943	0.4	0.164	3.17616e-34	1
DDX5	1.52751e-38	0.565078	0.933	0.735	3.31806e-34	1
GIMAP1	1.92824e-38	0.393181	0.281	0.087	4.18853e-34	1
ATP5F1E	1.95393e-38	0.630475	0.846	0.585	4.24432e-34	1
GYG1	3.40708e-38	0.47612	0.26	0.08	7.40086e-34	1
RPS12	3.95472e-38	0.414845	0.967	0.913	8.59045e-34	1
TSEN54	2.27693e-37	0.417895	0.252	0.077	4.94595e-33	1
FAM49B	4.30715e-37	0.463898	0.369	0.144	9.35599e-33	1
PPP1R2	4.87494e-37	0.534239	0.442	0.197	1.05893e-32	1
AC007952.4	5.17231e-37	0.754992	0.35	0.136	1.12353e-32	1
ITGAE	5.96917e-37	0.51934	0.29	0.1	1.29662e-32	1
PLEKHO1	7.62338e-37	0.498805	0.292	0.098	1.65595e-32	1
PIK3R1	9.85596e-37	0.735441	0.469	0.217	2.14091e-32	1
H1FX	1.44029e-36	0.993758	0.637	0.376	3.1286e-32	1
CNOT6L	1.60215e-36	0.529521	0.396	0.166	3.48019e-32	1
JMJD6	2.37123e-36	0.586999	0.313	0.116	5.15079e-32	1
SMAP2	2.98675e-36	0.537683	0.269	0.088	6.48781e-32	1
RNF19A	4.26023e-36	0.783551	0.506	0.252	9.25408e-32	1
PPP1CB	5.16399e-36	0.624661	0.621	0.342	1.12172e-31	1
NECAP1	5.50666e-36	0.49537	0.294	0.105	1.19616e-31	1
RAP1A	1.21379e-35	0.626508	0.408	0.179	2.63659e-31	1
SLC9A3R1	1.47087e-35	0.479505	0.358	0.141	3.19503e-31	1
SERPINB9	1.56668e-35	0.576284	0.315	0.111	3.40313e-31	1
CFL1	2.25204e-35	0.571714	0.854	0.565	4.89188e-31	1
SIGIRR	2.70006e-35	0.414068	0.354	0.141	5.86506e-31	1
USP36	4.20893e-35	0.554492	0.331	0.127	9.14264e-31	1
KMT2E	6.61749e-35	0.5964	0.658	0.366	1.43745e-30	1
VAMP2	3.60585e-34	0.528911	0.598	0.317	7.83262e-30	1
TNFRSF1B	4.50231e-34	0.481357	0.312	0.115	9.77991e-30	1
NR3C1	7.80525e-34	0.43613	0.433	0.194	1.69546e-29	1
RARRES31	1.07783e-33	0.480979	0.571	0.283	2.34127e-29	1
AC013394.1	1.37607e-33	0.440852	0.263	0.091	2.98909e-29	1
FAM107B1	2.31398e-33	0.470498	0.456	0.209	5.02643e-29	1
GSTK1	5.65037e-33	0.500938	0.546	0.284	1.22737e-28	1
RNF213	7.21446e-33	0.453619	0.529	0.263	1.56713e-28	1
RPL30	1.67088e-32	0.354396	0.954	0.909	3.62949e-28	1
CSRNP1	1.70045e-32	0.497174	0.421	0.189	3.69373e-28	1
GTF3A	2.45305e-32	0.442212	0.371	0.159	5.32852e-28	1
CLK1	2.83536e-32	0.548085	0.515	0.262	6.15898e-28	1
RPL39	3.9172e-32	0.381926	0.927	0.88	8.50893e-28	1
C9orf78	7.0057e-32	0.406969	0.435	0.201	1.52178e-27	1
CAPZA1	9.01213e-32	0.449831	0.475	0.228	1.95762e-27	1
PBXIP1	1.19824e-31	0.448683	0.363	0.154	2.60281e-27	1
ABHD17A	1.36842e-31	0.312318	0.404	0.182	2.97249e-27	1
TMA7	1.63869e-31	0.565342	0.79	0.521	3.55957e-27	1
MBP	2.86468e-31	0.361708	0.406	0.18	6.22265e-27	1
ANXA6	4.71321e-31	0.504475	0.26	0.091	1.0238e-26	1
UBE2D2	1.00171e-30	0.424652	0.475	0.237	2.17592e-26	1
PHF20	1.09758e-30	0.531139	0.369	0.163	2.38417e-26	1
METTL15	1.45317e-30	0.494494	0.25	0.088	3.15657e-26	1
DIAPH1	1.49241e-30	0.338398	0.352	0.148	3.2418e-26	1
G3BP2	1.54859e-30	0.52656	0.487	0.247	3.36385e-26	1
TERF2IP	3.28846e-30	0.454606	0.504	0.26	7.14319e-26	1
NIN	3.43526e-30	0.410186	0.25	0.087	7.46208e-26	1
PPP1R10	4.06032e-30	0.489211	0.585	0.314	8.81983e-26	1
HLA-E	4.8229e-30	0.426298	0.85	0.581	1.04763e-25	1
IFI27L2	6.33565e-30	0.412267	0.275	0.103	1.37623e-25	1
BTG2	1.05676e-29	0.571531	0.779	0.501	2.2955e-25	1
HSPA8	1.24138e-29	0.702416	0.729	0.459	2.69653e-25	1
APOBEC3C	1.47584e-29	0.528025	0.346	0.147	3.20582e-25	1
ARPC1B	2.05564e-29	0.276132	0.531	0.261	4.46525e-25	1
CYCS	2.59027e-29	0.632813	0.542	0.289	5.62659e-25	1
CAP1	3.35133e-29	0.507813	0.506	0.264	7.27976e-25	1
AREG	4.09538e-29	0.866473	0.312	0.126	8.89599e-25	1
ARPC2	4.56172e-29	0.482888	0.729	0.441	9.90897e-25	1
CSK	5.14259e-29	0.372795	0.262	0.096	1.11707e-24	1
CDC42EP3	6.58015e-29	0.359773	0.281	0.107	1.42934e-24	1
CCND2	7.11202e-29	0.384326	0.348	0.146	1.54487e-24	1
PRPF38B	2.06561e-28	0.584019	0.502	0.267	4.48692e-24	1
EPB41	2.52295e-28	0.352243	0.292	0.115	5.48035e-24	1
MAF	2.72635e-28	0.509424	0.254	0.092	5.92217e-24	1
PFKFB3	3.26122e-28	0.497241	0.263	0.098	7.08402e-24	1
PCSK7	4.03272e-28	0.391566	0.388	0.18	8.75987e-24	1
GNAI2	1.2479e-27	0.34626	0.588	0.311	2.71068e-23	1
PDLIM2	1.72947e-27	0.355658	0.273	0.105	3.75675e-23	1
RAP1B	1.83516e-27	0.484088	0.565	0.314	3.98633e-23	1
DNAJB6	2.03099e-27	0.461473	0.506	0.27	4.41171e-23	1
DDX3X	2.99925e-27	0.667979	0.708	0.457	6.51498e-23	1
RABGAP1L	3.40592e-27	0.313514	0.279	0.109	7.39833e-23	1
CYLD	3.60042e-27	0.335005	0.35	0.154	7.82084e-23	1
EIF1	4.45058e-27	0.423615	0.935	0.783	9.66755e-23	1
2024-09-07	4.62189e-27	0.423598	0.688	0.416	1.00397e-22	1
SAMD9	5.17726e-27	0.31908	0.262	0.099	1.1246e-22	1
CHORDC1	7.56584e-27	0.474271	0.331	0.146	1.64345e-22	1
TRA2A	1.21901e-26	0.528226	0.562	0.321	2.64792e-22	1
2024-09-09	1.25307e-26	0.389178	0.34	0.153	2.72192e-22	1
HMGB2	1.3629e-26	0.420671	0.421	0.207	2.96049e-22	1
REX1BD	1.45994e-26	0.421059	0.406	0.198	3.17128e-22	1
TSC22D4	1.70241e-26	0.349066	0.281	0.114	3.69797e-22	1
FOSL2	2.01336e-26	0.54564	0.542	0.299	4.37343e-22	1
AC020916.11	3.68556e-26	0.671483	0.402	0.197	8.00577e-22	1
DHX36	3.71563e-26	0.464694	0.471	0.252	8.07108e-22	1
DUSP11	4.12182e-26	0.792202	0.821	0.6	8.95342e-22	1
RBL2	1.0286e-25	0.304031	0.363	0.171	2.23432e-21	1
ARRDC3	1.69816e-25	0.50161	0.435	0.219	3.68875e-21	1
SDCBP	1.81415e-25	0.467461	0.563	0.318	3.9407e-21	1
EPC1	4.756e-25	0.332548	0.423	0.213	1.0331e-20	1
CCL3	7.63046e-25	0.984536	0.288	0.121	1.65749e-20	1
HIST1H4C	7.89337e-25	0.453616	0.438	0.227	1.7146e-20	1
SRSF3	1.94296e-24	0.456892	0.69	0.428	4.2205e-20	1
USP15	2.55985e-24	0.432234	0.39	0.193	5.5605e-20	1
TUBA4A	3.15746e-24	0.61878	0.329	0.152	6.85864e-20	1
SMCHD1	3.82262e-24	0.38354	0.435	0.225	8.30349e-20	1
TIPARP	6.54607e-24	0.396733	0.425	0.214	1.42194e-19	1
CALM3	6.81012e-24	0.328843	0.381	0.187	1.47929e-19	1
GTF2B	9.7354e-24	0.355785	0.279	0.12	2.11472e-19	1
ODF2L	1.02074e-23	0.42355	0.396	0.199	2.21725e-19	1
CHD1	1.35355e-23	0.373106	0.421	0.217	2.94017e-19	1
RGPD5	1.40907e-23	0.366627	0.3	0.13	3.06079e-19	1
MAP3K8	1.72037e-23	0.414534	0.283	0.121	3.73698e-19	1
NSUN6	1.80537e-23	0.462206	0.306	0.138	3.92163e-19	1
ARL4A	3.64856e-23	0.455619	0.288	0.126	7.9254e-19	1
SMARCA2	6.95666e-23	0.435293	0.427	0.225	1.51113e-18	1
SPTY2D1	8.19155e-23	0.471977	0.296	0.135	1.77937e-18	1
ACTB	9.47651e-23	0.312221	0.962	0.853	2.05849e-18	1
BCAS2	9.57527e-23	0.422388	0.333	0.159	2.07994e-18	1
DYNLT3	1.24793e-22	0.359822	0.265	0.114	2.71075e-18	1
HAX1	1.34205e-22	0.436744	0.337	0.161	2.9152e-18	1
CHMP4A	2.459e-22	0.30471	0.344	0.166	5.34143e-18	1
NMRK1	2.76599e-22	0.297004	0.275	0.12	6.00829e-18	1
HIST1H1C	2.94545e-22	0.378246	0.365	0.18	6.3981e-18	1
GRAMD1A	3.14053e-22	0.367617	0.296	0.136	6.82186e-18	1
DDIT4	3.30022e-22	0.667403	0.413	0.216	7.16875e-18	1
POLR3GL	4.51348e-22	0.359115	0.275	0.12	9.80418e-18	1
MZT2A	6.82048e-22	0.340503	0.346	0.171	1.48155e-17	1
PRNP	7.72537e-22	0.434941	0.335	0.163	1.6781e-17	1
HIPK1	8.13859e-22	0.426619	0.306	0.143	1.76786e-17	1
RBM25	8.7798e-22	0.276123	0.594	0.349	1.90715e-17	1
PPM1K	1.31706e-21	0.430203	0.277	0.123	2.86093e-17	1
ZYX	2.09056e-21	0.303454	0.271	0.119	4.54112e-17	1
UBC1	2.20795e-21	0.463323	0.904	0.735	4.79611e-17	1
HNRNPA0	2.21188e-21	0.321231	0.542	0.315	4.80464e-17	1
RBM3	2.40483e-21	0.40304	0.465	0.259	5.22377e-17	1
BTN3A2	2.53097e-21	0.27647	0.287	0.128	5.49778e-17	1
RPS19	3.05532e-21	0.370945	0.95	0.859	6.63677e-17	1
MIF	3.07016e-21	0.320603	0.437	0.232	6.66901e-17	1
RPS27A	3.30592e-21	0.30732	0.954	0.906	7.18111e-17	1
AIP	3.34199e-21	0.366181	0.269	0.121	7.25947e-17	1
RAN	3.7037e-21	0.304694	0.527	0.302	8.04519e-17	1
PIK3IP1	3.98874e-21	0.383917	0.275	0.124	8.66434e-17	1
TUBA1A	5.45444e-21	0.476306	0.435	0.232	1.18481e-16	1
UBE2S	5.85655e-21	0.528814	0.283	0.131	1.27216e-16	1
JAK1	6.12878e-21	0.281615	0.517	0.292	1.33129e-16	1
ACTR2	7.83945e-21	0.298098	0.492	0.276	1.70289e-16	1
AUTS2	7.95407e-21	0.407205	0.267	0.119	1.72778e-16	1
CLDND1	8.16152e-21	0.437752	0.34	0.172	1.77284e-16	1
TAF7	8.17693e-21	0.258671	0.448	0.245	1.77619e-16	1
SP110	8.9407e-21	0.337051	0.292	0.134	1.9421e-16	1
RPL23A	1.25817e-20	0.321579	0.896	0.793	2.733e-16	1
PRKACB	1.74225e-20	0.374337	0.254	0.111	3.78452e-16	1
RHOG	2.48556e-20	0.268166	0.271	0.121	5.39914e-16	1
EEF1D	2.58331e-20	0.390511	0.773	0.528	5.61146e-16	1
SELENOK	2.7715e-20	0.473206	0.538	0.319	6.02025e-16	1
FGFR1OP2	3.13669e-20	0.336387	0.342	0.171	6.81351e-16	1
PAIP2	3.45522e-20	0.266005	0.45	0.249	7.50543e-16	1
RNF149	6.85115e-20	0.340369	0.333	0.168	1.48821e-15	1
CHD2	7.67805e-20	0.361747	0.417	0.229	1.66783e-15	1
LDHB	8.67732e-20	0.265949	0.452	0.251	1.88489e-15	1
ATP5MD	9.83564e-20	0.251682	0.56	0.324	2.1365e-15	1
EIF4A2	1.24539e-19	0.292266	0.671	0.422	2.70524e-15	1
BRD2	1.80595e-19	0.418023	0.496	0.29	3.92289e-15	1
SRSF2	2.08775e-19	0.442279	0.515	0.311	4.53502e-15	1
RPL36AL	2.76978e-19	0.391067	0.752	0.524	6.01651e-15	1
CYTH1	2.9245e-19	0.34701	0.263	0.121	6.3526e-15	1
TRA2B	3.30935e-19	0.276697	0.594	0.357	7.18858e-15	1
HSP90AA1	4.07248e-19	0.92351	0.877	0.755	8.84624e-15	1
PNPLA8	6.39826e-19	0.418872	0.302	0.149	1.38983e-14	1
PPP1R15A1	6.85712e-19	0.391275	0.762	0.51	1.4895e-14	1
PER1	7.89943e-19	0.318784	0.258	0.118	1.71591e-14	1
DNMT1	8.99838e-19	0.371994	0.256	0.116	1.95463e-14	1
H2AFZ	9.56334e-19	0.327093	0.494	0.287	2.07735e-14	1
FAU	1.02759e-18	0.320152	0.923	0.782	2.23214e-14	1
SUB1	1.15085e-18	0.323688	0.575	0.352	2.49988e-14	1
SNRPB2	1.17941e-18	0.331457	0.39	0.216	2.56192e-14	1
SMURF2	1.54691e-18	0.372827	0.269	0.127	3.3602e-14	1
H2AFV	1.8517e-18	0.258095	0.394	0.216	4.02225e-14	1
BAX	2.79728e-18	0.329667	0.31	0.156	6.07624e-14	1
KDM6B	2.95183e-18	0.376796	0.398	0.218	6.41197e-14	1
CDV3	3.52871e-18	0.25676	0.375	0.203	7.66506e-14	1
METTL9	5.26285e-18	0.255192	0.325	0.169	1.1432e-13	1
HNRNPA2B1	5.35514e-18	0.424419	0.871	0.694	1.16324e-13	1
YWHAZ	7.46358e-18	0.349186	0.712	0.48	1.62124e-13	1
WNK1	8.65554e-18	0.275393	0.356	0.189	1.88016e-13	1
RPS25	9.22755e-18	0.285867	0.925	0.814	2.00441e-13	1
ATP5MG	1.15162e-17	0.314481	0.675	0.436	2.50155e-13	1
ARL5B	1.79827e-17	0.383346	0.25	0.118	3.9062e-13	1
CACYBP	2.72261e-17	0.313366	0.3	0.153	5.91405e-13	1
SVIP	2.92796e-17	0.277525	0.369	0.204	6.36011e-13	1
METRNL	3.26809e-17	0.484243	0.348	0.19	7.09894e-13	1
C12orf57	4.14359e-17	0.318132	0.519	0.317	9.0007e-13	1
PCF11	4.68116e-17	0.318564	0.415	0.239	1.01684e-12	1
CNN2	4.84149e-17	0.269349	0.306	0.154	1.05167e-12	1
LSM8	5.61848e-17	0.260433	0.342	0.185	1.22045e-12	1
SSBP4	6.54367e-17	0.30276	0.29	0.148	1.42141e-12	1
ANKRD12	6.79181e-17	0.289614	0.625	0.409	1.47532e-12	1
PGK1	7.50156e-17	0.317099	0.487	0.29	1.62949e-12	1
CASP4	1.68802e-16	0.282177	0.294	0.15	3.66671e-12	1
FAM89B	1.93584e-16	0.330666	0.275	0.139	4.20504e-12	1
COX7A2L	2.00108e-16	0.312784	0.415	0.24	4.34674e-12	1
UQCR11	2.04222e-16	0.288093	0.602	0.383	4.43611e-12	1
DDX18	4.257e-16	0.316626	0.479	0.291	9.24705e-12	1
RPS26	5.35559e-16	0.308424	0.913	0.791	1.16334e-11	1
SUN2	6.45305e-16	0.299358	0.273	0.138	1.40173e-11	1
TANK	6.98686e-16	0.286931	0.298	0.156	1.51769e-11	1
NEU1	7.13891e-16	0.570606	0.313	0.171	1.55071e-11	1
DNAJA1	7.1475e-16	0.528475	0.619	0.422	1.55258e-11	1
CCND3	1.08141e-15	0.277684	0.281	0.144	2.34904e-11	1
TLE4	1.49366e-15	0.363032	0.277	0.141	3.24452e-11	1
TOMM7	1.80577e-15	0.301435	0.744	0.517	3.92249e-11	1
RPL22L1	3.12368e-15	0.341298	0.373	0.218	6.78526e-11	1
KAT6B	3.34956e-15	0.331116	0.258	0.131	7.27591e-11	1
FOSB1	6.60467e-15	0.36626	0.823	0.604	1.43467e-10	1
CLIC1	8.58419e-15	0.267494	0.74	0.491	1.86466e-10	1
RANBP2	9.74607e-15	0.270578	0.375	0.217	2.11704e-10	1
UBE2M	1.19029e-14	0.31599	0.296	0.162	2.58554e-10	1
HSPA9	1.27897e-14	0.259443	0.412	0.247	2.77819e-10	1
CDC42SE1	1.52217e-14	0.250617	0.469	0.285	3.30646e-10	1
GABPB1-AS1	1.59479e-14	0.482439	0.381	0.227	3.4642e-10	1
TMEM160	2.6314e-14	0.279444	0.25	0.129	5.71592e-10	1
BAZ1A	8.74147e-14	0.277285	0.29	0.159	1.89882e-09	1
UBA52	1.25342e-13	0.262414	0.837	0.656	2.72269e-09	1
WTAP	1.43554e-13	0.326896	0.383	0.231	3.11828e-09	1
WDR82	4.70939e-13	0.262372	0.256	0.137	1.02297e-08	1
RPL27	5.10187e-13	0.289721	0.792	0.582	1.10823e-08	1
DNTTIP2	6.47573e-13	0.356371	0.31	0.179	1.40666e-08	1
RPS20	8.58182e-13	0.294508	0.808	0.605	1.86414e-08	1
HSPH1	9.8705e-13	0.561893	0.288	0.166	2.14407e-08	1
RBMX	1.62228e-12	0.250362	0.531	0.349	3.52391e-08	1
2024-06-01	6.67021e-12	0.646445	0.863	0.768	1.4489e-07	1
PDE4D1	7.22848e-12	0.324774	0.3	0.174	1.57017e-07	1
HSPE1	9.59778e-12	0.26927	0.463	0.306	2.08483e-07	1
SLC38A2	1.34405e-11	0.254055	0.469	0.306	2.91956e-07	1
OCIAD2	2.09467e-11	0.294636	0.281	0.164	4.55005e-07	1
PABPC1	2.02917e-10	0.285241	0.856	0.671	4.40777e-06	1
HSPA1B	5.10096e-10	1.35463	0.456	0.387	1.10803e-05	1
UBB	1.53407e-08	0.366304	0.694	0.522	0.00033323	1
JUNB1	3.12456e-07	0.369878	0.904	0.765	0.00678717	1
FOS1	0.000651407	0.382652	0.865	0.793	1	1
HSPA1A	0.00204484	0.662021	0.365	0.486	1	1
PIGR1	4.52454e-89	1.68224	0.645	0.224	9.82822e-85	2
RARRES11	2.26387e-79	1.39532	0.693	0.272	4.91758e-75	2
WFDC21	2.26032e-53	1.15373	0.65	0.318	4.90986e-49	2
MMP71	2.61049e-41	1.71505	0.45	0.199	5.6705e-37	2
ELF31	2.04164e-40	1.00025	0.668	0.368	4.43484e-36	2
ATP1B11	1.1828e-38	1.46869	0.55	0.322	2.56928e-34	2
AZGP11	1.13389e-35	1.29906	0.489	0.243	2.46304e-31	2
AGR21	1.07193e-30	1.19207	0.489	0.265	2.32846e-26	2
SCGB3A11	2.80412e-29	1.16751	0.395	0.181	6.0911e-25	2
CLDN41	3.51935e-22	0.569866	0.655	0.401	7.64474e-18	2
SPINT21	3.91993e-22	1.24025	0.461	0.303	8.51486e-18	2
SLPI1	5.89795e-21	1.20035	0.407	0.236	1.28115e-16	2
CP1	8.17454e-20	1.31753	0.268	0.127	1.77567e-15	2
TSC22D11	9.79529e-20	0.983884	0.586	0.459	2.12773e-15	2
ZFP36L11	5.54099e-17	0.713828	0.709	0.678	1.20361e-12	2
KRT181	1.16574e-15	0.995913	0.436	0.297	2.53221e-11	2
LCN21	1.83533e-15	1.56673	0.334	0.19	3.98671e-11	2
TNFSF101	3.39105e-14	0.950852	0.489	0.38	7.36604e-10	2
DSP1	1.79561e-12	1.02468	0.382	0.272	3.90043e-08	2
TBX31	4.5721e-12	1.08819	0.334	0.225	9.93152e-08	2
CLDN31	5.04801e-12	0.676796	0.395	0.253	1.09653e-07	2
CD91	1.85501e-11	0.621504	0.57	0.501	4.02944e-07	2
KRT71	3.38218e-11	0.902706	0.375	0.259	7.34677e-07	2
F31	3.85322e-11	1.02957	0.259	0.156	8.36996e-07	2
S100A111	4.40529e-11	0.637626	0.68	0.627	9.56917e-07	2
ASS11	4.98649e-11	1.09561	0.318	0.214	1.08317e-06	2
DUSP41	7.22525e-10	1.1988	0.286	0.195	1.56947e-05	2
MALAT1	1.07422e-08	0.342254	1	0.999	0.000233341	2
KRT81	2.45701e-07	0.65823	0.373	0.282	0.00533712	2
LGALS31	4.39743e-07	0.726264	0.534	0.525	0.00955211	2
GNPTAB1	6.32477e-07	1.15276	0.302	0.242	0.0137387	2
EHF1	7.02036e-07	0.941218	0.277	0.203	0.0152496	2
XBP11	1.08874e-06	0.86573	0.368	0.318	0.0236496	2
NFIB1	2.43839e-06	0.781613	0.32	0.253	0.0529668	2
VPS28	9.47793e-06	0.316853	0.164	0.291	0.20588	2
OLFM41	1.04787e-05	0.490632	0.3	0.21	0.227619	2
YPEL31	2.55225e-05	0.414683	0.155	0.277	0.554401	2
RABAC1	2.76918e-05	0.254505	0.177	0.308	0.601521	2
FXYD31	2.86288e-05	0.673158	0.309	0.247	0.621874	2
MT-ND5	3.87701e-05	0.323083	0.786	0.856	0.842165	2
CRABP21	6.94201e-05	0.782617	0.264	0.201	1	2
WDR83OS	7.04555e-05	0.313626	0.202	0.337	1	2
CUTA	7.05559e-05	0.293122	0.168	0.289	1	2
CTSB1	7.06501e-05	0.754844	0.377	0.337	1	2
MEIS21	7.21621e-05	0.795591	0.32	0.273	1	2
SERBP1	7.97028e-05	0.282832	0.266	0.432	1	2
UQCR101	0.000139305	0.258554	0.214	0.353	1	2
GPBP1	0.000154096	0.254827	0.211	0.339	1	2
PCMTD1	0.000164696	0.317019	0.159	0.267	1	2
SERPINB11	0.000167178	0.260917	0.15	0.257	1	2
PPA11	0.000221114	0.252837	0.161	0.269	1	2
GSTP11	0.000241325	0.544018	0.509	0.528	1	2
SPCS1	0.000248382	0.253369	0.207	0.335	1	2
COX8A	0.000328313	0.359912	0.23	0.372	1	2
SYF2	0.000399815	0.373268	0.177	0.29	1	2
ISCU	0.000430901	0.427	0.173	0.286	1	2
NDUFB71	0.000590881	0.357828	0.155	0.251	1	2
HMGN21	0.000687461	0.273242	0.261	0.411	1	2
PDIA6	0.000711429	0.369534	0.191	0.304	1	2
ZRANB2	0.000716323	0.250532	0.193	0.304	1	2
ZFAS11	0.000848619	0.272423	0.259	0.399	1	2
RBM6	0.000881065	0.298425	0.157	0.255	1	2
SYPL11	0.000881915	0.292181	0.168	0.269	1	2
CLTA1	0.00094062	0.373819	0.166	0.267	1	2
BPTF	0.00100631	0.322359	0.205	0.322	1	2
SCP2	0.00103237	0.386969	0.164	0.262	1	2
NSD3	0.00110556	0.369039	0.186	0.29	1	2
TPR	0.00141986	0.271314	0.207	0.318	1	2
TMEM14C1	0.00161876	0.314462	0.17	0.266	1	2
SNRNP70	0.0017163	0.261942	0.168	0.259	1	2
KDELR1	0.00177023	0.349145	0.173	0.271	1	2
PHIP	0.00179779	0.320053	0.159	0.25	1	2
CIRBP	0.00190285	0.293488	0.314	0.472	1	2
TSPAN31	0.00221653	0.889144	0.257	0.225	1	2
CLU1	0.00234076	0.36355	0.409	0.37	1	2
GNG51	0.00239608	0.434892	0.232	0.351	1	2
FOXP1	0.0031944	0.367205	0.264	0.394	1	2
ARID1B	0.00331116	0.321776	0.207	0.309	1	2
POLR2J3.1	0.00351175	0.297445	0.182	0.273	1	2
KANSL1	0.00360712	0.302273	0.175	0.268	1	2
SQSTM11	0.00363734	0.385195	0.298	0.443	1	2
SRSF10	0.00365665	0.47018	0.205	0.312	1	2
HNRNPD	0.00399332	0.331305	0.259	0.385	1	2
SCAF11	0.00406502	0.279642	0.261	0.394	1	2
HMGN11	0.00532188	0.330919	0.291	0.435	1	2
LMAN1	0.00549791	0.306101	0.17	0.256	1	2
MT-ATP8	0.00666705	0.346233	0.259	0.38	1	2
COX6B11	0.00695374	0.274249	0.302	0.448	1	2
ASH1L	0.0072414	0.384259	0.207	0.306	1	2
ELOB1	0.00727396	0.312147	0.286	0.418	1	2
TMEM258	0.00775877	0.359633	0.252	0.373	1	2
RPS27L1	0.00778575	0.36312	0.255	0.37	1	2
CAST1	0.00807706	0.250068	0.325	0.47	1	2
PHF3	0.0085969	0.322038	0.191	0.277	1	2
TMED21	0.00939036	0.332183	0.193	0.282	1	2
CD21	1.15327e-85	1.62747	0.669	0.223	2.50514e-81	3
PTPRC1	1.032e-80	1.63366	0.724	0.292	2.24171e-76	3
CD691	3.29918e-70	1.30585	0.754	0.3	7.16649e-66	3
TRAC1	1.84419e-67	1.51379	0.599	0.215	4.00595e-63	3
CXCR41	1.10918e-62	1.63534	0.655	0.27	2.40936e-58	3
TRBC21	9.20544e-61	1.64162	0.575	0.217	1.99961e-56	3
IL321	1.67034e-58	1.49062	0.68	0.312	3.6283e-54	3
BTG11	3.3828e-58	1.32158	0.865	0.605	7.34811e-54	3
CD521	8.81169e-57	1.46391	0.586	0.231	1.91408e-52	3
CCL51	1.04486e-56	1.10458	0.743	0.329	2.26965e-52	3
CD3E1	5.72292e-54	1.40613	0.53	0.202	1.24313e-49	3
CD3G1	1.82041e-53	1.51432	0.492	0.176	3.95429e-49	3
CD3D1	4.72085e-53	1.53164	0.514	0.194	1.02546e-48	3
FYB11	2.8172e-47	1.39382	0.508	0.207	6.11952e-43	3
STK17B1	1.90006e-46	1.3248	0.633	0.319	4.12731e-42	3
S100A41	5.11727e-45	1.12624	0.685	0.351	1.11157e-40	3
B2M1	9.34429e-41	0.663129	0.981	0.955	2.02977e-36	3
SAMSN11	1.38527e-40	1.53655	0.475	0.198	3.00908e-36	3
HCST1	2.87042e-40	1.04009	0.53	0.228	6.23513e-36	3
IL7R1	1.26456e-39	1.2686	0.456	0.179	2.74688e-35	3
LCP11	8.10824e-39	1.23688	0.494	0.215	1.76127e-34	3
RUNX31	7.03044e-38	1.33494	0.448	0.183	1.52715e-33	3
CCL41	4.53965e-35	0.653374	0.771	0.448	9.86102e-31	3
ACAP11	3.20936e-34	1.20227	0.395	0.161	6.97137e-30	3
TMSB4X1	3.48169e-34	0.758483	0.95	0.861	7.56292e-30	3
CD71	3.18223e-32	1.22878	0.445	0.194	6.91244e-28	3
CORO1A1	7.14594e-32	1.03322	0.481	0.217	1.55224e-27	3
CLEC2D1	2.58784e-31	1.36019	0.428	0.198	5.62131e-27	3
MALAT11	3.43783e-31	0.697618	0.994	1	7.46765e-27	3
AC114760.21	3.7399e-31	1.32439	0.409	0.176	8.1238e-27	3
RAC21	9.78725e-31	1.25167	0.436	0.198	2.12599e-26	3
CD961	1.37756e-29	1.12327	0.348	0.137	2.99233e-25	3
HLA-A1	1.49328e-29	0.730201	0.843	0.727	3.24371e-25	3
TSC22D31	4.22523e-29	1.14373	0.594	0.341	9.17805e-25	3
CD481	4.69151e-29	1.09366	0.417	0.186	1.01909e-24	3
CD8A1	4.19292e-28	1.19001	0.392	0.172	9.10786e-24	3
STK41	7.77904e-26	1.23096	0.472	0.255	1.68976e-21	3
ARL4C1	1.1193e-25	1.12122	0.486	0.26	2.43134e-21	3
TNFAIP31	1.34935e-25	0.985798	0.508	0.259	2.93107e-21	3
PTGER41	1.86944e-25	1.07457	0.417	0.194	4.06079e-21	3
RORA1	7.53252e-25	1.10292	0.442	0.228	1.63621e-20	3
RPS291	8.41116e-25	0.646659	0.859	0.851	1.82707e-20	3
THEMIS1	5.10401e-24	0.915627	0.254	0.092	1.10869e-19	3
RGS11	6.37117e-24	1.18719	0.442	0.224	1.38394e-19	3
SRGN1	4.90344e-22	0.642038	0.644	0.383	1.06512e-17	3
ARHGDIB1	5.34041e-22	1.03453	0.575	0.382	1.16004e-17	3
LCK1	7.86188e-22	1.0903	0.315	0.138	1.70776e-17	3
TRAF3IP31	1.02181e-21	1.01634	0.293	0.123	2.21957e-17	3
SPOCK21	1.14311e-21	1.02253	0.279	0.115	2.48307e-17	3
FYN1	1.525e-21	1.14439	0.351	0.165	3.31261e-17	3
CYTIP1	2.65871e-21	0.946972	0.381	0.185	5.77525e-17	3
APBB1IP1	2.79918e-21	0.956311	0.312	0.137	6.08039e-17	3
TRBC11	3.41155e-21	1.29549	0.312	0.136	7.41056e-17	3
CD8B1	2.14486e-20	1.14055	0.298	0.132	4.65907e-16	3
LTB1	3.40096e-20	1.38052	0.276	0.117	7.38757e-16	3
HLA-C1	5.07754e-20	0.629304	0.804	0.704	1.10294e-15	3
ZFP36L21	1.26737e-19	0.972306	0.724	0.598	2.75298e-15	3
STAT41	1.82569e-19	0.99201	0.265	0.112	3.96577e-15	3
ITGA11	2.40215e-19	0.964717	0.329	0.157	5.21795e-15	3
EVL1	8.1339e-19	1.03343	0.439	0.256	1.76684e-14	3
WIPF11	1.12379e-18	0.861203	0.32	0.154	2.44111e-14	3
PTPN221	1.50794e-18	0.865838	0.307	0.14	3.27556e-14	3
PARP81	4.32753e-18	0.896397	0.296	0.137	9.40025e-14	3
LINC018711	9.22234e-18	0.896662	0.348	0.173	2.00328e-13	3
SYTL31	1.54702e-17	1.05333	0.298	0.14	3.36044e-13	3
ZNF3311	1.64002e-17	1.18558	0.378	0.212	3.56246e-13	3
LSP11	1.04577e-16	0.785656	0.359	0.188	2.27163e-12	3
ITGA41	1.72628e-16	0.886362	0.251	0.111	3.74983e-12	3
DDIT41	2.92528e-16	1.23912	0.384	0.225	6.35428e-12	3
GPR651	4.26209e-16	0.794201	0.251	0.111	9.25812e-12	3
CD531	6.87327e-16	0.76542	0.32	0.159	1.49301e-11	3
CD371	1.09217e-15	0.902807	0.367	0.199	2.37241e-11	3
NKG71	1.25779e-15	0.491709	0.345	0.177	2.73218e-11	3
IKZF11	1.56513e-15	0.849802	0.251	0.115	3.39977e-11	3
CKLF1	4.22706e-15	1.00047	0.39	0.229	9.18203e-11	3
IL2RG1	4.68652e-15	0.911823	0.318	0.164	1.01801e-10	3
SKAP11	9.30612e-15	0.900413	0.254	0.12	2.02148e-10	3
IFNG1	9.3303e-15	0.5831	0.376	0.198	2.02673e-10	3
2024-09-11	1.08574e-14	0.929292	0.262	0.128	2.35844e-10	3
ICAM31	1.46224e-14	0.966506	0.268	0.133	3.17628e-10	3
ANKRD441	1.84706e-14	0.923902	0.271	0.135	4.01218e-10	3
CTSW1	2.84653e-14	0.682328	0.323	0.166	6.18322e-10	3
CDC42SE21	3.16247e-14	0.909754	0.362	0.216	6.86952e-10	3
ETS11	3.24155e-14	0.906782	0.414	0.257	7.04129e-10	3
FNBP11	6.6945e-14	0.874232	0.37	0.225	1.45418e-09	3
GLIPR11	7.38526e-14	0.750329	0.276	0.138	1.60423e-09	3
USP361	7.70116e-14	1.00202	0.271	0.14	1.67285e-09	3
XCL21	1.5774e-13	0.463902	0.326	0.167	3.42642e-09	3
CELF21	2.06845e-13	0.741478	0.312	0.168	4.49309e-09	3
DOCK81	4.46347e-13	0.818985	0.315	0.175	9.69554e-09	3
ALOX5AP1	5.06612e-13	0.767161	0.315	0.17	1.10046e-08	3
YPEL51	5.26607e-13	0.893214	0.445	0.309	1.1439e-08	3
AAK11	5.45225e-13	0.928358	0.417	0.277	1.18434e-08	3
DDX241	6.68997e-13	0.820485	0.53	0.411	1.4532e-08	3
CDKN1B1	6.77699e-13	1.00054	0.365	0.225	1.4721e-08	3
KIAA15511	8.30169e-13	0.925208	0.37	0.233	1.80329e-08	3
HCLS11	1.40639e-12	0.727207	0.254	0.128	3.05496e-08	3
GPSM31	1.79058e-12	0.845276	0.251	0.129	3.88951e-08	3
HLA-B1	2.87676e-12	0.460673	0.798	0.735	6.24889e-08	3
SLC38A11	2.96206e-12	0.91446	0.271	0.147	6.43418e-08	3
TENT5C1	3.01936e-12	0.879095	0.268	0.143	6.55866e-08	3
SRSF71	3.60722e-12	0.928345	0.608	0.524	7.83561e-08	3
JUND1	4.02093e-12	0.431442	0.876	0.822	8.73426e-08	3
TNF1	5.64041e-12	1.43758	0.315	0.182	1.22521e-07	3
CST71	5.89682e-12	0.781389	0.304	0.167	1.28091e-07	3
EML41	7.52562e-12	0.877069	0.367	0.24	1.63471e-07	3
ACTB1	1.01759e-11	0.562683	0.901	0.862	2.21041e-07	3
CYTOR1	1.65527e-11	0.863874	0.293	0.167	3.59557e-07	3
LAPTM51	1.69783e-11	0.68217	0.318	0.182	3.68802e-07	3
STK17A1	2.16308e-11	0.872669	0.359	0.227	4.69865e-07	3
RPS271	3.18744e-11	0.348105	0.925	0.948	6.92375e-07	3
ARHGAP91	3.25831e-11	0.734111	0.254	0.134	7.07771e-07	3
AC245297.31	3.57488e-11	0.771503	0.309	0.182	7.76535e-07	3
NR4A21	4.85905e-11	0.634949	0.536	0.403	1.05548e-06	3
PPP2R5C1	8.45303e-11	0.855103	0.412	0.288	1.83617e-06	3
GMFG1	1.11808e-10	0.713416	0.32	0.191	2.42869e-06	3
RCAN31	1.34974e-10	0.759832	0.26	0.144	2.93189e-06	3
CD441	2.44236e-10	0.763172	0.439	0.312	5.30529e-06	3
SH3BGRL31	2.95757e-10	0.758337	0.566	0.467	6.42444e-06	3
CCNH1	4.11273e-10	0.982798	0.307	0.196	8.93367e-06	3
APOBEC3G1	4.52986e-10	0.899044	0.296	0.177	9.83977e-06	3
KLF61	5.08954e-10	0.5486	0.652	0.511	1.10555e-05	3
LEPROTL11	5.35882e-10	0.773447	0.32	0.2	1.16404e-05	3
XCL11	5.59442e-10	0.540256	0.265	0.143	1.21522e-05	3
PIP4K2A1	1.36137e-09	0.614183	0.257	0.145	2.95716e-05	3
RAB8B1	2.3073e-09	0.766668	0.271	0.161	5.01192e-05	3
ID21	7.24114e-09	0.661596	0.514	0.395	0.000157292	3
PDE4B	8.38447e-09	0.716504	0.268	0.162	0.000182127	3
EMP31	1.16194e-08	0.763281	0.323	0.208	0.000252397	3
AC058791.11	1.39112e-08	0.960261	0.293	0.188	0.00030218	3
MBNL11	3.57089e-08	0.656568	0.428	0.319	0.00077567	3
DDX51	4.18752e-08	0.403294	0.754	0.757	0.000909613	3
PDE7A1	5.21332e-08	0.854201	0.271	0.174	0.00113244	3
HOPX1	5.89645e-08	0.667827	0.298	0.19	0.00128083	3
PFN11	7.45547e-08	0.640526	0.608	0.555	0.00161948	3
GIMAP71	9.10162e-08	0.630709	0.301	0.189	0.00197705	3
CCL4L21	1.08667e-07	0.285025	0.436	0.31	0.00236046	3
SYNRG1	2.20116e-07	0.705028	0.268	0.175	0.00478137	3
PDCD41	2.22904e-07	0.745088	0.45	0.364	0.00484192	3
CEMIP21	2.2653e-07	0.987844	0.279	0.186	0.00492069	3
TSPYL21	4.04514e-07	1.01905	0.323	0.237	0.00878686	3
RASGEF1B1	5.2309e-07	0.831408	0.298	0.199	0.0113626	3
COTL11	6.87638e-07	0.57456	0.257	0.162	0.0149369	3
GIMAP41	8.00504e-07	0.57733	0.254	0.162	0.0173886	3
RGS21	1.61147e-06	0.635821	0.26	0.167	0.0350043	3
RPS15A1	2.7275e-06	0.264281	0.826	0.876	0.0592468	3
RNF2131	2.95831e-06	0.823266	0.367	0.286	0.0642604	3
CLEC2B1	2.96882e-06	0.561669	0.318	0.226	0.0644888	3
DUSP21	4.08385e-06	0.661932	0.351	0.262	0.0887094	3
RPL281	7.38934e-06	0.259589	0.873	0.903	0.160511	3
CYBA1	1.4232e-05	0.522038	0.464	0.393	0.309148	3
HSP90AA11	1.66319e-05	0.681598	0.749	0.77	0.361278	3
CREM1	1.86541e-05	0.783923	0.268	0.191	0.405205	3
ANXA12	2.65751e-05	0.476918	0.58	0.532	0.577264	3
1971-09-01	2.73725e-05	0.531257	0.503	0.442	0.594586	3
HLA-E1	2.95703e-05	0.304932	0.652	0.607	0.642326	3
CALM11	3.09625e-05	0.479139	0.597	0.57	0.672567	3
CD991	4.54063e-05	0.60139	0.445	0.387	0.986316	3
MSN1	6.47945e-05	0.692927	0.307	0.231	1	3
ATM	6.80713e-05	0.606129	0.257	0.189	1	3
ITM2A1	8.47211e-05	0.382114	0.285	0.2	1	3
USP151	9.74459e-05	0.617596	0.279	0.209	1	3
H3F3B1	0.000101804	0.352211	0.826	0.836	1	3
HLA-F1	0.000158227	0.60101	0.329	0.259	1	3
REL1	0.00015941	0.697329	0.417	0.357	1	3
HNRNPA2B11	0.000204104	0.31631	0.735	0.712	1	3
PIK3R11	0.000219562	0.726947	0.301	0.241	1	3
PNRC11	0.000275474	0.441321	0.577	0.544	1	3
EPC11	0.000306632	0.5597	0.293	0.231	1	3
ATF7IP1	0.000388593	0.55311	0.29	0.227	1	3
SARAF1	0.000449561	0.492551	0.508	0.474	1	3
SLC2A31	0.000687135	0.433865	0.387	0.311	1	3
DDX3Y1	0.000805855	0.575212	0.309	0.252	1	3
DNAJB11	0.00100229	0.742299	0.436	0.39	1	3
TRA2A1	0.00101238	0.613583	0.392	0.344	1	3
MYL12A1	0.00106736	0.44151	0.539	0.529	1	3
HSPA81	0.00113183	0.471431	0.519	0.486	1	3
PPP1R21	0.00206228	0.635382	0.271	0.22	1	3
CLK11	0.00260745	0.495086	0.334	0.286	1	3
ANKRD121	0.00533961	0.50058	0.459	0.43	1	3
ITM2C1	0.00594981	0.469018	0.279	0.228	1	3
FXYD51	0.00643342	0.4581	0.37	0.327	1	3
PPP1R101	0.00666451	0.503715	0.381	0.34	1	3
TMA71	0.00719373	0.400611	0.536	0.552	1	3
HNRNPH1	0.00745795	0.367159	0.566	0.563	1	3
PRRC2C	0.00780485	0.493132	0.486	0.475	1	3
YWHAZ1	0.00863974	0.448074	0.506	0.506	1	3
SPARCL1	6.38376e-208	2.60016	0.876	0.182	1.38668e-203	4
ACKR1	1.56637e-149	2.47487	0.42	0.044	3.40248e-145	4
IFI27	5.25608e-143	2.43423	0.562	0.093	1.14173e-138	4
SOX18	5.89166e-143	2.24719	0.511	0.072	1.27979e-138	4
IGFBP7	2.94026e-137	1.78885	0.813	0.199	6.38684e-133	4
RNASE1	6.65567e-137	2.30913	0.462	0.064	1.44574e-132	4
VWF	8.93477e-125	2.33655	0.435	0.061	1.94081e-120	4
A2M	1.73858e-118	2.07343	0.622	0.137	3.77654e-114	4
FLT1	1.74845e-116	2.13584	0.423	0.061	3.79798e-112	4
LIFR	4.01569e-116	2.32672	0.511	0.096	8.72288e-112	4
IGFBP4	7.20767e-112	2.36137	0.574	0.132	1.56565e-107	4
AQP1	4.28368e-107	2.10478	0.417	0.064	9.305e-103	4
RAMP2	1.44929e-101	2.22299	0.465	0.091	3.14815e-97	4
PLVAP	2.17262e-99	2.06116	0.39	0.062	4.71937e-95	4
CALCRL	9.99066e-97	2.35695	0.378	0.061	2.17017e-92	4
VIM	1.89878e-96	1.6613	0.934	0.519	4.12452e-92	4
GNG11	5.45214e-92	1.98844	0.444	0.088	1.18431e-87	4
EGFL7	6.45742e-92	2.10901	0.39	0.067	1.40268e-87	4
CD74	7.18968e-86	1.20052	0.855	0.411	1.56174e-81	4
KLF2	1.58633e-78	2.17293	0.601	0.204	3.44582e-74	4
SELE	1.88585e-78	2.10875	0.281	0.038	4.09645e-74	4
JAM2	8.11764e-77	1.85646	0.299	0.047	1.76331e-72	4
ABCG2	4.95646e-76	1.96111	0.311	0.051	1.07664e-71	4
EMCN	1.31653e-70	1.7335	0.32	0.057	2.85977e-66	4
ADGRL4	2.02911e-67	1.75961	0.302	0.054	4.40763e-63	4
CAVIN2	4.86073e-62	1.83069	0.296	0.057	1.05585e-57	4
THBD	5.81341e-62	1.8248	0.29	0.054	1.26279e-57	4
IFITM3	1.47022e-59	1.69521	0.698	0.351	3.19362e-55	4
HLA-DRB1	3.59883e-57	0.922682	0.622	0.245	7.81739e-53	4
PECAM1	1.41359e-51	1.75866	0.308	0.073	3.07061e-47	4
CD93	1.20428e-50	1.70756	0.281	0.062	2.61593e-46	4
GSN	6.81166e-50	1.76464	0.538	0.229	1.47963e-45	4
TIMP3	7.20887e-45	1.67697	0.438	0.158	1.56591e-40	4
LEPR	2.58044e-42	1.60175	0.263	0.063	5.60524e-38	4
HEG1	3.85774e-41	1.63307	0.263	0.065	8.37978e-37	4
HLA-DRA	1.54882e-38	0.464558	0.553	0.244	3.36434e-34	4
HLA-DPA1	3.6478e-38	0.577932	0.508	0.222	7.92375e-34	4
ENG	5.53946e-36	1.58713	0.275	0.079	1.20328e-31	4
ADAMTS1	1.5606e-35	1.77764	0.269	0.075	3.38993e-31	4
EMP1	2.94469e-35	1.6452	0.372	0.139	6.39646e-31	4
HLA-E2	3.6364e-34	1.11334	0.743	0.6	7.89898e-30	4
SH3BP5	3.06029e-33	1.72565	0.296	0.098	6.64756e-29	4
TCF4	4.80534e-33	1.56208	0.36	0.137	1.04382e-28	4
ADIRF1	7.69005e-33	1.35804	0.619	0.38	1.67043e-28	4
ELK3	1.09196e-30	1.66402	0.263	0.083	2.37196e-26	4
ID3	3.97238e-30	1.47684	0.505	0.267	8.62881e-26	4
CLU2	2.23598e-29	1.50967	0.577	0.358	4.85699e-25	4
LMCD1	4.88591e-28	1.56432	0.272	0.094	1.06132e-23	4
CAVIN1	1.24797e-27	1.43604	0.305	0.115	2.71084e-23	4
SPTBN1	7.25972e-26	1.4651	0.438	0.236	1.57696e-21	4
PRCP	1.29024e-23	1.61248	0.296	0.125	2.80266e-19	4
MEF2C	1.68723e-23	1.35561	0.275	0.106	3.66499e-19	4
ITGA6	3.55077e-22	1.46786	0.341	0.16	7.71299e-18	4
CRIP2	9.28987e-22	1.45575	0.305	0.135	2.01795e-17	4
TMSB10	1.24564e-20	0.800801	0.77	0.711	2.70578e-16	4
BCAM	7.7444e-18	1.23488	0.338	0.177	1.68224e-13	4
TXNIP	5.51468e-17	1.07296	0.616	0.517	1.1979e-12	4
MTRNR2L8	8.87703e-17	0.548349	0.876	0.861	1.92827e-12	4
ITM2B	1.33696e-16	0.658283	0.764	0.729	2.90414e-12	4
ETS2	2.09264e-16	1.12948	0.441	0.279	4.54563e-12	4
IFITM2	9.58684e-16	1.1359	0.508	0.384	2.08245e-11	4
B2M2	1.41482e-15	0.35171	0.985	0.955	3.07328e-11	4
TGFBR2	1.18012e-14	1.42081	0.296	0.161	2.56346e-10	4
SLC2A32	2.72559e-14	1.1615	0.459	0.306	5.92053e-10	4
HLA-B2	3.33395e-14	0.56093	0.81	0.734	7.24201e-10	4
ID11	4.96889e-14	0.705266	0.568	0.398	1.07934e-09	4
HLA-DRB5	5.22544e-14	0.825348	0.272	0.13	1.13507e-09	4
ITM2A2	1.34495e-13	1.24635	0.326	0.197	2.92149e-09	4
NPDC1	1.38327e-13	1.26767	0.323	0.187	3.00474e-09	4
CNN3	3.71874e-13	1.31119	0.329	0.198	8.07784e-09	4
CCDC85B	4.86974e-13	1.39298	0.341	0.222	1.05781e-08	4
SPRY11	1.04968e-11	0.818954	0.396	0.253	2.28012e-07	4
FKBP1A	3.44584e-11	1.37073	0.384	0.285	7.48505e-07	4
HLA-A2	1.54129e-10	0.546662	0.782	0.733	3.34799e-06	4
SOCS3	4.4535e-10	0.898848	0.399	0.276	9.67389e-06	4
HLA-C2	3.28935e-09	0.463909	0.761	0.708	7.14513e-05	4
APP	1.78041e-08	0.970777	0.387	0.29	0.000386742	4
TACC1	5.09026e-08	1.16575	0.32	0.233	0.00110571	4
GIMAP72	6.85244e-08	1.01117	0.287	0.191	0.00148849	4
PTMS	1.10207e-07	0.992348	0.381	0.297	0.00239391	4
HLA-DPB1	3.52851e-07	0.407183	0.308	0.21	0.00766463	4
RPS6	1.05218e-06	0.347621	0.837	0.875	0.0228555	4
CST3	3.79e-06	0.337345	0.495	0.419	0.0823264	4
NFIB2	6.51147e-06	0.908652	0.326	0.254	0.141442	4
MTRNR2L12	1.56886e-05	0.392194	0.728	0.749	0.340788	4
BST2	6.67092e-05	1.02108	0.272	0.209	1	4
MEIS22	7.78912e-05	0.742643	0.338	0.273	1	4
CTSH1	0.000100504	0.830704	0.36	0.311	1	4
IL6ST	0.000100534	1.11492	0.254	0.195	1	4
TSC22D12	0.000234132	0.357741	0.532	0.467	1	4
UBE2D3	0.000339601	0.278487	0.263	0.426	1	4
CBX3	0.000352538	0.266801	0.178	0.302	1	4
PHF31	0.00044491	0.263498	0.16	0.277	1	4
PRPF40A	0.000622983	0.258782	0.145	0.25	1	4
KTN1	0.000640772	0.662545	0.468	0.48	1	4
ITGB1	0.00132732	0.764414	0.363	0.343	1	4
PJA2	0.00160516	0.280188	0.16	0.264	1	4
STOM	0.00167369	0.943694	0.278	0.241	1	4
IFI16	0.00176482	0.841893	0.308	0.277	1	4
KANSL11	0.00180828	0.330303	0.16	0.266	1	4
MYH9	0.00187499	0.897868	0.36	0.35	1	4
UTRN	0.00202273	0.939451	0.305	0.273	1	4
LMNA1	0.00212466	0.540264	0.387	0.35	1	4
TAGLN2	0.00230009	0.748605	0.387	0.382	1	4
S100A10	0.00282294	0.672444	0.477	0.5	1	4
ATP5F1B	0.00301965	0.262328	0.202	0.321	1	4
SDCBP1	0.0037276	0.744348	0.36	0.344	1	4
BSG	0.00478464	0.271591	0.166	0.256	1	4
FXYD52	0.00533037	0.275502	0.224	0.339	1	4
MARCKSL11	0.00539466	0.790256	0.26	0.224	1	4
TXN1	0.00563998	0.250595	0.221	0.334	1	4
TM4SF11	0.00576974	0.257449	0.363	0.299	1	4
NOP10	0.00687759	0.274669	0.166	0.257	1	4
LY6E	0.0076299	0.327071	0.227	0.338	1	4
ARF1	0.00766047	0.283859	0.245	0.368	1	4
TAPBP	0.00823132	0.390891	0.172	0.268	1	4
BOD1L1	0.00835343	0.29149	0.205	0.312	1	4
SMARCA21	0.00986568	0.293961	0.166	0.254	1	4
MMP72	2.3152e-106	2.26395	0.755	0.191	5.02907e-102	5
TSPAN8	2.23335e-102	1.4262	0.487	0.076	4.85128e-98	5
SCUBE21	1.48669e-100	1.59241	0.548	0.101	3.22939e-96	5
CP2	7.93702e-94	1.52923	0.575	0.115	1.72408e-89	5
MUC3A	3.64511e-85	1.05216	0.368	0.052	7.9179e-81	5
TBX32	1.59179e-80	1.19905	0.724	0.206	3.45768e-76	5
SOX91	1.09101e-79	1.3347	0.556	0.123	2.3699e-75	5
PPP1R1B1	5.8587e-79	1.10909	0.594	0.137	1.27263e-74	5
CREB3L11	1.06693e-78	1.09938	0.533	0.113	2.31759e-74	5
LIMCH11	1.76979e-77	1.26532	0.594	0.147	3.84433e-73	5
CLDN32	4.52949e-73	1.24978	0.774	0.236	9.83897e-69	5
CRACR2B1	2.02019e-72	1.16321	0.502	0.113	4.38826e-68	5
EPCAM1	2.59851e-72	1.21438	0.602	0.157	5.64448e-68	5
CXADR1	1.6094e-71	1.18157	0.605	0.159	3.49594e-67	5
AGR22	1.08377e-70	1.38562	0.789	0.256	2.35417e-66	5
ATP1B12	1.90111e-70	1.2649	0.839	0.314	4.12959e-66	5
CFTR	1.91178e-70	0.975202	0.299	0.04	4.15277e-66	5
LXN1	5.38853e-69	1.31455	0.525	0.128	1.1705e-64	5
LTF	2.20219e-68	2.02468	0.372	0.065	4.78361e-64	5
THSD4	8.90188e-68	1.01511	0.364	0.064	1.93367e-63	5
TNFSF15	1.78675e-67	1.0559	0.379	0.068	3.88117e-63	5
BACE2	1.97429e-67	1.20172	0.479	0.108	4.28855e-63	5
SLC44A41	2.92309e-67	0.983739	0.54	0.131	6.34954e-63	5
SLC4A4	4.36655e-66	1.18237	0.341	0.056	9.48502e-62	5
SHROOM31	1.69343e-64	0.92632	0.383	0.072	3.67847e-60	5
VSIG21	2.49014e-64	0.953034	0.452	0.098	5.40909e-60	5
MLPH1	1.09568e-62	0.901995	0.479	0.111	2.38003e-58	5
TMEM45B1	2.2028e-62	1.02822	0.375	0.073	4.78493e-58	5
ERBB3	3.63319e-62	0.874822	0.395	0.079	7.89202e-58	5
HOMER2	6.74034e-62	0.833641	0.36	0.067	1.46414e-57	5
SPINT22	9.02508e-62	1.17501	0.77	0.291	1.96043e-57	5
SCGB2A1	2.00882e-61	0.900188	0.272	0.039	4.36357e-57	5
NEDD4L1	7.08929e-61	0.950348	0.483	0.118	1.53994e-56	5
KRT182	7.52202e-60	1.13224	0.785	0.282	1.63393e-55	5
UPK3A1	1.2087e-58	0.999085	0.406	0.087	2.62554e-54	5
WFDC22	2.49433e-58	0.90148	0.847	0.32	5.41818e-54	5
SCGB3A12	2.46715e-57	1.36347	0.609	0.177	5.35914e-53	5
EHF2	2.8504e-57	0.987926	0.617	0.186	6.19164e-53	5
FOXA1	3.86269e-57	0.87384	0.395	0.085	8.39053e-53	5
ANXA31	4.7249e-57	0.891315	0.421	0.094	1.02634e-52	5
KLK111	7.28447e-57	1.05082	0.41	0.093	1.58233e-52	5
REXO21	8.56545e-57	1.21561	0.563	0.175	1.86059e-52	5
TFCP2L1	1.01875e-55	1.31051	0.356	0.073	2.21292e-51	5
ARHGAP6	5.33186e-55	0.891902	0.387	0.085	1.15819e-50	5
TMC51	6.07639e-55	0.893261	0.395	0.087	1.31991e-50	5
TMPRSS2	3.13598e-54	0.794336	0.341	0.067	6.81197e-50	5
SLPI2	3.83711e-54	1.01883	0.693	0.226	8.33496e-50	5
FAM3D1	6.3158e-54	1.46681	0.433	0.106	1.37192e-49	5
PIGR2	1.22601e-53	1.21881	0.69	0.238	2.66314e-49	5
SEZ6L2	1.60587e-53	0.766035	0.299	0.053	3.48827e-49	5
NPC21	1.78971e-53	1.44579	0.739	0.323	3.88761e-49	5
CDH11	1.92658e-53	0.850218	0.464	0.118	4.18492e-49	5
TSC22D13	4.57164e-53	1.14629	0.904	0.446	9.93052e-49	5
PDE8B	5.34926e-53	0.665773	0.303	0.054	1.16197e-48	5
AZGP12	1.62143e-52	1.21864	0.69	0.242	3.52207e-48	5
FLNB1	1.7403e-52	0.850467	0.51	0.145	3.78029e-48	5
RARRES12	8.66195e-52	1.00949	0.755	0.285	1.88155e-47	5
TMEM981	1.68775e-51	0.664861	0.387	0.088	3.66613e-47	5
KRTCAP31	3.13613e-51	0.732382	0.387	0.089	6.8123e-47	5
SELENBP11	8.14283e-51	0.958949	0.433	0.111	1.76878e-46	5
KIAA1324	1.56478e-50	0.917036	0.299	0.056	3.39902e-46	5
LRRC261	2.26291e-50	0.823009	0.375	0.084	4.91549e-46	5
SLC40A11	5.19429e-50	1.00906	0.46	0.128	1.1283e-45	5
GMNN1	9.50779e-50	1.02109	0.41	0.104	2.06528e-45	5
CLDN71	1.86175e-49	0.924967	0.613	0.196	4.04408e-45	5
TSPAN32	2.06974e-49	0.927768	0.602	0.206	4.4959e-45	5
PLPP21	2.8884e-49	0.895196	0.456	0.123	6.27418e-45	5
ELF32	3.08133e-49	0.976756	0.87	0.368	6.69327e-45	5
FXYD32	1.83174e-48	0.871949	0.67	0.228	3.97891e-44	5
ZKSCAN1	7.45099e-48	0.940323	0.575	0.199	1.6185e-43	5
HOXB131	9.54349e-48	0.698332	0.395	0.096	2.07304e-43	5
CRABP22	1.45293e-47	0.880188	0.59	0.185	3.15605e-43	5
FMO5	4.28106e-47	0.634082	0.28	0.052	9.29932e-43	5
NFIB3	1.38764e-46	0.926947	0.651	0.236	3.01423e-42	5
GNPTAB2	2.46565e-46	1.0542	0.605	0.226	5.35589e-42	5
RAMP11	8.3303e-46	0.880469	0.402	0.102	1.80951e-41	5
GABRE1	1.41392e-45	0.92468	0.372	0.091	3.07132e-41	5
ZG16B1	1.51878e-45	0.829514	0.471	0.136	3.2991e-41	5
USP54	1.77552e-45	0.722741	0.326	0.072	3.85679e-41	5
PAPSS1	3.54467e-45	0.791268	0.379	0.099	7.69973e-41	5
STEAP1	4.52334e-45	0.631973	0.268	0.05	9.82561e-41	5
XBP12	5.68832e-44	1.18629	0.693	0.301	1.23562e-39	5
PRAC11	5.97092e-44	0.938348	0.429	0.118	1.297e-39	5
KIF5C	3.81801e-43	0.72995	0.276	0.055	8.29348e-39	5
ALCAM1	4.13019e-43	0.622173	0.444	0.127	8.97159e-39	5
CRYM	5.32145e-43	0.742647	0.284	0.058	1.15592e-38	5
TCEA31	7.31147e-43	0.784161	0.471	0.142	1.5882e-38	5
TMEM63A	1.02667e-42	0.763684	0.372	0.097	2.23014e-38	5
ENC1	1.63937e-42	0.688465	0.272	0.054	3.56104e-38	5
KRT72	2.33272e-42	0.963758	0.663	0.246	5.06713e-38	5
UPK1A1	3.80943e-42	0.944559	0.322	0.074	8.27485e-38	5
AFDN1	5.57689e-42	0.800779	0.506	0.167	1.21141e-37	5
ASAH11	1.62619e-41	0.772777	0.602	0.224	3.5324e-37	5
DSP2	1.84747e-41	0.807716	0.67	0.259	4.01308e-37	5
HES11	1.94884e-41	0.961956	0.766	0.347	4.23328e-37	5
TNFSF102	4.04453e-41	1.039	0.793	0.367	8.78552e-37	5
OAT1	5.1225e-41	0.925858	0.452	0.142	1.11271e-36	5
SPINT11	2.19231e-40	0.818157	0.448	0.137	4.76214e-36	5
APP1	3.07375e-40	0.846845	0.678	0.274	6.67681e-36	5
ARFGEF3	3.63696e-40	0.658809	0.337	0.083	7.9002e-36	5
OCLN1	6.63904e-40	0.595641	0.314	0.074	1.44213e-35	5
CLDN42	1.10659e-39	0.844926	0.858	0.399	2.40373e-35	5
ZNF7041	6.30665e-39	0.627258	0.368	0.1	1.36993e-34	5
STEAP41	1.09318e-38	0.704626	0.421	0.122	2.37462e-34	5
CLU3	1.41938e-38	0.705736	0.801	0.348	3.08317e-34	5
ASS12	2.81139e-38	0.71561	0.579	0.203	6.10689e-34	5
DUSP42	3.60576e-38	1.01628	0.521	0.185	7.83243e-34	5
RBM471	6.43949e-38	0.735168	0.391	0.113	1.39879e-33	5
KRT82	6.4551e-38	0.712161	0.693	0.267	1.40218e-33	5
F32	1.10092e-37	0.99343	0.46	0.148	2.39143e-33	5
HNMT1	1.14299e-37	0.644659	0.364	0.099	2.48281e-33	5
SH2D4A	1.15718e-37	0.583716	0.276	0.061	2.51362e-33	5
DMKN	1.25361e-37	0.548147	0.33	0.085	2.72309e-33	5
STARD101	1.37635e-37	0.753147	0.421	0.131	2.98971e-33	5
ENAH1	1.4238e-37	0.762862	0.479	0.162	3.09277e-33	5
SCNN1A	2.7854e-37	0.639084	0.303	0.073	6.05045e-33	5
TFF11	8.42827e-37	1.31644	0.421	0.132	1.83079e-32	5
EXPH5	9.16743e-37	0.763821	0.322	0.083	1.99135e-32	5
MACC11	1.10992e-36	0.610884	0.349	0.093	2.41098e-32	5
CHPT11	5.99365e-36	0.797655	0.46	0.159	1.30194e-31	5
RHOV1	9.92059e-36	0.88505	0.444	0.143	2.15495e-31	5
ERBB21	1.10629e-35	0.614774	0.349	0.097	2.40307e-31	5
MDK1	1.32279e-35	0.717771	0.49	0.17	2.87337e-31	5
CPA6	1.40457e-35	0.573006	0.264	0.059	3.051e-31	5
FBP11	1.48006e-35	0.670192	0.372	0.107	3.21499e-31	5
LGALS3BP1	1.65177e-35	0.713909	0.425	0.136	3.58798e-31	5
TSPAN151	3.37822e-35	0.655812	0.318	0.083	7.33818e-31	5
SORL1	4.24305e-35	0.640523	0.475	0.166	9.21675e-31	5
BASP1	5.29464e-35	0.919176	0.31	0.08	1.1501e-30	5
KIAA15221	8.40624e-35	0.623708	0.326	0.088	1.826e-30	5
LGALS32	1.19374e-34	0.828683	0.854	0.506	2.59304e-30	5
ADGRF11	2.88686e-34	0.580128	0.345	0.095	6.27083e-30	5
ANG	3.81137e-34	0.645447	0.299	0.077	8.27906e-30	5
PGRMC11	4.73308e-34	0.711552	0.452	0.157	1.02812e-29	5
TSPAN61	4.90124e-34	0.635381	0.337	0.093	1.06465e-29	5
SLC12A21	9.1281e-34	0.897374	0.402	0.131	1.98281e-29	5
IGFBP31	9.79526e-34	0.985679	0.441	0.147	2.12773e-29	5
FARP11	2.43535e-33	0.702276	0.379	0.118	5.29008e-29	5
DDR11	2.45993e-33	0.581739	0.33	0.092	5.34346e-29	5
STEAP2	2.68494e-33	0.323862	0.333	0.09	5.83223e-29	5
PTPRF1	3.69924e-33	0.503154	0.368	0.109	8.03549e-29	5
LIPH1	8.10315e-33	0.632497	0.375	0.111	1.76017e-28	5
TNFRSF211	2.39232e-32	0.573101	0.307	0.082	5.19661e-28	5
PDZK1IP11	2.72166e-32	0.487972	0.307	0.081	5.91198e-28	5
PTPRK1	3.10229e-32	0.528384	0.398	0.129	6.7388e-28	5
MAL21	3.63991e-32	0.646822	0.299	0.08	7.90662e-28	5
MARCKS1	4.34495e-32	0.791604	0.686	0.304	9.4381e-28	5
MYO61	1.53063e-31	0.590476	0.418	0.14	3.32484e-27	5
SLC25A29	2.02523e-31	0.459519	0.307	0.086	4.39921e-27	5
ENTPD51	3.06641e-31	0.665645	0.322	0.091	6.66086e-27	5
LTN11	4.5256e-31	0.882153	0.437	0.16	9.83052e-27	5
SMIM221	4.88297e-31	0.494486	0.36	0.107	1.06068e-26	5
TSPAN131	5.46127e-31	0.645772	0.368	0.116	1.1863e-26	5
HSBP1L1	8.85938e-31	0.621816	0.295	0.081	1.92443e-26	5
CDK19	1.05631e-30	0.499403	0.295	0.079	2.29453e-26	5
EGFR	1.71979e-30	0.683656	0.287	0.079	3.73573e-26	5
ZFP36L12	2.19588e-30	0.794013	0.912	0.668	4.76988e-26	5
EPHX11	2.70453e-30	0.635011	0.506	0.197	5.87478e-26	5
KIAA12171	2.81345e-30	0.678328	0.41	0.14	6.11138e-26	5
TACSTD21	3.92522e-30	0.526017	0.739	0.318	8.52637e-26	5
SMIM141	4.47255e-30	0.602832	0.475	0.178	9.71528e-26	5
GALNT31	5.46663e-30	0.63835	0.33	0.1	1.18746e-25	5
CD92	5.61958e-30	0.682595	0.858	0.487	1.22069e-25	5
ATP8B11	7.50892e-30	0.651589	0.387	0.13	1.63109e-25	5
SDC41	7.90943e-30	0.516013	0.437	0.151	1.71809e-25	5
ITGB81	1.13738e-29	0.521604	0.31	0.089	2.47061e-25	5
H1F01	1.20358e-29	0.679417	0.387	0.13	2.61441e-25	5
KDELR11	1.89012e-29	0.599599	0.559	0.244	4.10573e-25	5
NFIX1	2.29495e-29	0.682451	0.414	0.145	4.98509e-25	5
ROBO11	3.68487e-29	0.568121	0.372	0.121	8.00427e-25	5
SVIL1	1.26972e-28	0.402533	0.349	0.111	2.75808e-24	5
GSTM3	1.30951e-28	0.614323	0.284	0.08	2.84451e-24	5
ADD31	1.42227e-28	0.667405	0.456	0.176	3.08945e-24	5
PDXK	1.58301e-28	0.576881	0.326	0.101	3.43862e-24	5
TMED31	1.67292e-28	0.675855	0.349	0.114	3.63392e-24	5
WLS1	1.97279e-28	0.647677	0.33	0.103	4.28529e-24	5
IL1R1	1.97774e-28	0.593837	0.333	0.104	4.29604e-24	5
TM9SF3	2.57792e-28	0.809961	0.571	0.267	5.59975e-24	5
NFIA1	2.73451e-28	0.646239	0.513	0.206	5.9399e-24	5
MEIS23	4.50169e-28	0.616384	0.598	0.258	9.77858e-24	5
SORBS21	4.91675e-28	0.529904	0.387	0.131	1.06802e-23	5
RTN31	5.78355e-28	0.621028	0.441	0.173	1.2563e-23	5
PER21	6.70859e-28	0.545465	0.425	0.156	1.45724e-23	5
ARHGAP5	1.63411e-27	0.671208	0.444	0.169	3.54962e-23	5
SLC39A6	1.74457e-27	0.553153	0.337	0.109	3.78956e-23	5
ALDH21	2.0442e-27	0.539301	0.448	0.171	4.44042e-23	5
PRRC1	2.11133e-27	0.594014	0.299	0.09	4.58624e-23	5
TFAP2A	2.3953e-27	0.496182	0.264	0.073	5.20306e-23	5
SELENOM	2.41139e-27	0.703908	0.54	0.244	5.23802e-23	5
PART11	2.79239e-27	0.61792	0.287	0.083	6.06564e-23	5
WNT5B1	3.06343e-27	0.553774	0.291	0.086	6.65439e-23	5
MGP1	3.93884e-27	1.70637	0.441	0.184	8.55595e-23	5
SEC11C	4.02337e-27	0.733388	0.471	0.199	8.73957e-23	5
MTUS11	5.92872e-27	0.609585	0.372	0.129	1.28784e-22	5
MYH141	7.51514e-27	0.490831	0.264	0.072	1.63244e-22	5
LIMA11	8.78542e-27	0.590083	0.571	0.247	1.90837e-22	5
HDLBP	1.18264e-26	0.660314	0.487	0.202	2.56893e-22	5
ARFGAP3	1.35314e-26	0.760514	0.444	0.182	2.93929e-22	5
GLO1	1.36378e-26	0.835625	0.452	0.188	2.9624e-22	5
CITED41	1.49591e-26	0.678633	0.33	0.108	3.24941e-22	5
NPTN1	1.56967e-26	0.704877	0.49	0.206	3.40963e-22	5
RAB251	1.59187e-26	0.451838	0.299	0.089	3.45785e-22	5
CD821	1.8727e-26	0.586081	0.448	0.175	4.06787e-22	5
H2AFJ1	4.99896e-26	0.624935	0.556	0.256	1.08587e-21	5
BCAS1	7.74208e-26	0.423617	0.264	0.074	1.68174e-21	5
SH3YL11	7.74723e-26	0.616567	0.333	0.112	1.68285e-21	5
NECTIN41	9.65744e-26	0.45134	0.253	0.07	2.09779e-21	5
MLEC1	9.75838e-26	0.566289	0.487	0.205	2.11972e-21	5
CYB5A1	1.07747e-25	0.568169	0.398	0.15	2.34049e-21	5
CAB39L1	1.44061e-25	0.453202	0.264	0.076	3.1293e-21	5
ITPR2	1.47078e-25	0.463394	0.368	0.131	3.19482e-21	5
NANS1	1.97409e-25	0.525744	0.372	0.134	4.28811e-21	5
CCND11	2.17996e-25	0.986739	0.448	0.182	4.73531e-21	5
ARL11	2.26198e-25	0.698737	0.375	0.141	4.91347e-21	5
SC5D1	2.35845e-25	0.697681	0.352	0.127	5.12302e-21	5
CRNDE1	3.55315e-25	0.515278	0.284	0.087	7.71816e-21	5
FAT1	3.59135e-25	0.538688	0.264	0.076	7.80112e-21	5
SCCPDH1	3.66032e-25	0.526311	0.387	0.141	7.95095e-21	5
GALNT7	3.68064e-25	0.656628	0.28	0.085	7.99508e-21	5
PAWR	3.73367e-25	0.575755	0.299	0.095	8.11028e-21	5
ST6GAL1	4.2845e-25	0.534326	0.364	0.13	9.3068e-21	5
RERE	5.27658e-25	0.564832	0.444	0.183	1.14618e-20	5
EBPL1	6.39305e-25	0.482939	0.352	0.125	1.3887e-20	5
MAGI1	1.05654e-24	0.326722	0.284	0.086	2.29502e-20	5
TIMP1	1.22626e-24	0.615254	0.609	0.292	2.66369e-20	5
DSTN1	1.24598e-24	0.541753	0.751	0.416	2.70651e-20	5
CTSF	1.58145e-24	0.500158	0.303	0.099	3.43523e-20	5
SHROOM11	1.96737e-24	0.595773	0.326	0.111	4.27352e-20	5
SHTN1	2.64105e-24	0.39159	0.268	0.079	5.73689e-20	5
CLCN3	3.31174e-24	0.574694	0.341	0.122	7.19377e-20	5
TENT5A	3.48654e-24	0.55844	0.303	0.098	7.57346e-20	5
ANKH	3.68726e-24	0.494266	0.36	0.129	8.00947e-20	5
IGF1R	5.99407e-24	0.436715	0.299	0.097	1.30203e-19	5
MPZL21	6.70744e-24	0.474696	0.429	0.167	1.45699e-19	5
PATJ1	6.73047e-24	0.579305	0.383	0.147	1.46199e-19	5
MYOF1	1.33878e-23	0.653728	0.387	0.148	2.9081e-19	5
TMEM2381	2.05247e-23	0.513393	0.391	0.15	4.45838e-19	5
TMEM87A	2.06712e-23	0.572972	0.452	0.194	4.49019e-19	5
ALDH6A1	3.12013e-23	0.430232	0.284	0.091	6.77755e-19	5
HES41	3.76016e-23	0.606999	0.349	0.127	8.16781e-19	5
MARCKSL12	4.50191e-23	0.538565	0.49	0.211	9.77905e-19	5
PNPLA21	6.38688e-23	0.505274	0.452	0.189	1.38736e-18	5
SPATS2L1	8.13922e-23	0.495256	0.391	0.152	1.768e-18	5
FBXO32	8.76715e-23	0.552907	0.299	0.1	1.9044e-18	5
PERP1	1.02492e-22	0.401704	0.625	0.288	2.22633e-18	5
DAP1	1.07426e-22	0.461342	0.341	0.124	2.33351e-18	5
CTSB2	1.55993e-22	0.544589	0.64	0.323	3.38848e-18	5
BAG11	1.7266e-22	0.487464	0.533	0.24	3.75053e-18	5
INSR	2.66933e-22	0.379886	0.441	0.18	5.79831e-18	5
YPEL32	2.86993e-22	0.69075	0.513	0.251	6.23405e-18	5
GOLGA2	3.05615e-22	0.531692	0.379	0.149	6.63858e-18	5
APLP2	3.23542e-22	0.505093	0.598	0.298	7.02797e-18	5
TMEM1231	4.1347e-22	0.646956	0.529	0.262	8.98139e-18	5
LMO71	5.30827e-22	0.42919	0.345	0.126	1.15306e-17	5
TSTD11	5.36923e-22	0.684094	0.536	0.264	1.1663e-17	5
ETV6	5.5095e-22	0.545208	0.364	0.143	1.19677e-17	5
RRBP1	6.24098e-22	0.616746	0.548	0.261	1.35567e-17	5
SYNE2	6.35872e-22	0.534894	0.655	0.349	1.38124e-17	5
TMEM1411	6.76736e-22	0.564345	0.391	0.159	1.47001e-17	5
AMD1	8.38802e-22	0.78326	0.678	0.388	1.82205e-17	5
GOLGB1	9.30517e-22	0.617454	0.674	0.371	2.02127e-17	5
MIA3	1.37884e-21	0.453435	0.471	0.213	2.99512e-17	5
BEX2	1.40165e-21	0.436199	0.287	0.097	3.04467e-17	5
KLF51	2.24016e-21	0.516975	0.467	0.195	4.86607e-17	5
TACC21	2.30076e-21	0.49381	0.295	0.101	4.99771e-17	5
GK5	4.10663e-21	0.494533	0.299	0.105	8.92042e-17	5
RARRES2	4.15369e-21	0.270042	0.284	0.092	9.02264e-17	5
LINC011331	4.78224e-21	0.460098	0.261	0.083	1.0388e-16	5
BEX3	4.91741e-21	0.41504	0.364	0.141	1.06816e-16	5
BCAP29	5.89177e-21	0.540168	0.352	0.138	1.27981e-16	5
PPDPF1	8.68024e-21	0.527544	0.858	0.569	1.88552e-16	5
ZFHX3	9.49565e-21	0.383281	0.375	0.146	2.06264e-16	5
NIPSNAP2	9.91059e-21	0.613007	0.314	0.118	2.15278e-16	5
CDC42EP51	1.17617e-20	0.463731	0.352	0.134	2.55487e-16	5
CKB	1.19108e-20	0.458149	0.387	0.154	2.58726e-16	5
C19orf331	1.29092e-20	0.41678	0.379	0.146	2.80414e-16	5
EFNA11	1.42758e-20	0.49234	0.387	0.154	3.101e-16	5
CD241	1.78126e-20	0.52167	0.314	0.112	3.86924e-16	5
TMEM591	2.0378e-20	0.590244	0.697	0.431	4.4265e-16	5
HACD31	2.17065e-20	0.401112	0.368	0.145	4.7151e-16	5
PLPP5	3.53115e-20	0.451263	0.314	0.116	7.67036e-16	5
RPS27L2	3.54049e-20	0.539173	0.632	0.343	7.69066e-16	5
DHRS31	4.01711e-20	0.550157	0.437	0.193	8.72597e-16	5
ADI11	4.35244e-20	0.428603	0.448	0.2	9.45437e-16	5
HOOK21	5.39413e-20	0.338028	0.33	0.123	1.17171e-15	5
NSA2	5.62766e-20	0.504995	0.575	0.301	1.22244e-15	5
PBX1	5.76843e-20	0.416579	0.414	0.173	1.25302e-15	5
JUP1	6.62726e-20	0.339622	0.326	0.121	1.43957e-15	5
CUTA1	8.4271e-20	0.527659	0.525	0.263	1.83053e-15	5
TTLL71	8.70786e-20	0.345598	0.257	0.085	1.89152e-15	5
PSCA1	9.01802e-20	0.788104	0.391	0.157	1.95889e-15	5
CD2AP1	1.00069e-19	0.444802	0.387	0.164	2.17371e-15	5
ACADVL1	1.02146e-19	0.498925	0.383	0.163	2.21882e-15	5
KIF5B	1.98768e-19	0.582066	0.536	0.274	4.31764e-15	5
SCARB2	2.35146e-19	0.403485	0.383	0.159	5.10784e-15	5
TRPS1	2.46563e-19	0.543308	0.303	0.113	5.35584e-15	5
MIR29B2CHG	2.75988e-19	0.548722	0.264	0.092	5.99501e-15	5
TMEM219	3.22912e-19	0.574458	0.456	0.216	7.0143e-15	5
NUCB2	3.94699e-19	0.500582	0.448	0.208	8.57364e-15	5
CCDC471	4.07918e-19	0.406693	0.437	0.198	8.86079e-15	5
SH3GLB21	4.13608e-19	0.333692	0.31	0.116	8.98439e-15	5
ABHD111	4.16178e-19	0.488422	0.326	0.123	9.04021e-15	5
SLC14A11	6.29884e-19	0.626752	0.345	0.138	1.36823e-14	5
COPB2	7.52044e-19	0.461265	0.379	0.165	1.63359e-14	5
NBR1	7.98527e-19	0.500806	0.33	0.131	1.73456e-14	5
SEMA3C	1.21999e-18	0.269777	0.253	0.085	2.65005e-14	5
PNKD1	1.41639e-18	0.372447	0.372	0.16	3.07669e-14	5
LMAN11	1.67513e-18	0.512363	0.479	0.235	3.63872e-14	5
ARID5B1	2.10669e-18	0.407666	0.498	0.239	4.57616e-14	5
RAB4A	2.60467e-18	0.354442	0.326	0.128	5.65787e-14	5
CASC4	2.74838e-18	0.468365	0.352	0.149	5.97003e-14	5
KMT5B	2.92429e-18	0.37045	0.295	0.112	6.35214e-14	5
TM4SF12	3.58193e-18	0.706973	0.575	0.288	7.78066e-14	5
S100A112	3.58703e-18	0.415822	0.908	0.616	7.79176e-14	5
MKRN1	4.54572e-18	0.61412	0.287	0.11	9.87421e-14	5
TCEAL4	6.39561e-18	0.526981	0.494	0.244	1.38925e-13	5
MSI2	7.73358e-18	0.433314	0.395	0.175	1.67989e-13	5
MT-ND1	9.15105e-18	0.453262	0.989	0.909	1.98779e-13	5
CD1511	9.52114e-18	0.466126	0.437	0.2	2.06818e-13	5
FNBP1L	1.08532e-17	0.404577	0.276	0.103	2.35754e-13	5
ATP2B1	1.21378e-17	0.297576	0.406	0.182	2.63658e-13	5
HEBP21	1.23209e-17	0.419633	0.556	0.287	2.67635e-13	5
ADAM101	1.3982e-17	0.427335	0.387	0.171	3.03717e-13	5
IMPDH2	1.63713e-17	0.46183	0.33	0.138	3.55617e-13	5
SMAD5	1.99486e-17	0.447267	0.303	0.12	4.33324e-13	5
LRBA	2.00978e-17	0.392183	0.276	0.101	4.36564e-13	5
TTC3	2.02632e-17	0.420731	0.533	0.276	4.40157e-13	5
PIM31	2.12181e-17	0.36412	0.536	0.266	4.609e-13	5
TMBIM61	2.51689e-17	0.523534	0.778	0.525	5.46718e-13	5
CAT1	2.73697e-17	0.424046	0.341	0.144	5.94524e-13	5
DPM31	3.08828e-17	0.485475	0.391	0.18	6.70837e-13	5
RAB131	3.19562e-17	0.320417	0.406	0.18	6.94152e-13	5
PLEKHA5	3.61949e-17	0.414837	0.28	0.105	7.86226e-13	5
FHL2	3.80216e-17	0.519912	0.276	0.103	8.25906e-13	5
PCBD11	3.8306e-17	0.337931	0.352	0.148	8.32082e-13	5
SLC25A371	3.95286e-17	0.54831	0.406	0.189	8.5864e-13	5
OSBPL9	4.34075e-17	0.553224	0.284	0.111	9.42897e-13	5
CD471	4.4115e-17	0.535284	0.552	0.304	9.58267e-13	5
MUC20-OT1	6.68757e-17	0.374374	0.441	0.207	1.45267e-12	5
AKAP9	9.33878e-17	0.415403	0.667	0.392	2.02857e-12	5
GATA2	1.00796e-16	0.340738	0.291	0.112	2.1895e-12	5
UACA	1.02179e-16	0.330927	0.31	0.124	2.21953e-12	5
HINT11	1.03401e-16	0.481086	0.755	0.492	2.24608e-12	5
ALDH3A2	1.17869e-16	0.312067	0.268	0.1	2.56036e-12	5
SERP11	1.24739e-16	0.478478	0.64	0.388	2.70958e-12	5
STT3B	1.70708e-16	0.517938	0.391	0.186	3.70813e-12	5
SRSF101	1.70839e-16	0.545306	0.525	0.289	3.71098e-12	5
COMT1	1.98893e-16	0.395757	0.448	0.221	4.32035e-12	5
FAM114A11	2.16623e-16	0.37323	0.272	0.103	4.70549e-12	5
PHPT1	2.25175e-16	0.484077	0.418	0.202	4.89124e-12	5
VAMP81	2.34458e-16	0.413921	0.544	0.289	5.09289e-12	5
CDC42BPA	3.03784e-16	0.268446	0.276	0.105	6.59881e-12	5
ST13	3.27172e-16	0.422461	0.64	0.376	7.10684e-12	5
CBR1	3.28077e-16	0.452802	0.28	0.11	7.12649e-12	5
DPP7	3.38919e-16	0.376519	0.429	0.209	7.36199e-12	5
REEP31	3.6117e-16	0.4331	0.33	0.141	7.84533e-12	5
UQCRQ1	3.68853e-16	0.448279	0.609	0.344	8.01222e-12	5
RABGAP1	4.36364e-16	0.338574	0.268	0.103	9.4787e-12	5
UAP1	5.27691e-16	0.294871	0.253	0.095	1.14625e-11	5
DDX42	5.36184e-16	0.426918	0.345	0.153	1.1647e-11	5
ANXA5	6.34096e-16	0.397983	0.525	0.275	1.37738e-11	5
ATP1A1	6.67097e-16	0.410425	0.586	0.32	1.44907e-11	5
ALKBH7	8.23333e-16	0.376377	0.383	0.178	1.78844e-11	5
TCAF1	8.34442e-16	0.389419	0.261	0.099	1.81258e-11	5
NENF1	8.38363e-16	0.359498	0.379	0.176	1.82109e-11	5
THUMPD3-AS1	8.72961e-16	0.428028	0.356	0.162	1.89625e-11	5
AHI1	9.20322e-16	0.423642	0.352	0.155	1.99912e-11	5
RAB2A1	9.48953e-16	0.447212	0.483	0.253	2.06132e-11	5
MAML2	1.00614e-15	0.343783	0.337	0.147	2.18555e-11	5
RABEP1	1.18229e-15	0.423552	0.276	0.111	2.56817e-11	5
SERINC51	1.18885e-15	0.445755	0.341	0.15	2.58242e-11	5
TOB11	1.36718e-15	0.514931	0.563	0.309	2.9698e-11	5
GSTP12	1.57036e-15	0.514875	0.759	0.513	3.41114e-11	5
SRI1	1.69462e-15	0.590518	0.498	0.277	3.68106e-11	5
TMED4	2.03629e-15	0.464367	0.418	0.208	4.42323e-11	5
CCDC186	2.38925e-15	0.433511	0.429	0.215	5.18992e-11	5
CNPY2	2.49356e-15	0.552523	0.383	0.182	5.41651e-11	5
RBPMS1	2.60917e-15	0.331462	0.272	0.107	5.66764e-11	5
CTNND11	3.09994e-15	0.442564	0.387	0.181	6.73369e-11	5
MAGED21	3.53833e-15	0.50727	0.433	0.218	7.68595e-11	5
KLF31	3.55805e-15	0.373933	0.402	0.189	7.7288e-11	5
EFNB2	3.71867e-15	0.436545	0.268	0.105	8.07771e-11	5
PRDX3	4.09213e-15	0.351882	0.33	0.149	8.88893e-11	5
MFAP1	4.44492e-15	0.306704	0.28	0.114	9.65526e-11	5
NFIC1	4.59934e-15	0.359263	0.475	0.241	9.99069e-11	5
HIPK2	4.71336e-15	0.425108	0.257	0.101	1.02384e-10	5
TMED22	5.35591e-15	0.390232	0.487	0.261	1.16341e-10	5
PRKCSH	5.87627e-15	0.344879	0.318	0.139	1.27644e-10	5
DCXR	6.01898e-15	0.431776	0.345	0.158	1.30744e-10	5
RETREG2	6.28254e-15	0.342724	0.264	0.107	1.36469e-10	5
ANXA21	6.46793e-15	0.410077	0.766	0.483	1.40496e-10	5
NUPR11	7.98737e-15	0.358695	0.391	0.18	1.73502e-10	5
KIF13B	8.54632e-15	0.458977	0.284	0.119	1.85643e-10	5
PEBP11	9.06336e-15	0.460367	0.632	0.387	1.96874e-10	5
PLXNB2	9.10805e-15	0.290656	0.253	0.098	1.97845e-10	5
CD631	1.16323e-14	0.474485	0.789	0.57	2.52677e-10	5
UBXN4	1.28512e-14	0.466617	0.586	0.352	2.79154e-10	5
TUT7	1.48075e-14	0.369828	0.337	0.15	3.21648e-10	5
DYNC1LI2	1.79944e-14	0.446771	0.395	0.193	3.90874e-10	5
GTF2F1	1.91254e-14	0.347015	0.314	0.138	4.15442e-10	5
CD461	2.01776e-14	0.471038	0.567	0.334	4.38298e-10	5
RAB11FIP11	2.28956e-14	0.323234	0.487	0.253	4.97338e-10	5
GCC2	2.77577e-14	0.417345	0.613	0.368	6.02952e-10	5
NUCKS11	3.5805e-14	0.402771	0.724	0.474	7.77757e-10	5
TMEM2051	4.1809e-14	0.309179	0.318	0.141	9.08176e-10	5
MT-CO1	4.43557e-14	0.333707	0.996	0.997	9.63494e-10	5
JTB	4.56885e-14	0.388897	0.513	0.291	9.92446e-10	5
WDR83OS1	4.88766e-14	0.343612	0.54	0.311	1.0617e-09	5
OCIAD11	5.31481e-14	0.418244	0.502	0.282	1.15448e-09	5
TMED101	5.38771e-14	0.417952	0.467	0.256	1.17032e-09	5
CTNNB11	5.81934e-14	0.403466	0.636	0.381	1.26408e-09	5
MAOA	5.96993e-14	0.300805	0.272	0.112	1.29679e-09	5
ASPH1	6.02019e-14	0.393905	0.36	0.17	1.30771e-09	5
NDUFC11	6.34807e-14	0.425753	0.49	0.269	1.37893e-09	5
CTSH2	6.79222e-14	0.281045	0.563	0.3	1.47541e-09	5
TOMM20	6.84397e-14	0.438327	0.552	0.324	1.48665e-09	5
AHCYL1	7.37056e-14	0.368193	0.303	0.134	1.60103e-09	5
LPP	7.41401e-14	0.43595	0.421	0.212	1.61047e-09	5
NDUFC2	8.69931e-14	0.402316	0.464	0.25	1.88966e-09	5
SMARCC1	8.70046e-14	0.290523	0.33	0.151	1.88991e-09	5
TRIP11	8.91589e-14	0.291315	0.402	0.199	1.93671e-09	5
ATRAID1	9.07344e-14	0.42113	0.433	0.23	1.97093e-09	5
ROCK2	9.25576e-14	0.396693	0.33	0.152	2.01054e-09	5
ZNHIT1	1.17643e-13	0.449078	0.421	0.222	2.55545e-09	5
ZCRB11	1.22663e-13	0.400536	0.326	0.152	2.66449e-09	5
WASL1	1.40477e-13	0.352532	0.276	0.118	3.05143e-09	5
TMEM50B	1.53118e-13	0.427984	0.333	0.157	3.32603e-09	5
CLTC	1.55898e-13	0.422248	0.36	0.177	3.38642e-09	5
CTBP2	1.6156e-13	0.314891	0.307	0.135	3.50941e-09	5
PDIA4	1.63319e-13	0.260381	0.322	0.146	3.54761e-09	5
NF1	1.79805e-13	0.282961	0.276	0.118	3.90572e-09	5
SEC31A	1.89448e-13	0.323764	0.391	0.193	4.1152e-09	5
ZNF91	2.04253e-13	0.374967	0.326	0.151	4.43679e-09	5
DDAH2	2.0454e-13	0.317529	0.322	0.148	4.44301e-09	5
ZC3H14	2.09439e-13	0.310772	0.257	0.107	4.54944e-09	5
LTBP3	2.12908e-13	0.281213	0.28	0.12	4.62479e-09	5
CCDC6	2.22408e-13	0.269348	0.264	0.111	4.83114e-09	5
ARF4	2.29698e-13	0.501669	0.414	0.219	4.9895e-09	5
SYTL2	2.47225e-13	0.791086	0.31	0.143	5.37022e-09	5
2024-03-06	2.73526e-13	0.42499	0.387	0.197	5.94153e-09	5
THRAP3	2.83635e-13	0.336641	0.548	0.321	6.16112e-09	5
GLTP1	2.91788e-13	0.365662	0.368	0.179	6.33821e-09	5
MAP3K131	3.21253e-13	0.291517	0.333	0.157	6.97826e-09	5
PPP2CB	3.32523e-13	0.370108	0.253	0.106	7.22307e-09	5
GABARAPL21	3.34196e-13	0.329267	0.502	0.286	7.2594e-09	5
NSRP1	3.37153e-13	0.301669	0.414	0.208	7.32364e-09	5
MT-CO3	3.42459e-13	0.34621	0.992	0.988	7.4389e-09	5
BTG31	3.63659e-13	0.365161	0.437	0.228	7.89939e-09	5
ANXA41	3.72895e-13	0.406718	0.326	0.153	8.10002e-09	5
CFDP11	4.15683e-13	0.314152	0.418	0.212	9.02948e-09	5
METTL7A	4.30816e-13	0.414108	0.261	0.112	9.35819e-09	5
TECR1	4.4195e-13	0.326008	0.441	0.238	9.60004e-09	5
NDUFA13	4.66366e-13	0.357958	0.582	0.35	1.01304e-08	5
GFPT1	4.94465e-13	0.328376	0.268	0.115	1.07408e-08	5
H2AFY1	5.53791e-13	0.353658	0.429	0.223	1.20295e-08	5
REST	6.14331e-13	0.363359	0.345	0.165	1.33445e-08	5
FOXO3	6.32143e-13	0.279921	0.299	0.133	1.37314e-08	5
SUMF2	6.45993e-13	0.381448	0.36	0.178	1.40322e-08	5
TPD52	6.87803e-13	0.305845	0.291	0.129	1.49405e-08	5
CALM21	9.56234e-13	0.373552	0.789	0.552	2.07713e-08	5
RTN41	1.04517e-12	0.380901	0.598	0.365	2.27031e-08	5
EIF4B	1.12527e-12	0.414341	0.586	0.353	2.44432e-08	5
S100A131	1.1668e-12	0.274445	0.31	0.141	2.53453e-08	5
NBEAL1	1.19813e-12	0.256505	0.261	0.111	2.60257e-08	5
KDSR	1.33319e-12	0.259342	0.303	0.138	2.89596e-08	5
SMIM15	1.43819e-12	0.463543	0.276	0.124	3.12403e-08	5
CIRBP1	1.46472e-12	0.41137	0.67	0.445	3.18167e-08	5
ITPRIPL2	1.56941e-12	0.321625	0.261	0.112	3.40908e-08	5
COA31	1.58965e-12	0.304485	0.28	0.124	3.45303e-08	5
ACAA1	1.75379e-12	0.359123	0.28	0.124	3.80958e-08	5
SOD1	2.09859e-12	0.338389	0.605	0.366	4.55855e-08	5
IFNAR1	2.26837e-12	0.384723	0.333	0.164	4.92736e-08	5
TUBB4B1	2.3986e-12	0.258611	0.517	0.285	5.21024e-08	5
DAAM1	2.42177e-12	0.296745	0.28	0.124	5.26057e-08	5
WDR6	2.48864e-12	0.293263	0.253	0.109	5.40583e-08	5
LUC7L3	2.60261e-12	0.366223	0.51	0.297	5.65339e-08	5
POLR2I1	2.66752e-12	0.276204	0.333	0.161	5.79439e-08	5
NFIL3	2.84155e-12	0.339603	0.276	0.123	6.17242e-08	5
TM9SF21	3.29875e-12	0.276345	0.368	0.184	7.16554e-08	5
BCL2	3.47115e-12	0.392494	0.326	0.158	7.54003e-08	5
GOLGA4	3.50564e-12	0.401126	0.571	0.343	7.61494e-08	5
SPCS11	3.67563e-12	0.379095	0.525	0.311	7.9842e-08	5
AAMDC1	3.7737e-12	0.307703	0.261	0.113	8.19724e-08	5
SSBP3	3.80143e-12	0.29607	0.253	0.11	8.25747e-08	5
ARHGAP29	4.43924e-12	0.272833	0.303	0.137	9.64291e-08	5
CEBPB1	4.66969e-12	0.277798	0.559	0.323	1.01435e-07	5
FOXP11	4.67858e-12	0.498286	0.594	0.369	1.01628e-07	5
OCIAD21	4.75809e-12	0.4068	0.341	0.167	1.03355e-07	5
SRP91	4.76096e-12	0.358754	0.49	0.283	1.03418e-07	5
KIAA1109	5.83634e-12	0.354108	0.318	0.153	1.26777e-07	5
LAPTM4A1	5.99729e-12	0.310114	0.605	0.365	1.30273e-07	5
PURA	6.4906e-12	0.298192	0.418	0.224	1.40989e-07	5
GABARAP1	6.60873e-12	0.29297	0.291	0.134	1.43555e-07	5
VMP11	7.06409e-12	0.418536	0.693	0.454	1.53446e-07	5
ACP1	7.89392e-12	0.267528	0.33	0.164	1.71472e-07	5
ERGIC3	8.91052e-12	0.400908	0.318	0.155	1.93554e-07	5
SEC62	9.55533e-12	0.37064	0.674	0.451	2.07561e-07	5
PMPCB	9.75695e-12	0.295015	0.268	0.122	2.1194e-07	5
MRPL57	9.93267e-12	0.31629	0.406	0.218	2.15757e-07	5
KCNQ1OT1	1.01199e-11	0.478204	0.379	0.195	2.19825e-07	5
SPEN1	1.04346e-11	0.287115	0.375	0.19	2.2666e-07	5
CSNK1A11	1.05691e-11	0.311296	0.571	0.349	2.29583e-07	5
HSP90B1	1.13813e-11	0.44645	0.67	0.468	2.47224e-07	5
[truncated: 7,480 more rows]
