# Supplementary material for: Exploring the Molecular Mechanism and Role of Glutathione S-Transferase P in Prostate Cancer
Source: Biomedicines. 2025 Apr 26;13(5):1051. doi: 10.3390/biomedicines13051051 (PMC12109251; doi:10.3390/biomedicines13051051)
Supplement: Supplementary file 1 [file biomedicines-13-01051-s001.zip › Supplemental Table S14.xlsx]

## Sheet: 05.singleR.celltype_anno_Single
ClusterID	celltype
0	Epithelial_cells
1	T_cells
2	Epithelial_cells
3	T_cells
4	Endothelial_cells
5	Epithelial_cells
6	Epithelial_cells
7	T_cells
8	Epithelial_cells
9	Monocyte
10	Endothelial_cells
11	NK_cell
12	Smooth_muscle_cells
13	T_cells
14	Endothelial_cells
15	Tissue_stem_cells
16	Epithelial_cells
17	Epithelial_cells
18	Epithelial_cells
19	Monocyte
20	Tissue_stem_cells
21	Epithelial_cells
22	NK_cell
23	Epithelial_cells
24	T_cells
