# Supplementary material for: Exploring the Molecular Mechanism and Role of Glutathione S-Transferase P in Prostate Cancer
Source: Biomedicines. 2025 Apr 26;13(5):1051. doi: 10.3390/biomedicines13051051 (PMC12109251; doi:10.3390/biomedicines13051051)
Supplement: Supplementary file 1 [file biomedicines-13-01051-s001.zip › Supplemental Table S15.xlsx]

## Sheet: 06.cell_markers
gene	p_val	avg_log2FC	pct.1	pct.2	p_val_adj	cluster
CLDN4	0	3.79299	0.805	0.129	0	Epithelial_cells
WFDC2	0	3.57385	0.712	0.068	0	Epithelial_cells
KRT19	0	3.55088	0.741	0.111	0	Epithelial_cells
RARRES1	0	3.48144	0.607	0.082	0	Epithelial_cells
AGR2	0	3.02188	0.622	0.026	0	Epithelial_cells
ELF3	0	2.9648	0.77	0.106	0	Epithelial_cells
CLDN3	0	2.92766	0.552	0.044	0	Epithelial_cells
TACSTD2	0	2.7927	0.67	0.086	0	Epithelial_cells
AZGP1	0	2.74575	0.559	0.04	0	Epithelial_cells
SLPI	0	2.67203	0.529	0.037	0	Epithelial_cells
KRT7	0	2.5387	0.558	0.045	0	Epithelial_cells
KRT18	0	2.36309	0.621	0.068	0	Epithelial_cells
KRT8	0	2.35057	0.592	0.057	0	Epithelial_cells
FXYD3	0	2.1963	0.538	0.032	0	Epithelial_cells
B2M	0	-1.37361	0.932	0.977	0	Epithelial_cells
SRGN	0	-2.90835	0.09	0.646	0	Epithelial_cells
VIM	0	-3.29212	0.186	0.83	0	Epithelial_cells
TMSB4X	3.14407e-306	-1.67562	0.781	0.935	6.82956e-302	Epithelial_cells
PIGR	7.44845e-300	3.43796	0.53	0.056	1.61795e-295	Epithelial_cells
SPINT2	4.61754e-299	2.1236	0.595	0.103	1.00302e-294	Epithelial_cells
CD9	2.14103e-282	1.82734	0.759	0.313	4.65074e-278	Epithelial_cells
S100A11	1.52252e-279	1.85139	0.824	0.484	3.30721e-275	Epithelial_cells
OLFM4	3.35544e-272	3.98825	0.457	0.033	7.28869e-268	Epithelial_cells
MMP7	2.3557e-267	3.24931	0.463	0.036	5.11705e-263	Epithelial_cells
ATP1B1	8.32209e-265	2.24115	0.602	0.142	1.80773e-260	Epithelial_cells
EHF	4.77232e-257	1.88529	0.443	0.029	1.03664e-252	Epithelial_cells
CLDN7	1.3143e-254	1.91249	0.454	0.037	2.85492e-250	Epithelial_cells
ASS1	2.22677e-249	2.07093	0.456	0.043	4.83698e-245	Epithelial_cells
CRABP2	2.0312e-247	2.18435	0.433	0.032	4.41217e-243	Epithelial_cells
LCN2	3.97925e-243	3.76721	0.426	0.031	8.64373e-239	Epithelial_cells
DSP	1.51909e-233	1.83616	0.523	0.095	3.29977e-229	Epithelial_cells
KLF5	7.44217e-233	1.82783	0.431	0.039	1.61659e-228	Epithelial_cells
SLC2A3	2.38179e-231	-2.28789	0.065	0.512	5.17372e-227	Epithelial_cells
TSPAN1	7.066e-231	1.94129	0.379	0.015	1.53488e-226	Epithelial_cells
PERP	7.36921e-231	1.99479	0.542	0.125	1.60074e-226	Epithelial_cells
SCGB3A1	2.14837e-230	3.63318	0.415	0.035	4.66669e-226	Epithelial_cells
PSCA	3.51276e-226	2.44329	0.369	0.015	7.63041e-222	Epithelial_cells
S100A4	7.95038e-226	-2.57713	0.14	0.561	1.72698e-221	Epithelial_cells
PTPRC	9.77758e-223	-2.47091	0.085	0.511	2.12389e-218	Epithelial_cells
CCL5	5.43947e-221	-3.42199	0.129	0.541	1.18156e-216	Epithelial_cells
GPRC5A	4.69194e-220	1.97179	0.411	0.036	1.01918e-215	Epithelial_cells
CXADR	1.30909e-219	1.66312	0.388	0.025	2.84361e-215	Epithelial_cells
AQP3	4.5638e-217	2.12562	0.512	0.109	9.91349e-213	Epithelial_cells
HLA-B	1.90012e-212	-1.34665	0.627	0.826	4.12745e-208	Epithelial_cells
HLA-C	1.62864e-211	-1.43917	0.592	0.805	3.53774e-207	Epithelial_cells
EPCAM	3.60285e-210	1.55907	0.382	0.026	7.82611e-206	Epithelial_cells
BTG1	1.48715e-205	-2.09152	0.467	0.748	3.23039e-201	Epithelial_cells
CXCL17	1.00592e-202	2.09	0.33	0.01	2.18505e-198	Epithelial_cells
RHOV	7.00801e-202	1.95373	0.344	0.017	1.52228e-197	Epithelial_cells
CXCR4	7.33468e-201	-2.63613	0.074	0.474	1.59324e-196	Epithelial_cells
ZG16B	2.08807e-200	1.60125	0.337	0.014	4.53571e-196	Epithelial_cells
CD69	1.56994e-199	-2.90176	0.112	0.508	3.41022e-195	Epithelial_cells
HLA-A	1.66433e-198	-1.33334	0.625	0.822	3.61526e-194	Epithelial_cells
HCST	4.48509e-195	-2.19964	0.039	0.416	9.74252e-191	Epithelial_cells
PPP1R1B	2.72357e-194	1.6555	0.345	0.02	5.91614e-190	Epithelial_cells
TBX3	5.94443e-192	1.62031	0.444	0.073	1.29125e-187	Epithelial_cells
C19orf33	4.5536e-191	1.5771	0.338	0.02	9.89132e-187	Epithelial_cells
S100P	5.72425e-189	2.68047	0.353	0.031	1.24342e-184	Epithelial_cells
TNFSF10	2.71111e-188	1.51454	0.62	0.213	5.88908e-184	Epithelial_cells
F3	7.85971e-183	1.75973	0.344	0.027	1.70729e-178	Epithelial_cells
SDC4	3.35798e-182	1.44318	0.345	0.029	7.29421e-178	Epithelial_cells
CD52	1.64928e-181	-2.26004	0.053	0.418	3.58257e-177	Epithelial_cells
CD2	1.36736e-177	-2.29001	0.055	0.415	2.97019e-173	Epithelial_cells
SOX9	1.12936e-176	1.57934	0.314	0.017	2.45319e-172	Epithelial_cells
ATF3	1.27764e-175	2.07721	0.519	0.16	2.77528e-171	Epithelial_cells
CCL4	8.96875e-175	-4.01092	0.287	0.617	1.94819e-170	Epithelial_cells
HES1	1.14929e-172	1.94169	0.588	0.201	2.49649e-168	Epithelial_cells
CORO1A	1.48e-170	-1.87046	0.042	0.389	3.21485e-166	Epithelial_cells
TRBC2	1.42473e-167	-2.32145	0.05	0.395	3.09481e-163	Epithelial_cells
TRAC	3.9291e-166	-2.32475	0.052	0.394	8.5348e-162	Epithelial_cells
PRAC1	7.32776e-165	1.40611	0.291	0.015	1.59174e-160	Epithelial_cells
LGALS3	4.88438e-164	1.43923	0.695	0.394	1.06099e-159	Epithelial_cells
TFF1	3.01756e-161	2.26145	0.306	0.025	6.55475e-157	Epithelial_cells
SFN	2.08595e-160	1.9562	0.292	0.019	4.5311e-156	Epithelial_cells
FYB1	5.48704e-160	-1.69513	0.041	0.376	1.19189e-155	Epithelial_cells
CDH1	1.77697e-159	1.20438	0.293	0.017	3.85994e-155	Epithelial_cells
MARCKS	5.15264e-158	1.2928	0.534	0.164	1.11926e-153	Epithelial_cells
SLC44A4	6.03699e-158	1.35629	0.314	0.03	1.31136e-153	Epithelial_cells
CP	2.62479e-157	1.75432	0.294	0.021	5.70157e-153	Epithelial_cells
TSC22D1	5.34225e-156	1.26149	0.683	0.307	1.16044e-151	Epithelial_cells
HLA-E	1.64523e-155	-1.38406	0.464	0.724	3.57376e-151	Epithelial_cells
SPINT1	1.45265e-153	1.26082	0.312	0.031	3.15545e-149	Epithelial_cells
MUC4	5.95094e-153	1.4717	0.329	0.037	1.29266e-148	Epithelial_cells
SMIM22	7.79341e-152	1.30307	0.264	0.011	1.69289e-147	Epithelial_cells
LGALS1	1.49337e-151	-2.04317	0.048	0.368	3.2439e-147	Epithelial_cells
SAMSN1	3.57463e-151	-2.04087	0.04	0.358	7.76482e-147	Epithelial_cells
ITM2A	4.17398e-151	-1.59188	0.03	0.343	9.06672e-147	Epithelial_cells
LIPH	7.8914e-151	1.22886	0.27	0.013	1.71417e-146	Epithelial_cells
CD3E	8.15366e-151	-1.86465	0.048	0.366	1.77114e-146	Epithelial_cells
GMFG	2.04293e-150	-1.37127	0.026	0.337	4.43766e-146	Epithelial_cells
CREB3L1	4.26391e-150	1.28385	0.285	0.02	9.26206e-146	Epithelial_cells
MLPH	1.80995e-149	1.18196	0.279	0.018	3.93158e-145	Epithelial_cells
CD3D	7.89592e-148	-1.96467	0.044	0.355	1.71515e-143	Epithelial_cells
CD3G	1.09363e-147	-1.88181	0.03	0.333	2.37558e-143	Epithelial_cells
CYTIP	3.49934e-147	-1.5811	0.029	0.334	7.60128e-143	Epithelial_cells
CD7	7.87887e-147	-1.89961	0.039	0.348	1.71145e-142	Epithelial_cells
GIMAP7	1.19418e-146	-1.54582	0.026	0.331	2.59401e-142	Epithelial_cells
MGST1	1.83593e-146	1.25695	0.297	0.027	3.988e-142	Epithelial_cells
EVL	5.47026e-146	-1.61699	0.086	0.413	1.18825e-141	Epithelial_cells
GDF15	6.21544e-146	2.56819	0.318	0.042	1.35012e-141	Epithelial_cells
ACTB	8.4733e-142	-0.954021	0.797	0.917	1.84057e-137	Epithelial_cells
TNFAIP3	4.31652e-140	-2.23545	0.099	0.418	9.37633e-136	Epithelial_cells
NEDD4L	9.28898e-139	1.11201	0.282	0.026	2.01775e-134	Epithelial_cells
RUNX3	1.30906e-138	-1.66465	0.036	0.333	2.84354e-134	Epithelial_cells
PTGER4	1.72782e-138	-1.78565	0.043	0.342	3.75317e-134	Epithelial_cells
PLPP2	3.68071e-138	1.179	0.286	0.03	7.99523e-134	Epithelial_cells
PHLDA2	6.85075e-138	1.43012	0.312	0.042	1.48812e-133	Epithelial_cells
FAM3D	2.67978e-137	1.52296	0.261	0.018	5.82101e-133	Epithelial_cells
RGS1	3.44624e-137	-2.30589	0.067	0.376	7.48591e-133	Epithelial_cells
CCND1	1.94326e-136	1.53514	0.358	0.071	4.22115e-132	Epithelial_cells
CD48	2.38349e-136	-1.50095	0.038	0.333	5.17741e-132	Epithelial_cells
TCEA3	4.5229e-136	1.13599	0.312	0.043	9.82465e-132	Epithelial_cells
ETS1	5.94116e-136	-1.53525	0.092	0.407	1.29054e-131	Epithelial_cells
MSN	9.05059e-136	-1.41236	0.064	0.371	1.96597e-131	Epithelial_cells
SCUBE2	1.68709e-135	1.44129	0.262	0.021	3.66469e-131	Epithelial_cells
PPDPF	7.50418e-134	1.22013	0.717	0.483	1.63006e-129	Epithelial_cells
CTSW	1.08534e-133	-1.65389	0.022	0.299	2.35758e-129	Epithelial_cells
LAPTM5	1.46381e-133	-1.45085	0.031	0.318	3.17968e-129	Epithelial_cells
CD37	2.68466e-133	-1.41985	0.045	0.341	5.83161e-129	Epithelial_cells
SPRY1	3.23572e-133	-2.28869	0.094	0.394	7.02863e-129	Epithelial_cells
KIAA1217	5.0028e-133	1.09348	0.304	0.04	1.08671e-128	Epithelial_cells
NKG7	1.0859e-132	-2.20998	0.031	0.313	2.3588e-128	Epithelial_cells
CD24	1.55775e-132	1.449	0.257	0.02	3.38375e-128	Epithelial_cells
LCP1	3.47122e-132	-1.51878	0.065	0.37	7.54019e-128	Epithelial_cells
LINC01871	1.01793e-131	-1.83935	0.03	0.308	2.21115e-127	Epithelial_cells
FYN	6.28994e-131	-1.2699	0.024	0.301	1.3663e-126	Epithelial_cells
TMSB10	3.73206e-130	-1.15679	0.614	0.793	8.10678e-126	Epithelial_cells
ALOX5AP	4.69769e-130	-1.4445	0.026	0.301	1.02043e-125	Epithelial_cells
GIMAP4	8.58505e-130	-1.20784	0.018	0.287	1.86484e-125	Epithelial_cells
CD8A	1.40485e-129	-1.7883	0.034	0.31	3.05161e-125	Epithelial_cells
IGFBP7	1.87289e-129	-3.36979	0.081	0.367	4.0683e-125	Epithelial_cells
IL32	1.1701e-128	-1.99957	0.173	0.471	2.5417e-124	Epithelial_cells
CST7	3.0357e-128	-1.77351	0.026	0.296	6.59415e-124	Epithelial_cells
IFITM2	6.82009e-128	-1.53309	0.217	0.53	1.48146e-123	Epithelial_cells
BST2	1.2643e-127	-1.41583	0.05	0.34	2.74631e-123	Epithelial_cells
TM4SF1	9.47673e-127	1.51359	0.486	0.163	2.05853e-122	Epithelial_cells
ITGA1	4.89077e-126	-1.34843	0.021	0.286	1.06237e-121	Epithelial_cells
IFNG	1.75782e-125	-2.95533	0.054	0.335	3.81833e-121	Epithelial_cells
EMP3	1.78024e-125	-1.45748	0.056	0.342	3.86704e-121	Epithelial_cells
IGFBP3	2.88736e-125	1.73127	0.306	0.053	6.27192e-121	Epithelial_cells
RAC2	1.60721e-123	-1.46769	0.056	0.34	3.49119e-119	Epithelial_cells
MDK	4.01572e-123	1.13466	0.34	0.069	8.72295e-119	Epithelial_cells
A2M	4.00471e-122	-2.32559	0.026	0.285	8.69903e-118	Epithelial_cells
IL7R	4.4365e-122	-2.00338	0.047	0.32	9.63696e-118	Epithelial_cells
CD53	1.90902e-121	-1.21131	0.024	0.286	4.14677e-117	Epithelial_cells
XCL2	1.76833e-120	-2.75917	0.033	0.293	3.84117e-116	Epithelial_cells
GSTP1	2.72671e-117	1.19601	0.66	0.423	5.92296e-113	Epithelial_cells
TAGAP	5.28004e-117	-1.5091	0.027	0.281	1.14693e-112	Epithelial_cells
MPZL2	1.37975e-116	1.01835	0.328	0.068	2.9971e-112	Epithelial_cells
ID1	3.05428e-116	1.2152	0.601	0.261	6.63451e-112	Epithelial_cells
ARL4C	3.24701e-116	-1.80128	0.119	0.4	7.05317e-112	Epithelial_cells
BAG1	8.71991e-116	1.24908	0.415	0.133	1.89414e-111	Epithelial_cells
CCL4L2	2.48298e-115	-3.91588	0.164	0.44	5.39352e-111	Epithelial_cells
LMO7	4.7971e-114	1.04195	0.268	0.037	1.04203e-109	Epithelial_cells
JUP	1.37741e-113	0.958738	0.259	0.034	2.99201e-109	Epithelial_cells
ABHD11	1.66243e-113	1.11613	0.263	0.035	3.61114e-109	Epithelial_cells
ANXA2	2.32597e-112	1.27226	0.639	0.39	5.05247e-108	Epithelial_cells
ARHGDIB	2.39625e-111	-1.47917	0.241	0.517	5.20514e-107	Epithelial_cells
HEBP2	2.81995e-111	1.31324	0.457	0.182	6.12549e-107	Epithelial_cells
STARD10	1.69373e-110	1.02128	0.278	0.047	3.67912e-106	Epithelial_cells
MEIS2	8.60444e-110	1.08462	0.445	0.148	1.86906e-105	Epithelial_cells
LCK	1.03557e-108	-1.14322	0.02	0.254	2.24945e-104	Epithelial_cells
PTPN22	1.30022e-108	-1.1694	0.02	0.256	2.82433e-104	Epithelial_cells
RBM47	1.15947e-107	1.03572	0.251	0.033	2.5186e-103	Epithelial_cells
TSC22D3	1.8007e-107	-1.85711	0.205	0.48	3.91149e-103	Epithelial_cells
CLEC2B	1.15903e-105	-1.38191	0.084	0.349	2.51764e-101	Epithelial_cells
TNF	1.39462e-105	-2.37235	0.051	0.302	3.0294e-101	Epithelial_cells
LSP1	1.99722e-105	-1.28065	0.058	0.312	4.33836e-101	Epithelial_cells
CD96	2.51947e-105	-1.1936	0.023	0.255	5.47279e-101	Epithelial_cells
CTSB	3.5406e-105	1.01894	0.51	0.209	7.6909e-101	Epithelial_cells
IL2RG	6.14085e-105	-1.22888	0.039	0.281	1.33392e-100	Epithelial_cells
SH3BGRL3	8.32583e-105	-1.50844	0.34	0.579	1.80854e-100	Epithelial_cells
ACAP1	1.58427e-104	-1.21463	0.042	0.285	3.44136e-100	Epithelial_cells
SCCPDH	3.10374e-103	1.10816	0.282	0.056	6.74194e-99	Epithelial_cells
CELF2	1.39532e-102	-1.18197	0.043	0.285	3.03091e-98	Epithelial_cells
STK17B	1.80633e-102	-1.65619	0.198	0.456	3.92371e-98	Epithelial_cells
WIPF1	4.17173e-102	-1.01858	0.034	0.27	9.06182e-98	Epithelial_cells
HSPB1	5.19216e-102	1.41837	0.614	0.357	1.12784e-97	Epithelial_cells
CTSC	5.74103e-102	-1.11038	0.034	0.27	1.24707e-97	Epithelial_cells
XBP1	1.68367e-101	1.3876	0.471	0.208	3.65726e-97	Epithelial_cells
STEAP4	1.16409e-100	1.03585	0.262	0.042	2.52863e-96	Epithelial_cells
LIMCH1	1.7041e-100	1.10696	0.304	0.07	3.70165e-96	Epithelial_cells
TSPAN3	6.89644e-100	1.26014	0.368	0.12	1.49804e-95	Epithelial_cells
CRACR2B	6.99426e-100	1.09281	0.252	0.043	1.51929e-95	Epithelial_cells
COTL1	1.25798e-99	-1.31222	0.038	0.271	2.73259e-95	Epithelial_cells
HLA-DPA1	1.52731e-99	-2.29652	0.094	0.357	3.31762e-95	Epithelial_cells
LIMA1	3.21761e-99	1.03152	0.418	0.147	6.9893e-95	Epithelial_cells
WEE1	1.49807e-98	1.08558	0.283	0.057	3.2541e-94	Epithelial_cells
VMP1	4.62471e-98	1.1277	0.61	0.357	1.00458e-93	Epithelial_cells
DHRS3	6.21811e-96	1.07605	0.342	0.102	1.3507e-91	Epithelial_cells
CKLF	6.76096e-96	-1.34561	0.102	0.35	1.46862e-91	Epithelial_cells
MBNL1	6.30726e-95	-1.20223	0.178	0.443	1.37006e-90	Epithelial_cells
LGALS3BP	2.28912e-94	0.804242	0.276	0.056	4.97242e-90	Epithelial_cells
CDC42EP5	6.37129e-94	1.00404	0.266	0.053	1.38397e-89	Epithelial_cells
NEAT1	1.22555e-93	0.733311	0.894	0.801	2.66213e-89	Epithelial_cells
STK4	5.51944e-93	-1.30144	0.13	0.382	1.19893e-88	Epithelial_cells
ALCAM	6.92335e-93	0.986517	0.264	0.052	1.50389e-88	Epithelial_cells
NFKBID	1.53679e-92	-1.17836	0.042	0.264	3.33821e-88	Epithelial_cells
RGS2	1.59452e-91	-1.62254	0.048	0.271	3.46361e-87	Epithelial_cells
CLU	1.6413e-91	0.493712	0.56	0.228	3.56522e-87	Epithelial_cells
NUPR1	2.23718e-91	0.917127	0.324	0.088	4.8596e-87	Epithelial_cells
CHPT1	2.73547e-91	1.10204	0.3	0.08	5.94198e-87	Epithelial_cells
NR4A2	1.0241e-90	-1.62237	0.281	0.516	2.22456e-86	Epithelial_cells
HOPX	1.37037e-90	-1.39833	0.07	0.298	2.97673e-86	Epithelial_cells
AC114760.2	6.11494e-90	-1.31534	0.064	0.294	1.32829e-85	Epithelial_cells
TUBB4B	6.88393e-89	1.16523	0.437	0.19	1.49533e-84	Epithelial_cells
EFNA1	1.16226e-88	0.956002	0.291	0.071	2.52467e-84	Epithelial_cells
SPARCL1	1.69731e-88	-2.99179	0.106	0.328	3.6869e-84	Epithelial_cells
ADI1	6.39727e-88	0.998221	0.345	0.111	1.38961e-83	Epithelial_cells
CKB	1.13747e-87	1.00953	0.29	0.071	2.47082e-83	Epithelial_cells
CLEC2D	3.26733e-87	-1.37076	0.086	0.316	7.09729e-83	Epithelial_cells
LXN	3.97418e-86	1.03284	0.266	0.061	8.63271e-82	Epithelial_cells
SLC14A1	1.17694e-85	1.09596	0.265	0.06	2.55655e-81	Epithelial_cells
GNAI2	1.66995e-85	-1.12306	0.199	0.452	3.62745e-81	Epithelial_cells
NFIX	2.48491e-84	0.78175	0.28	0.067	5.39773e-80	Epithelial_cells
CD82	9.4759e-84	0.979461	0.314	0.094	2.05835e-79	Epithelial_cells
EZR	2.04867e-82	1.04175	0.572	0.328	4.45012e-78	Epithelial_cells
MYL12A	2.68877e-82	-1.04946	0.418	0.616	5.84055e-78	Epithelial_cells
IER3	5.88542e-82	1.09691	0.466	0.205	1.27843e-77	Epithelial_cells
RND3	7.76194e-82	1.01076	0.257	0.057	1.68605e-77	Epithelial_cells
CEBPB	2.45956e-81	0.999423	0.479	0.226	5.34267e-77	Epithelial_cells
ATP8B1	2.47085e-80	0.814947	0.255	0.058	5.36718e-76	Epithelial_cells
TNFAIP2	2.37134e-79	1.17609	0.281	0.076	5.15102e-75	Epithelial_cells
RASGEF1B	1.11031e-78	-1.40131	0.085	0.301	2.41182e-74	Epithelial_cells
H1F0	1.86356e-78	0.880438	0.253	0.059	4.04802e-74	Epithelial_cells
TGFB1	3.59021e-78	-0.92494	0.061	0.27	7.79866e-74	Epithelial_cells
KLF2	3.26192e-77	-2.2272	0.115	0.323	7.08555e-73	Epithelial_cells
REXO2	1.9173e-76	1.03461	0.314	0.105	4.16475e-72	Epithelial_cells
RORA	8.78161e-76	-1.28032	0.12	0.341	1.90754e-71	Epithelial_cells
CD99	1.04661e-75	-1.0633	0.26	0.492	2.27345e-71	Epithelial_cells
NFIB	1.77828e-75	0.714013	0.401	0.149	3.86279e-71	Epithelial_cells
ARPC1B	2.63668e-75	-1.04745	0.16	0.393	5.72739e-71	Epithelial_cells
SMIM14	3.89099e-74	0.955034	0.312	0.104	8.452e-70	Epithelial_cells
TOB1	6.92667e-74	0.992293	0.454	0.222	1.50461e-69	Epithelial_cells
MYOF	4.1802e-73	0.793531	0.272	0.076	9.08023e-69	Epithelial_cells
PER2	6.86541e-73	0.791648	0.283	0.085	1.4913e-68	Epithelial_cells
H2AFJ	8.64225e-73	1.23265	0.394	0.177	1.87727e-68	Epithelial_cells
TSTD1	1.06333e-71	1.01842	0.4	0.185	2.30977e-67	Epithelial_cells
PIM3	8.69524e-71	0.972027	0.408	0.182	1.88878e-66	Epithelial_cells
ALDH2	2.98735e-70	0.755682	0.3	0.097	6.48913e-66	Epithelial_cells
PFN1	3.69712e-70	-1.10641	0.472	0.626	8.03088e-66	Epithelial_cells
MYO6	3.96665e-70	0.828121	0.262	0.073	8.61636e-66	Epithelial_cells
SELENOP	4.19997e-70	0.766002	0.354	0.13	9.12317e-66	Epithelial_cells
HLA-F	6.12107e-70	-0.982124	0.141	0.36	1.32962e-65	Epithelial_cells
LEPROTL1	9.52758e-70	-1.04847	0.095	0.298	2.06958e-65	Epithelial_cells
TMEM141	1.32448e-69	0.958716	0.28	0.088	2.87703e-65	Epithelial_cells
CYTOR	6.63576e-69	-1.08992	0.069	0.26	1.44142e-64	Epithelial_cells
CITED2	3.32133e-68	-1.62717	0.084	0.28	7.21459e-64	Epithelial_cells
FXYD5	7.78186e-68	-0.998657	0.206	0.428	1.69038e-63	Epithelial_cells
ENAH	8.96772e-68	0.729144	0.292	0.093	1.94797e-63	Epithelial_cells
TMEM238	4.52229e-67	0.787966	0.268	0.082	9.82332e-63	Epithelial_cells
GNPTAB	9.22767e-67	1.13456	0.361	0.159	2.00443e-62	Epithelial_cells
ASAH1	4.83662e-66	0.825745	0.364	0.153	1.05061e-61	Epithelial_cells
EPHX1	2.69285e-65	0.668228	0.334	0.122	5.84941e-61	Epithelial_cells
FLNB	1.8296e-64	0.849086	0.269	0.084	3.97426e-60	Epithelial_cells
DOCK8	1.89299e-64	-0.883272	0.078	0.269	4.11195e-60	Epithelial_cells
RAB11FIP1	2.25334e-64	0.975728	0.383	0.176	4.89469e-60	Epithelial_cells
CFL1	2.76688e-64	-0.877975	0.513	0.661	6.01021e-60	Epithelial_cells
CTSH	2.79635e-64	0.642481	0.454	0.207	6.07423e-60	Epithelial_cells
AFDN	6.43144e-64	0.806475	0.294	0.101	1.39704e-59	Epithelial_cells
HLA-DPB1	2.71851e-63	-1.77694	0.107	0.302	5.90514e-59	Epithelial_cells
APOBEC3G	9.97759e-61	-0.993108	0.084	0.265	2.16733e-56	Epithelial_cells
CDKN1B	2.19776e-60	-0.997133	0.126	0.321	4.77399e-56	Epithelial_cells
ZKSCAN1	3.6214e-60	0.900082	0.328	0.136	7.8664e-56	Epithelial_cells
DUSP4	1.78058e-59	0.961108	0.311	0.121	3.86778e-55	Epithelial_cells
DSTN	2.38053e-59	0.569547	0.558	0.339	5.17098e-55	Epithelial_cells
TMEM59	2.47888e-59	0.903231	0.543	0.371	5.38462e-55	Epithelial_cells
RRBP1	3.41117e-59	0.815105	0.397	0.185	7.40974e-55	Epithelial_cells
NPTN	3.66383e-59	0.892815	0.329	0.139	7.95858e-55	Epithelial_cells
RPL41	6.17722e-59	0.344406	0.99	0.965	1.34181e-54	Epithelial_cells
2024-09-07	1.14083e-58	-0.931086	0.337	0.531	2.47811e-54	Epithelial_cells
KLF3	1.81699e-58	0.818668	0.307	0.118	3.94687e-54	Epithelial_cells
APLP2	1.97424e-58	0.748671	0.434	0.222	4.28845e-54	Epithelial_cells
ZFHX3	4.27045e-58	0.679217	0.258	0.082	9.27628e-54	Epithelial_cells
RPS29	9.9166e-58	-0.654378	0.853	0.851	2.15408e-53	Epithelial_cells
SQSTM1	6.48193e-57	0.935831	0.531	0.35	1.40801e-52	Epithelial_cells
CCDC85B	1.11921e-56	-1.07837	0.127	0.31	2.43114e-52	Epithelial_cells
CALM1	3.78142e-56	-0.813992	0.492	0.635	8.214e-52	Epithelial_cells
SDCBP	4.68563e-56	-1.00589	0.238	0.429	1.01781e-51	Epithelial_cells
UQCRQ	2.54018e-55	0.918014	0.464	0.278	5.51778e-51	Epithelial_cells
GLUL	8.95688e-55	0.813412	0.434	0.226	1.94561e-50	Epithelial_cells
HDLBP	2.51876e-54	0.874258	0.319	0.138	5.47126e-50	Epithelial_cells
CD46	4.5894e-54	0.879297	0.45	0.267	9.96909e-50	Epithelial_cells
ZFP36L1	6.52591e-54	0.793886	0.747	0.63	1.41756e-49	Epithelial_cells
TUBA1A	2.83902e-53	-1.0879	0.15	0.335	6.16693e-49	Epithelial_cells
GLS	2.86942e-53	-0.801275	0.098	0.275	6.23295e-49	Epithelial_cells
NPC2	3.11482e-53	0.860162	0.46	0.258	6.76602e-49	Epithelial_cells
KLF6	4.0986e-53	-1.05912	0.425	0.597	8.90298e-49	Epithelial_cells
BLVRB	8.0769e-53	0.715913	0.265	0.096	1.75446e-48	Epithelial_cells
PNRC1	1.37505e-52	-0.833761	0.459	0.614	2.98689e-48	Epithelial_cells
RTN4	1.79009e-52	0.798392	0.482	0.297	3.88843e-48	Epithelial_cells
OAT	1.93039e-52	0.711049	0.25	0.089	4.1932e-48	Epithelial_cells
S100A6	7.37581e-52	0.731184	0.781	0.715	1.60217e-47	Epithelial_cells
RPLP0	1.30575e-51	0.544571	0.776	0.694	2.83635e-47	Epithelial_cells
MT-CO3	1.45542e-51	0.407422	0.991	0.986	3.16145e-47	Epithelial_cells
KIAA1551	5.65614e-51	-0.881219	0.143	0.322	1.22863e-46	Epithelial_cells
CTNND1	5.80416e-51	0.675512	0.291	0.116	1.26078e-46	Epithelial_cells
CYB5A	7.68985e-51	0.764585	0.253	0.094	1.67039e-46	Epithelial_cells
AC245297.3	2.0835e-50	-0.899533	0.098	0.264	4.52577e-46	Epithelial_cells
CEBPD	2.8947e-50	0.795625	0.43	0.221	6.28788e-46	Epithelial_cells
SORL1	1.25885e-49	0.72736	0.276	0.11	2.73448e-45	Epithelial_cells
NCOA7	1.33703e-49	1.16667	0.352	0.177	2.90431e-45	Epithelial_cells
SRSF7	2.41331e-49	-1.00971	0.45	0.592	5.2422e-45	Epithelial_cells
CREM	3.83038e-49	-0.9104	0.103	0.269	8.32035e-45	Epithelial_cells
PTMA	6.87347e-49	-0.447272	0.873	0.907	1.49306e-44	Epithelial_cells
GOLGB1	1.06304e-48	0.804067	0.491	0.308	2.30915e-44	Epithelial_cells
PSMB9	1.14482e-48	-0.693985	0.122	0.297	2.48677e-44	Epithelial_cells
PBX1	1.28247e-48	0.507077	0.284	0.111	2.78578e-44	Epithelial_cells
MCL1	1.44274e-48	-0.933791	0.304	0.479	3.13392e-44	Epithelial_cells
LTN1	4.48801e-48	1.00483	0.262	0.107	9.74885e-44	Epithelial_cells
PGRMC1	5.26933e-48	0.608442	0.265	0.103	1.1446e-43	Epithelial_cells
ID2	6.30574e-48	-0.984402	0.304	0.482	1.36973e-43	Epithelial_cells
STK17A	6.14809e-47	-0.974027	0.143	0.311	1.33549e-42	Epithelial_cells
TXNIP	7.40803e-47	-0.978879	0.435	0.593	1.60917e-42	Epithelial_cells
SPATS2L	1.01149e-46	0.624761	0.254	0.097	2.19716e-42	Epithelial_cells
ANXA4	2.13835e-46	0.482208	0.25	0.094	4.64492e-42	Epithelial_cells
DDX5	1.64074e-45	-0.5195	0.723	0.783	3.56401e-41	Epithelial_cells
COMT	2.32405e-45	0.589465	0.329	0.159	5.04831e-41	Epithelial_cells
MYADM	5.60266e-45	-0.990122	0.225	0.398	1.21701e-40	Epithelial_cells
JUND	1.23977e-44	-0.725966	0.794	0.851	2.69304e-40	Epithelial_cells
IFI16	2.14491e-43	-0.767975	0.183	0.353	4.65916e-39	Epithelial_cells
APP	2.36253e-43	0.491462	0.411	0.208	5.13189e-39	Epithelial_cells
CD47	3.1922e-43	0.789864	0.408	0.248	6.93409e-39	Epithelial_cells
CCNH	1.60439e-42	-0.795094	0.118	0.272	3.48505e-38	Epithelial_cells
RPL10A	2.93536e-42	0.412854	0.833	0.757	6.37619e-38	Epithelial_cells
KCNQ1OT1	3.33556e-42	0.614211	0.298	0.132	7.2455e-38	Epithelial_cells
ATP5F1E	8.6049e-42	-0.660032	0.555	0.659	1.86916e-37	Epithelial_cells
ZNF331	3.75223e-41	-1.3333	0.141	0.29	8.15059e-37	Epithelial_cells
RPL8	5.0536e-41	0.387958	0.851	0.787	1.09774e-36	Epithelial_cells
RPLP1	5.54467e-41	0.313092	0.979	0.943	1.20441e-36	Epithelial_cells
MAFF	6.84302e-41	0.751533	0.329	0.167	1.48644e-36	Epithelial_cells
PEBP1	8.26594e-41	0.756857	0.487	0.335	1.79553e-36	Epithelial_cells
PPP2R5C	1.00266e-40	-0.822023	0.205	0.369	2.17798e-36	Epithelial_cells
NR3C1	1.0647e-40	-0.750313	0.134	0.287	2.31275e-36	Epithelial_cells
PRDX5	1.12091e-40	0.712479	0.402	0.244	2.43484e-36	Epithelial_cells
NFIA	4.28192e-40	0.500081	0.317	0.15	9.30119e-36	Epithelial_cells
REL	6.43813e-40	-1.0259	0.277	0.428	1.39849e-35	Epithelial_cells
CAST	2.22598e-39	0.679031	0.541	0.391	4.83528e-35	Epithelial_cells
ZFP36L2	2.35925e-39	-0.876218	0.541	0.66	5.12476e-35	Epithelial_cells
MARCKSL1	3.56819e-39	0.564873	0.319	0.155	7.75083e-35	Epithelial_cells
AC058791.1	4.06315e-39	-0.86715	0.114	0.26	8.82597e-35	Epithelial_cells
ASPH	5.70102e-39	0.597351	0.263	0.116	1.23838e-34	Epithelial_cells
PNPLA2	1.08433e-38	0.590528	0.289	0.138	2.35539e-34	Epithelial_cells
CDC42SE2	3.03787e-38	-0.731955	0.142	0.293	6.59885e-34	Epithelial_cells
MSI2	1.37183e-37	0.602348	0.27	0.124	2.97989e-33	Epithelial_cells
GLTP	1.65461e-37	0.593408	0.271	0.126	3.59414e-33	Epithelial_cells
EGR1	2.51865e-37	0.47264	0.573	0.41	5.47102e-33	Epithelial_cells
RAB13	3.65929e-37	0.426677	0.279	0.125	7.94871e-33	Epithelial_cells
HSBP1	4.52839e-37	0.541851	0.298	0.148	9.83656e-33	Epithelial_cells
CD2AP	6.68566e-37	0.602663	0.255	0.115	1.45226e-32	Epithelial_cells
YWHAE	7.26947e-37	0.598825	0.51	0.354	1.57907e-32	Epithelial_cells
FNBP1	8.53385e-37	-0.736811	0.154	0.3	1.85372e-32	Epithelial_cells
SAT1	1.06549e-36	0.520713	0.647	0.508	2.31446e-32	Epithelial_cells
YPEL5	1.66631e-36	-1.02394	0.24	0.38	3.61955e-32	Epithelial_cells
ARHGAP5	1.854e-36	0.601325	0.264	0.123	4.02725e-32	Epithelial_cells
GOLGA4	3.8568e-36	0.719179	0.444	0.287	8.37773e-32	Epithelial_cells
EMP2	4.26025e-36	0.413793	0.273	0.124	9.25413e-32	Epithelial_cells
STOM	1.06793e-35	-0.709682	0.158	0.31	2.31976e-31	Epithelial_cells
MLEC	1.64447e-35	0.612526	0.306	0.155	3.57212e-31	Epithelial_cells
CYBA	4.70779e-35	-0.888196	0.324	0.456	1.02263e-30	Epithelial_cells
RERE	1.71847e-34	0.635473	0.276	0.136	3.73285e-30	Epithelial_cells
ELF1	5.60267e-34	-0.791091	0.226	0.368	1.21701e-29	Epithelial_cells
DDX3Y	7.21398e-34	-0.697903	0.174	0.321	1.56702e-29	Epithelial_cells
CTNNA1	1.28801e-33	0.505061	0.29	0.145	2.79781e-29	Epithelial_cells
RPL28	1.36868e-33	-0.369268	0.894	0.905	2.97304e-29	Epithelial_cells
TMBIM6	1.47337e-33	0.578698	0.599	0.492	3.20046e-29	Epithelial_cells
ECHS1	1.5494e-33	0.662843	0.293	0.156	3.3656e-29	Epithelial_cells
YBX3	2.13215e-33	0.349609	0.469	0.28	4.63146e-29	Epithelial_cells
MT-CO1	8.2338e-33	0.260022	0.998	0.995	1.78855e-28	Epithelial_cells
TECR	9.80732e-33	0.633652	0.329	0.187	2.13035e-28	Epithelial_cells
LMNA	1.29656e-32	0.387624	0.456	0.272	2.81638e-28	Epithelial_cells
CD74	1.48078e-32	-1.79854	0.38	0.49	3.21656e-28	Epithelial_cells
NFIC	1.7568e-32	0.444771	0.341	0.187	3.81611e-28	Epithelial_cells
CAP1	3.09071e-32	-0.679149	0.211	0.352	6.71364e-28	Epithelial_cells
KDELR1	7.02134e-32	0.517393	0.342	0.199	1.52518e-27	Epithelial_cells
RPS6	9.84488e-32	0.277456	0.907	0.846	2.1385e-27	Epithelial_cells
MUC20-OT1	1.11259e-31	0.52188	0.299	0.158	2.41677e-27	Epithelial_cells
ARID5B	1.12775e-31	0.477905	0.338	0.188	2.44971e-27	Epithelial_cells
GLO1	1.57839e-31	0.864609	0.274	0.147	3.42858e-27	Epithelial_cells
VAMP8	2.58792e-31	0.608987	0.384	0.24	5.62149e-27	Epithelial_cells
TSPYL2	2.99473e-31	-1.04159	0.17	0.301	6.50515e-27	Epithelial_cells
TM9SF3	5.29634e-31	0.665614	0.361	0.225	1.15047e-26	Epithelial_cells
EML4	5.75856e-31	-0.669659	0.174	0.31	1.25087e-26	Epithelial_cells
SYNGR2	5.95383e-31	0.536572	0.264	0.134	1.29329e-26	Epithelial_cells
ST13	6.12922e-31	0.532879	0.47	0.328	1.33139e-26	Epithelial_cells
DST	7.67196e-31	0.640901	0.27	0.134	1.6665e-26	Epithelial_cells
LAPTM4A	8.77005e-31	0.445522	0.467	0.311	1.90503e-26	Epithelial_cells
ADD3	1.20695e-30	0.565839	0.264	0.135	2.62175e-26	Epithelial_cells
PPA1	1.21394e-30	0.633483	0.335	0.2	2.63693e-26	Epithelial_cells
RPL36	1.42009e-30	0.353209	0.884	0.817	3.08471e-26	Epithelial_cells
ANXA11	4.34761e-30	0.716246	0.392	0.261	9.44389e-26	Epithelial_cells
SYPL1	7.62372e-30	0.604003	0.335	0.201	1.65602e-25	Epithelial_cells
CCDC47	8.53936e-30	0.596146	0.285	0.154	1.85492e-25	Epithelial_cells
SLC25A37	1.72859e-29	0.589493	0.275	0.144	3.75484e-25	Epithelial_cells
CD151	2.01913e-29	0.477913	0.292	0.153	4.38596e-25	Epithelial_cells
RPS15A	4.83519e-29	-0.327962	0.875	0.87	1.0503e-24	Epithelial_cells
TMEM87A	4.87006e-29	0.594212	0.28	0.152	1.05787e-24	Epithelial_cells
HINT1	5.72029e-29	0.605831	0.567	0.46	1.24256e-24	Epithelial_cells
BTG3	6.38636e-29	0.571218	0.314	0.181	1.38725e-24	Epithelial_cells
RTN3	6.48435e-29	0.484447	0.258	0.133	1.40853e-24	Epithelial_cells
AKAP13	6.66258e-29	-0.603269	0.236	0.376	1.44725e-24	Epithelial_cells
RPS24	1.14723e-28	0.286522	0.933	0.883	2.49202e-24	Epithelial_cells
SERP1	1.43339e-28	0.580434	0.472	0.347	3.11362e-24	Epithelial_cells
SERF2	2.50314e-28	0.425057	0.761	0.66	5.43732e-24	Epithelial_cells
HLA-DRB1	2.77633e-28	-1.8488	0.209	0.32	6.03073e-24	Epithelial_cells
TLN1	3.68174e-28	-0.621116	0.183	0.314	7.99747e-24	Epithelial_cells
IDS	4.4503e-28	-0.594943	0.195	0.329	9.66694e-24	Epithelial_cells
DDX24	5.80873e-28	-0.679498	0.35	0.474	1.26177e-23	Epithelial_cells
ABHD17A	2.04902e-27	-0.584021	0.137	0.26	4.45088e-23	Epithelial_cells
CD55	2.31865e-27	0.812234	0.349	0.22	5.03658e-23	Epithelial_cells
PKM	4.79998e-27	0.601166	0.427	0.295	1.04265e-22	Epithelial_cells
MT-CYB	6.20899e-27	0.274997	0.98	0.971	1.34872e-22	Epithelial_cells
SRI	1.72728e-26	0.735166	0.355	0.238	3.752e-22	Epithelial_cells
CCDC186	3.3904e-26	0.59828	0.297	0.172	7.36462e-22	Epithelial_cells
AKAP9	3.7451e-26	0.515664	0.481	0.351	8.13511e-22	Epithelial_cells
HSPA8	6.33242e-26	-0.601981	0.42	0.543	1.37553e-21	Epithelial_cells
RPS4X	7.27786e-26	0.29377	0.863	0.811	1.5809e-21	Epithelial_cells
RPL29	7.56135e-26	0.30392	0.86	0.791	1.64248e-21	Epithelial_cells
CANX	1.06841e-25	0.509749	0.427	0.291	2.3208e-21	Epithelial_cells
TMED2	1.40905e-25	0.554681	0.344	0.22	3.06073e-21	Epithelial_cells
SEC11C	1.59279e-25	0.826094	0.277	0.165	3.45985e-21	Epithelial_cells
PDLIM1	1.83949e-25	0.281028	0.262	0.134	3.99575e-21	Epithelial_cells
RPL14	4.30152e-25	0.308643	0.857	0.79	9.34376e-21	Epithelial_cells
TM9SF2	6.66216e-25	0.529969	0.26	0.144	1.44715e-20	Epithelial_cells
OSTF1	6.74315e-25	-0.558762	0.156	0.272	1.46475e-20	Epithelial_cells
ARPC2	8.13091e-25	-0.530928	0.403	0.527	1.7662e-20	Epithelial_cells
ALKBH7	9.28819e-25	0.460521	0.255	0.139	2.01758e-20	Epithelial_cells
ATP5MC2	9.44351e-25	0.523722	0.565	0.466	2.05132e-20	Epithelial_cells
TAGLN2	9.7346e-25	-0.690463	0.311	0.438	2.11455e-20	Epithelial_cells
RPS18	1.19304e-24	0.259525	0.948	0.891	2.59151e-20	Epithelial_cells
RNF213	1.69244e-24	-0.543441	0.22	0.348	3.67632e-20	Epithelial_cells
RPL13A	1.94698e-24	0.312754	0.851	0.78	4.22922e-20	Epithelial_cells
PCSK7	1.96043e-24	-0.597409	0.139	0.253	4.25844e-20	Epithelial_cells
TPM3	2.12019e-24	-0.61995	0.35	0.467	4.60547e-20	Epithelial_cells
ACTR2	2.2058e-24	-0.543572	0.229	0.354	4.79144e-20	Epithelial_cells
ETS2	3.39597e-24	0.25473	0.376	0.224	7.37674e-20	Epithelial_cells
WDR45B	4.11613e-24	0.527715	0.26	0.148	8.94105e-20	Epithelial_cells
TAX1BP1	5.48095e-24	0.554439	0.436	0.315	1.19057e-19	Epithelial_cells
RPL12	1.26785e-23	0.261319	0.876	0.822	2.75403e-19	Epithelial_cells
PRDX1	1.34754e-23	0.441002	0.466	0.341	2.92712e-19	Epithelial_cells
RHOB	2.49489e-23	0.455455	0.368	0.232	5.41939e-19	Epithelial_cells
HMGN1	4.48287e-23	0.500371	0.486	0.372	9.73769e-19	Epithelial_cells
COX6A1	4.53016e-23	0.541084	0.5	0.396	9.84041e-19	Epithelial_cells
LMAN1	4.93629e-23	0.523772	0.314	0.197	1.07226e-18	Epithelial_cells
AAK1	7.61964e-23	-0.590045	0.222	0.339	1.65514e-18	Epithelial_cells
PIK3R1	1.02006e-22	-0.815626	0.183	0.294	2.21577e-18	Epithelial_cells
ATP1A1	1.29731e-22	0.4433	0.408	0.279	2.81802e-18	Epithelial_cells
ARFGAP3	1.5266e-22	0.489982	0.258	0.148	3.31609e-18	Epithelial_cells
TMEM123	1.95174e-22	0.4739	0.342	0.226	4.23958e-18	Epithelial_cells
DDX3X	2.57003e-22	-0.580033	0.422	0.534	5.58262e-18	Epithelial_cells
DRAP1	2.81326e-22	-0.516802	0.174	0.287	6.11097e-18	Epithelial_cells
TC2N	2.8709e-22	0.623217	0.262	0.153	6.23616e-18	Epithelial_cells
CST3	4.34997e-22	-0.291815	0.544	0.331	9.449e-18	Epithelial_cells
VAMP2	5.34969e-22	-0.558683	0.283	0.399	1.16206e-17	Epithelial_cells
MT-ND5	9.63141e-22	0.300049	0.888	0.82	2.09213e-17	Epithelial_cells
NACA	9.9349e-22	0.297103	0.795	0.72	2.15806e-17	Epithelial_cells
PHPT1	1.89047e-21	0.469494	0.277	0.165	4.10648e-17	Epithelial_cells
CSTB	2.72936e-21	0.485039	0.453	0.346	5.92872e-17	Epithelial_cells
NDUFC1	3.04906e-21	0.529002	0.344	0.232	6.62317e-17	Epithelial_cells
CLTA	3.19939e-21	0.542991	0.319	0.209	6.94972e-17	Epithelial_cells
MACF1	3.78326e-21	-0.565365	0.232	0.346	8.218e-17	Epithelial_cells
PDLIM5	6.53207e-21	0.652927	0.257	0.148	1.4189e-16	Epithelial_cells
RPS27	8.22291e-21	-0.294199	0.953	0.941	1.78618e-16	Epithelial_cells
CMPK1	8.24397e-21	0.489102	0.289	0.181	1.79076e-16	Epithelial_cells
RAP1B	1.24922e-20	-0.442291	0.275	0.394	2.71356e-16	Epithelial_cells
RBMS1	1.42591e-20	-0.502036	0.159	0.267	3.09736e-16	Epithelial_cells
TRIP11	1.78167e-20	0.420725	0.272	0.162	3.87014e-16	Epithelial_cells
MAGED2	1.80185e-20	0.532369	0.291	0.183	3.91399e-16	Epithelial_cells
TALDO1	1.87548e-20	0.483446	0.295	0.186	4.07393e-16	Epithelial_cells
LPP	2.08303e-20	0.43519	0.287	0.174	4.52475e-16	Epithelial_cells
MT-ND3	2.30218e-20	0.255505	0.985	0.975	5.0008e-16	Epithelial_cells
TXN	2.79265e-20	0.460792	0.39	0.277	6.06619e-16	Epithelial_cells
PKN2	3.66423e-20	0.399222	0.265	0.158	7.95944e-16	Epithelial_cells
CLINT1	4.61974e-20	0.511569	0.283	0.177	1.0035e-15	Epithelial_cells
TMEM14C	4.65523e-20	0.482621	0.318	0.209	1.01121e-15	Epithelial_cells
JAK1	8.15497e-20	-0.501567	0.254	0.366	1.77142e-15	Epithelial_cells
CSRNP1	8.93652e-20	-0.504096	0.157	0.261	1.94119e-15	Epithelial_cells
RPL15	1.11892e-19	0.259212	0.827	0.767	2.43052e-15	Epithelial_cells
UQCR10	1.48191e-19	0.567867	0.398	0.294	3.21901e-15	Epithelial_cells
P4HB	1.49879e-19	0.475492	0.315	0.208	3.25567e-15	Epithelial_cells
RPL7	1.55175e-19	0.35826	0.664	0.591	3.37072e-15	Epithelial_cells
PRDX2	3.33476e-19	0.462136	0.342	0.232	7.24377e-15	Epithelial_cells
SKP1	3.41863e-19	0.419701	0.582	0.49	7.42595e-15	Epithelial_cells
PPP1R12A	4.36612e-19	-0.512701	0.231	0.34	9.48408e-15	Epithelial_cells
HSP90B1	5.16642e-19	0.400664	0.537	0.434	1.12225e-14	Epithelial_cells
IER2	6.62974e-19	0.58084	0.671	0.615	1.44011e-14	Epithelial_cells
DYNC1LI2	7.54559e-19	0.457639	0.263	0.158	1.63905e-14	Epithelial_cells
USP15	1.01402e-18	-0.467236	0.158	0.259	2.20266e-14	Epithelial_cells
TCEAL4	1.05676e-18	0.359206	0.322	0.209	2.2955e-14	Epithelial_cells
SELENOS	1.08913e-18	0.430177	0.279	0.175	2.3658e-14	Epithelial_cells
CHMP3	1.26857e-18	0.390752	0.259	0.157	2.75558e-14	Epithelial_cells
BUB3	1.33486e-18	-0.4114	0.154	0.253	2.89958e-14	Epithelial_cells
GTF2I	1.86767e-18	0.415776	0.331	0.223	4.05695e-14	Epithelial_cells
CFDP1	2.69992e-18	0.329559	0.284	0.177	5.86476e-14	Epithelial_cells
PPP1R10	4.36748e-18	-0.493945	0.28	0.393	9.48704e-14	Epithelial_cells
RGCC	4.9658e-18	-0.941617	0.268	0.362	1.07867e-13	Epithelial_cells
DUSP2	5.71086e-18	-0.659414	0.211	0.314	1.24051e-13	Epithelial_cells
MT-ND1	7.29968e-18	0.25839	0.935	0.897	1.58564e-13	Epithelial_cells
H3F3B	7.39464e-18	-0.469768	0.827	0.842	1.60626e-13	Epithelial_cells
GUK1	1.02712e-17	-0.490867	0.304	0.41	2.23112e-13	Epithelial_cells
CD164	1.20523e-17	0.44871	0.363	0.262	2.618e-13	Epithelial_cells
TMEM165	1.69625e-17	0.40866	0.276	0.176	3.6846e-13	Epithelial_cells
MIDN	1.72973e-17	0.480429	0.415	0.312	3.75733e-13	Epithelial_cells
CSNK1A1	1.86132e-17	0.450177	0.418	0.317	4.04317e-13	Epithelial_cells
RAB1A	2.79191e-17	0.413985	0.259	0.161	6.06458e-13	Epithelial_cells
CLK1	3.08143e-17	-0.49424	0.232	0.335	6.69348e-13	Epithelial_cells
MT-ATP8	3.12909e-17	0.474328	0.423	0.326	6.79702e-13	Epithelial_cells
ATP5PD	3.14499e-17	0.378268	0.333	0.23	6.83155e-13	Epithelial_cells
CD63	3.59144e-17	0.359906	0.626	0.548	7.80132e-13	Epithelial_cells
CHD3	3.97546e-17	0.449756	0.263	0.166	8.6355e-13	Epithelial_cells
KDELR2	4.9788e-17	0.463908	0.274	0.177	1.08149e-12	Epithelial_cells
BAZ2B	6.27029e-17	0.372638	0.285	0.183	1.36203e-12	Epithelial_cells
SEC31A	6.59634e-17	0.412729	0.259	0.161	1.43286e-12	Epithelial_cells
HNRNPA2B1	6.88762e-17	-0.387578	0.683	0.738	1.49613e-12	Epithelial_cells
DYNLT1	8.60083e-17	0.43254	0.279	0.182	1.86827e-12	Epithelial_cells
ARF4	8.98804e-17	0.483364	0.283	0.189	1.95238e-12	Epithelial_cells
CALM2	8.99085e-17	0.377102	0.608	0.532	1.95299e-12	Epithelial_cells
AES	1.14115e-16	0.424271	0.458	0.364	2.47881e-12	Epithelial_cells
FKBP2	1.1833e-16	0.430448	0.339	0.238	2.57036e-12	Epithelial_cells
GPX4	1.89246e-16	0.474723	0.419	0.326	4.11079e-12	Epithelial_cells
FOSL2	1.89861e-16	-0.505631	0.269	0.371	4.12415e-12	Epithelial_cells
MYCBP2	1.926e-16	-0.461938	0.178	0.275	4.18365e-12	Epithelial_cells
MYH9	1.98256e-16	-0.465951	0.293	0.396	4.30652e-12	Epithelial_cells
KIF5B	2.52512e-16	0.485631	0.343	0.247	5.48506e-12	Epithelial_cells
RPLP2	3.20941e-16	-0.261451	0.807	0.8	6.97148e-12	Epithelial_cells
MIA3	5.86224e-16	0.567187	0.279	0.187	1.2734e-11	Epithelial_cells
BRI3	6.68197e-16	0.326545	0.333	0.227	1.45146e-11	Epithelial_cells
TMED10	9.13986e-16	0.47542	0.32	0.227	1.98536e-11	Epithelial_cells
FTL	1.08402e-15	-0.261793	0.819	0.739	2.35471e-11	Epithelial_cells
RPL23	1.13187e-15	0.308703	0.653	0.59	2.45865e-11	Epithelial_cells
LRRC75A	1.2096e-15	0.336225	0.255	0.159	2.62749e-11	Epithelial_cells
ACTR3	1.36412e-15	-0.393705	0.208	0.303	2.96313e-11	Epithelial_cells
COX5B	1.43396e-15	0.389544	0.452	0.365	3.11484e-11	Epithelial_cells
CFLAR	1.47684e-15	-0.480502	0.254	0.35	3.20799e-11	Epithelial_cells
HLA-DRA	1.61455e-15	-1.88233	0.226	0.297	3.50713e-11	Epithelial_cells
HERPUD1	1.6996e-15	0.394944	0.38	0.279	3.69188e-11	Epithelial_cells
TSPO	2.56051e-15	0.422325	0.406	0.315	5.56194e-11	Epithelial_cells
RALBP1	2.98535e-15	0.410969	0.255	0.165	6.48477e-11	Epithelial_cells
LDHB	3.90026e-15	-0.38976	0.218	0.316	8.47214e-11	Epithelial_cells
TMEM219	4.09147e-15	0.426138	0.28	0.19	8.8875e-11	Epithelial_cells
AMD1	4.21682e-15	0.679713	0.449	0.369	9.15978e-11	Epithelial_cells
CD44	5.29911e-15	-0.611645	0.275	0.359	1.15107e-10	Epithelial_cells
ANAPC11	6.55425e-15	0.412903	0.282	0.189	1.42371e-10	Epithelial_cells
DDIT4	9.08262e-15	-0.731427	0.187	0.277	1.97293e-10	Epithelial_cells
CAPZA1	1.1157e-14	-0.386916	0.203	0.296	2.42353e-10	Epithelial_cells
DNAJB1	1.39323e-14	-0.921721	0.35	0.427	3.02637e-10	Epithelial_cells
TACC1	1.6137e-14	-0.555876	0.191	0.277	3.50528e-10	Epithelial_cells
RPS4Y1	1.6493e-14	-0.320963	0.343	0.456	3.5826e-10	Epithelial_cells
EIF1	1.78327e-14	-0.262872	0.784	0.812	3.87361e-10	Epithelial_cells
VDAC1	2.11835e-14	0.350505	0.275	0.186	4.60148e-10	Epithelial_cells
PRMT2	2.32464e-14	-0.376504	0.165	0.251	5.04957e-10	Epithelial_cells
CHD1	3.59079e-14	-0.401586	0.189	0.279	7.79991e-10	Epithelial_cells
HNRNPAB	5.47236e-14	0.340249	0.285	0.193	1.18871e-09	Epithelial_cells
YPEL3	6.59305e-14	0.466653	0.313	0.228	1.43214e-09	Epithelial_cells
GSPT1	9.17607e-14	0.373729	0.267	0.179	1.99323e-09	Epithelial_cells
GNG5	1.05242e-13	0.42918	0.39	0.301	2.28606e-09	Epithelial_cells
NSA2	1.2764e-13	0.404052	0.365	0.278	2.77259e-09	Epithelial_cells
C9orf78	1.46591e-13	-0.362122	0.179	0.264	3.18425e-09	Epithelial_cells
PRDX6	1.49599e-13	0.367727	0.342	0.254	3.24959e-09	Epithelial_cells
GSN	2.07419e-13	-1.28949	0.22	0.275	4.50555e-09	Epithelial_cells
UTRN	2.14611e-13	-0.445413	0.226	0.314	4.66178e-09	Epithelial_cells
PTP4A2	2.48455e-13	0.389155	0.387	0.298	5.39694e-09	Epithelial_cells
NDUFB9	2.56101e-13	0.391051	0.278	0.193	5.56302e-09	Epithelial_cells
PDCD4	2.57135e-13	-0.542634	0.326	0.405	5.58548e-09	Epithelial_cells
ATF7IP	2.74846e-13	-0.319155	0.183	0.27	5.9702e-09	Epithelial_cells
TERF2IP	4.5683e-13	-0.391678	0.238	0.325	9.92325e-09	Epithelial_cells
NUCKS1	4.59625e-13	0.291077	0.534	0.452	9.98396e-09	Epithelial_cells
TMEM258	5.5067e-13	0.399992	0.406	0.328	1.19616e-08	Epithelial_cells
RBM3	9.78971e-13	-0.388472	0.234	0.32	2.12652e-08	Epithelial_cells
PSMA7	1.12674e-12	-0.441509	0.311	0.398	2.4475e-08	Epithelial_cells
RAB2A	1.22729e-12	0.35719	0.314	0.228	2.66592e-08	Epithelial_cells
C9orf16	1.75076e-12	0.517885	0.311	0.234	3.803e-08	Epithelial_cells
H3F3A	2.07882e-12	0.253121	0.721	0.669	4.51562e-08	Epithelial_cells
CTSD	2.16911e-12	0.366197	0.355	0.27	4.71174e-08	Epithelial_cells
LAMP1	2.37962e-12	0.332376	0.305	0.22	5.16902e-08	Epithelial_cells
CYCS	3.03973e-12	-0.565305	0.269	0.355	6.60291e-08	Epithelial_cells
COX4I1	4.18958e-12	0.302866	0.563	0.49	9.1006e-08	Epithelial_cells
UBE2D3	4.8117e-12	-0.386637	0.365	0.452	1.0452e-07	Epithelial_cells
VDAC2	5.82518e-12	0.416733	0.312	0.233	1.26535e-07	Epithelial_cells
PDIA3	6.12004e-12	0.364303	0.468	0.392	1.32939e-07	Epithelial_cells
RPS27L	6.64227e-12	0.361457	0.405	0.323	1.44283e-07	Epithelial_cells
TRA2A	7.84565e-12	-0.491702	0.301	0.384	1.70423e-07	Epithelial_cells
NDUFA5	8.67879e-12	0.367334	0.269	0.189	1.88521e-07	Epithelial_cells
SMIM26	9.85908e-12	0.388054	0.254	0.177	2.14159e-07	Epithelial_cells
PGK1	1.23906e-11	-0.397432	0.265	0.348	2.69149e-07	Epithelial_cells
RPL27A	1.41655e-11	0.258259	0.667	0.597	3.07704e-07	Epithelial_cells
SP100	1.66298e-11	-0.391132	0.218	0.297	3.61233e-07	Epithelial_cells
TOMM20	1.74436e-11	0.38938	0.377	0.305	3.7891e-07	Epithelial_cells
PRPF38B	1.81234e-11	-0.411905	0.247	0.328	3.93676e-07	Epithelial_cells
CTNNB1	2.19391e-11	0.280502	0.446	0.356	4.76561e-07	Epithelial_cells
COX6B1	2.29925e-11	0.385328	0.472	0.405	4.99443e-07	Epithelial_cells
FAM133B	2.40479e-11	0.353432	0.49	0.411	5.22368e-07	Epithelial_cells
TTC3	2.45127e-11	0.410652	0.335	0.256	5.32464e-07	Epithelial_cells
CUTA	2.60548e-11	0.386079	0.321	0.243	5.65962e-07	Epithelial_cells
RHOA	2.61535e-11	-0.361989	0.345	0.429	5.68107e-07	Epithelial_cells
SNRPB2	2.65321e-11	-0.407911	0.192	0.269	5.7633e-07	Epithelial_cells
CDV3	2.91613e-11	-0.292626	0.178	0.255	6.33441e-07	Epithelial_cells
KMT2E	3.43699e-11	-0.405737	0.355	0.431	7.46583e-07	Epithelial_cells
KRT10	3.57793e-11	0.329912	0.335	0.255	7.77197e-07	Epithelial_cells
ARF6	4.5864e-11	-0.404999	0.299	0.377	9.96258e-07	Epithelial_cells
B4GALT1	4.69932e-11	0.380651	0.262	0.186	1.02079e-06	Epithelial_cells
NDUFB7	5.93201e-11	0.388044	0.285	0.209	1.28855e-06	Epithelial_cells
ATP5MF	6.8821e-11	0.384342	0.353	0.281	1.49493e-06	Epithelial_cells
WDR83OS	8.90408e-11	0.319222	0.367	0.291	1.93414e-06	Epithelial_cells
HIST1H4C	9.66956e-11	-0.289388	0.208	0.284	2.10042e-06	Epithelial_cells
OS9	1.08775e-10	0.273098	0.255	0.178	2.36281e-06	Epithelial_cells
EIF4A3	1.22619e-10	0.320582	0.253	0.176	2.66354e-06	Epithelial_cells
FKBP1A	1.47977e-10	-0.584861	0.254	0.321	3.21437e-06	Epithelial_cells
EEF2	1.77591e-10	0.286288	0.515	0.447	3.85762e-06	Epithelial_cells
EPC1	1.83957e-10	-0.343452	0.195	0.268	3.99592e-06	Epithelial_cells
DDT	1.94747e-10	0.301781	0.286	0.209	4.23029e-06	Epithelial_cells
CHMP2A	1.97957e-10	0.357633	0.275	0.203	4.30003e-06	Epithelial_cells
REEP5	2.33115e-10	0.322354	0.314	0.239	5.06373e-06	Epithelial_cells
CHMP5	2.40018e-10	0.275781	0.251	0.177	5.21368e-06	Epithelial_cells
CDC42	2.71945e-10	-0.30921	0.467	0.541	5.90718e-06	Epithelial_cells
EIF4G2	3.35615e-10	0.322605	0.41	0.337	7.29022e-06	Epithelial_cells
SPCS2	3.62341e-10	0.347996	0.399	0.331	7.87076e-06	Epithelial_cells
SCP2	4.3628e-10	0.385209	0.292	0.222	9.47687e-06	Epithelial_cells
SRSF9	4.47693e-10	0.338146	0.346	0.278	9.72479e-06	Epithelial_cells
EIF5B	5.35434e-10	0.281297	0.35	0.266	1.16307e-05	Epithelial_cells
SMCHD1	5.44578e-10	-0.268499	0.206	0.281	1.18293e-05	Epithelial_cells
ELOB	5.60386e-10	0.347685	0.443	0.376	1.21727e-05	Epithelial_cells
SLC38A2	5.9125e-10	-0.404708	0.28	0.359	1.28431e-05	Epithelial_cells
EEF1D	6.03873e-10	-0.309376	0.521	0.582	1.31173e-05	Epithelial_cells
BTF3	8.0439e-10	0.274948	0.624	0.589	1.7473e-05	Epithelial_cells
NDUFA4	8.51798e-10	0.368471	0.484	0.426	1.85027e-05	Epithelial_cells
INTS6	8.9628e-10	-0.525073	0.301	0.376	1.9469e-05	Epithelial_cells
ATRAID	9.54613e-10	0.327082	0.281	0.21	2.07361e-05	Epithelial_cells
PPP1CB	1.0925e-09	-0.425547	0.335	0.402	2.37312e-05	Epithelial_cells
ANXA1	1.17113e-09	-0.388622	0.494	0.568	2.54394e-05	Epithelial_cells
RAB14	1.35242e-09	0.258555	0.277	0.202	2.93772e-05	Epithelial_cells
ATP5PO	1.36187e-09	0.257883	0.314	0.239	2.95824e-05	Epithelial_cells
COX8A	1.76666e-09	0.401716	0.394	0.331	3.83754e-05	Epithelial_cells
RBBP4	1.92904e-09	0.2792	0.268	0.194	4.19026e-05	Epithelial_cells
UFC1	2.75461e-09	0.271657	0.281	0.208	5.98357e-05	Epithelial_cells
DHX36	3.09149e-09	-0.369136	0.239	0.306	6.71533e-05	Epithelial_cells
NDUFB4	3.21068e-09	0.257535	0.346	0.275	6.97423e-05	Epithelial_cells
HSPA1B	3.34413e-09	-1.08584	0.38	0.406	7.26411e-05	Epithelial_cells
SRSF6	4.70415e-09	0.250355	0.288	0.216	0.000102184	Epithelial_cells
GCC2	5.72745e-09	0.38326	0.417	0.354	0.000124412	Epithelial_cells
SET	6.28408e-09	0.265714	0.569	0.507	0.000136503	Epithelial_cells
EIF3A	6.33153e-09	0.314911	0.363	0.29	0.000137533	Epithelial_cells
JTB	6.53543e-09	0.325548	0.34	0.275	0.000141963	Epithelial_cells
PSIP1	6.76344e-09	-0.333223	0.213	0.283	0.000146915	Epithelial_cells
FUS	7.09824e-09	-0.311797	0.435	0.503	0.000154188	Epithelial_cells
VAPA	9.56414e-09	0.319033	0.385	0.318	0.000207752	Epithelial_cells
NME3	9.64494e-09	0.332859	0.277	0.211	0.000209507	Epithelial_cells
ATP6V1G1	1.08928e-08	0.334836	0.417	0.357	0.000236614	Epithelial_cells
HMGN2	1.13557e-08	0.306649	0.432	0.37	0.000246668	Epithelial_cells
NDUFA13	1.18238e-08	0.298197	0.399	0.335	0.000256836	Epithelial_cells
RNF19A	1.22779e-08	-0.436509	0.246	0.307	0.0002667	Epithelial_cells
TMA7	1.41599e-08	-0.286057	0.525	0.571	0.00030758	Epithelial_cells
ZFAS1	1.4929e-08	0.319987	0.418	0.361	0.000324289	Epithelial_cells
CSDE1	1.70444e-08	0.265859	0.402	0.338	0.000370238	Epithelial_cells
MRPL57	1.80913e-08	0.344618	0.265	0.2	0.000392979	Epithelial_cells
KDM6B	1.93622e-08	-0.473362	0.203	0.266	0.000420586	Epithelial_cells
NDUFA2	2.02546e-08	0.294939	0.261	0.195	0.000439971	Epithelial_cells
HMGB2	2.04863e-08	-0.259226	0.195	0.259	0.000445004	Epithelial_cells
SLFN5	2.12633e-08	-0.299334	0.225	0.295	0.000461882	Epithelial_cells
CAPZB	2.20931e-08	-0.305148	0.26	0.329	0.000479907	Epithelial_cells
SRSF3	3.2151e-08	-0.272878	0.419	0.487	0.000698385	Epithelial_cells
UBE2D2	3.90832e-08	-0.33687	0.228	0.291	0.000848966	Epithelial_cells
COX5A	5.02151e-08	0.304358	0.252	0.191	0.00109077	Epithelial_cells
UBXN4	5.64813e-08	0.290789	0.398	0.339	0.00122689	Epithelial_cells
SARAF	7.50349e-08	-0.301387	0.442	0.505	0.00162991	Epithelial_cells
DDX18	9.10645e-08	-0.345713	0.277	0.339	0.0019781	Epithelial_cells
ZNF638	9.19406e-08	0.272231	0.266	0.2	0.00199713	Epithelial_cells
EIF4A2	9.23121e-08	-0.291447	0.412	0.479	0.0020052	Epithelial_cells
OCIAD1	1.06143e-07	0.333797	0.329	0.267	0.00230563	Epithelial_cells
ANKRD11	1.19275e-07	-0.340942	0.262	0.325	0.00259089	Epithelial_cells
EIF2S2	1.40865e-07	0.289948	0.321	0.256	0.00305988	Epithelial_cells
HSPA5	2.00076e-07	0.331935	0.391	0.329	0.00434606	Epithelial_cells
ANKRD12	2.07983e-07	-0.301688	0.398	0.459	0.00451781	Epithelial_cells
PAIP2	2.53046e-07	-0.264435	0.236	0.299	0.00549666	Epithelial_cells
EDF1	3.78224e-07	0.269132	0.447	0.403	0.00821577	Epithelial_cells
ZNHIT1	4.89935e-07	0.269887	0.267	0.208	0.0106424	Epithelial_cells
PDIA6	6.65366e-07	0.333547	0.325	0.269	0.0144531	Epithelial_cells
ROCK1	1.04974e-06	-0.304236	0.224	0.28	0.0228024	Epithelial_cells
JUNB	1.05863e-06	-0.273285	0.738	0.812	0.0229956	Epithelial_cells
ARRDC3	1.08749e-06	-0.303501	0.211	0.268	0.0236225	Epithelial_cells
CIRBP	1.20218e-06	0.298324	0.481	0.439	0.0261138	Epithelial_cells
CDC37	1.29411e-06	-0.260464	0.248	0.305	0.0281107	Epithelial_cells
BCLAF1	1.48725e-06	-0.285255	0.316	0.378	0.0323059	Epithelial_cells
NDUFC2	1.51613e-06	0.288514	0.293	0.238	0.0329333	Epithelial_cells
RBM39	1.53215e-06	-0.255557	0.495	0.55	0.0332815	Epithelial_cells
FOXP1	2.32255e-06	0.276219	0.413	0.358	0.0504504	Epithelial_cells
SH3BGRL	3.42732e-06	-0.30776	0.248	0.302	0.0744483	Epithelial_cells
DBI	3.60039e-06	0.384544	0.33	0.278	0.0782077	Epithelial_cells
NAP1L1	4.71813e-06	-0.269713	0.314	0.371	0.102487	Epithelial_cells
SPCS3	4.7392e-06	-0.293498	0.206	0.257	0.102945	Epithelial_cells
LDHA	5.28608e-06	-0.256305	0.313	0.375	0.114824	Epithelial_cells
ARPC5	5.46027e-06	-0.300271	0.256	0.309	0.118608	Epithelial_cells
PCF11	6.87823e-06	-0.311946	0.23	0.281	0.149409	Epithelial_cells
SPCS1	7.92954e-06	0.287104	0.35	0.303	0.172245	Epithelial_cells
HSP90AA1	9.78102e-06	-0.504796	0.766	0.77	0.212463	Epithelial_cells
SOCS3	1.07285e-05	-0.532817	0.257	0.305	0.233045	Epithelial_cells
SRSF10	1.59903e-05	0.342761	0.33	0.28	0.347342	Epithelial_cells
SSR4	1.8668e-05	0.327414	0.436	0.398	0.405506	Epithelial_cells
CIB1	2.16485e-05	0.261765	0.333	0.283	0.470248	Epithelial_cells
MT-ND4L	2.31211e-05	0.295883	0.469	0.44	0.502237	Epithelial_cells
NDFIP1	2.33346e-05	0.283089	0.287	0.241	0.506874	Epithelial_cells
SRSF2	4.57834e-05	-0.306414	0.308	0.354	0.994507	Epithelial_cells
CDC42SE1	4.59328e-05	-0.292109	0.278	0.326	0.997753	Epithelial_cells
TUFM	4.64755e-05	0.252702	0.258	0.211	1	Epithelial_cells
DDX21	4.71939e-05	-0.271351	0.258	0.307	1	Epithelial_cells
TCEA1	5.58786e-05	0.250218	0.293	0.247	1	Epithelial_cells
NDUFB11	5.99142e-05	0.255296	0.312	0.267	1	Epithelial_cells
NDUFA1	6.21134e-05	0.299073	0.396	0.362	1	Epithelial_cells
TIPARP	9.62078e-05	-0.26031	0.212	0.258	1	Epithelial_cells
RBM8A	0.000168895	-0.251464	0.275	0.321	1	Epithelial_cells
H1FX	0.000199394	-0.420449	0.39	0.416	1	Epithelial_cells
ARPC3	0.000216489	-0.263827	0.435	0.477	1	Epithelial_cells
ITM2B	0.000236747	-0.260894	0.718	0.742	1	Epithelial_cells
GABARAPL1	0.00029358	-0.261447	0.23	0.268	1	Epithelial_cells
NKTR	0.000737768	-0.251718	0.33	0.369	1	Epithelial_cells
DNAJA1	0.00158559	-0.276461	0.425	0.458	1	Epithelial_cells
CD69.1	0	3.1304	0.819	0.164	0	T_cells
CCL5.1	0	3.05367	0.829	0.196	0	T_cells
TRAC.1	0	2.77343	0.709	0.08	0	T_cells
TRBC2.1	0	2.72034	0.678	0.091	0	T_cells
CD2.1	0	2.65985	0.735	0.089	0	T_cells
IL7R.1	0	2.4889	0.58	0.066	0	T_cells
CD52.1	0	2.48854	0.696	0.104	0	T_cells
CD3D.1	0	2.43622	0.663	0.062	0	T_cells
CXCR4.1	0	2.36386	0.746	0.142	0	T_cells
CD3G.1	0	2.30489	0.623	0.051	0	T_cells
CD8A.1	0	2.27773	0.576	0.053	0	T_cells
IL32.1	0	2.26053	0.762	0.192	0	T_cells
PTPRC.1	0	2.23463	0.775	0.167	0	T_cells
CD3E.1	0	2.21595	0.647	0.079	0	T_cells
LINC01871.1	0	2.15111	0.548	0.059	0	T_cells
SAMSN1.1	0	2.13584	0.602	0.084	0	T_cells
CD7.1	0	1.92451	0.594	0.078	0	T_cells
PTGER4.1	1.98344e-307	2.11409	0.582	0.08	4.30843e-303	T_cells
IFNG.1	9.48286e-302	3.2811	0.575	0.084	2.05987e-297	T_cells
STK17B.1	1.32157e-301	2.11113	0.731	0.206	2.87071e-297	T_cells
CD8B	1.78047e-300	1.85054	0.467	0.031	3.86753e-296	T_cells
HCST.1	8.645e-300	1.79168	0.65	0.11	1.87787e-295	T_cells
CORO1A.1	2.11934e-289	1.69258	0.624	0.101	4.60363e-285	T_cells
RUNX3.1	2.91221e-289	1.93318	0.562	0.076	6.3259e-285	T_cells
TNFAIP3.1	2.49114e-282	2.40696	0.654	0.146	5.41126e-278	T_cells
CD96.1	1.7774e-281	1.59156	0.472	0.041	3.86088e-277	T_cells
BTG1.1	7.55695e-281	1.99501	0.887	0.533	1.64152e-276	T_cells
TNF.1	9.82209e-279	3.02345	0.533	0.072	2.13355e-274	T_cells
PTPN22.1	8.66603e-276	1.6395	0.467	0.042	1.88244e-271	T_cells
CYTIP.1	5.49279e-274	1.74999	0.548	0.078	1.19314e-269	T_cells
CCL4.1	7.72375e-272	3.13681	0.81	0.354	1.67775e-267	T_cells
FYB1.1	1.17001e-266	1.66777	0.592	0.102	2.54149e-262	T_cells
CD48.1	1.47875e-261	1.56643	0.551	0.082	3.21213e-257	T_cells
LCK.1	3.26539e-260	1.46626	0.457	0.044	7.09308e-256	T_cells
XCL2.1	3.08499e-255	2.52211	0.501	0.065	6.70122e-251	T_cells
CLEC2D.1	2.84372e-254	1.81246	0.553	0.097	6.17713e-250	T_cells
ACAP1.1	6.73323e-252	1.47345	0.498	0.066	1.46259e-247	T_cells
S100A4.1	4.19779e-248	1.69615	0.753	0.244	9.11844e-244	T_cells
ZNF683	2.22221e-245	1.39145	0.365	0.018	4.82708e-241	T_cells
RAC2.1	9.84987e-240	1.53893	0.554	0.097	2.13959e-235	T_cells
THEMIS	6.34243e-231	1.1839	0.349	0.018	1.3777e-226	T_cells
CTSW.1	2.32052e-230	1.31265	0.492	0.067	5.04064e-226	T_cells
ICOS	1.84681e-229	1.49294	0.362	0.023	4.01164e-225	T_cells
IL2RG.1	9.75223e-224	1.39739	0.475	0.07	2.11838e-219	T_cells
SYTL3	5.91584e-223	1.56362	0.433	0.054	1.28504e-218	T_cells
B2M.1	7.09651e-223	0.996898	0.977	0.95	1.5415e-218	T_cells
LCP1.1	7.98528e-222	1.45726	0.576	0.117	1.73456e-217	T_cells
ARL4C.1	2.0256e-221	1.69873	0.619	0.157	4.4e-217	T_cells
TRGC2	9.52701e-220	1.581	0.389	0.036	2.06946e-215	T_cells
TSC22D3.1	1.37978e-217	2.15947	0.684	0.246	2.99716e-213	T_cells
EVI2A	5.73192e-217	1.4278	0.396	0.041	1.24509e-212	T_cells
CD37.1	1.09749e-216	1.33008	0.534	0.098	2.38396e-212	T_cells
STAT4	1.03087e-215	1.25285	0.379	0.033	2.23925e-211	T_cells
TMSB4X.1	6.20717e-214	1.2843	0.954	0.837	1.34832e-209	T_cells
XCL1	1.23078e-212	2.77927	0.425	0.056	2.67349e-208	T_cells
ALOX5AP.1	3.33247e-210	1.32534	0.479	0.076	7.23879e-206	T_cells
TRBC1	1.70386e-209	2.26168	0.418	0.055	3.70113e-205	T_cells
FYN.1	3.05285e-203	1.36425	0.466	0.079	6.6314e-199	T_cells
TAGAP.1	2.2869e-202	1.56727	0.451	0.071	4.9676e-198	T_cells
EVL.1	3.99429e-202	1.50934	0.589	0.158	8.6764e-198	T_cells
AC114760.2.1	3.06607e-201	1.54387	0.487	0.09	6.66013e-197	T_cells
APBB1IP	4.99231e-199	1.24034	0.416	0.056	1.08443e-194	T_cells
ITGA1.1	1.29953e-197	1.40688	0.447	0.072	2.82284e-193	T_cells
TRAF3IP3	1.51907e-197	1.23441	0.389	0.047	3.29972e-193	T_cells
ARHGAP9	2.17276e-196	1.2011	0.403	0.051	4.71967e-192	T_cells
GZMH	3.35054e-196	1.34099	0.373	0.039	7.27804e-192	T_cells
CST3.1	1.40521e-195	-2.78972	0.05	0.556	3.05239e-191	T_cells
IKZF3	5.07919e-195	1.16895	0.353	0.033	1.1033e-190	T_cells
SRGN.1	3.50304e-194	1.23226	0.76	0.277	7.60931e-190	T_cells
RHOH	9.7578e-194	1.3259	0.377	0.044	2.11959e-189	T_cells
RGS1.1	1.53732e-192	1.61694	0.56	0.129	3.33937e-188	T_cells
GNG2	1.61154e-187	1.20811	0.358	0.039	3.50059e-183	T_cells
KLRB1	7.55351e-186	1.80572	0.386	0.052	1.64077e-181	T_cells
LAT	3.67054e-184	1.09333	0.362	0.041	7.97315e-180	T_cells
SPOCK2	1.66202e-183	1.17616	0.365	0.044	3.61023e-179	T_cells
LSP1.1	2.12797e-181	1.23654	0.489	0.099	4.62238e-177	T_cells
JAML	5.06479e-181	0.985739	0.328	0.029	1.10017e-176	T_cells
TBC1D10C	8.8158e-180	1.11341	0.363	0.044	1.91497e-175	T_cells
CCL4L2.1	2.08439e-179	3.32714	0.602	0.22	4.52771e-175	T_cells
SKAP1	2.26332e-179	1.17453	0.367	0.047	4.91639e-175	T_cells
CST7.1	2.81085e-179	1.14529	0.456	0.08	6.10574e-175	T_cells
GZMM	1.01677e-178	1.01833	0.359	0.041	2.20863e-174	T_cells
ADIRF	3.76933e-178	-2.79229	0.048	0.52	8.18773e-174	T_cells
CXCR6	8.64697e-178	1.18269	0.286	0.018	1.8783e-173	T_cells
RASGEF1B.1	2.57045e-177	1.6991	0.482	0.109	5.58354e-173	T_cells
RPS29.1	1.20227e-176	1.03032	0.909	0.832	2.61157e-172	T_cells
HOPX.1	5.8231e-175	1.36247	0.473	0.101	1.26489e-170	T_cells
LTB	7.06166e-175	1.56739	0.362	0.047	1.53393e-170	T_cells
CKLF.1	7.58881e-175	1.44436	0.528	0.141	1.64844e-170	T_cells
GPR65	5.07094e-173	1.17951	0.349	0.042	1.10151e-168	T_cells
NKG7.1	2.93849e-171	0.59961	0.473	0.089	6.38299e-167	T_cells
STK4.1	2.32232e-170	1.42364	0.563	0.169	5.04453e-166	T_cells
FASLG	4.03817e-170	1.3266	0.31	0.029	8.77172e-166	T_cells
IKZF1	5.26881e-170	1.13701	0.353	0.046	1.14449e-165	T_cells
BCL11B	7.51194e-170	1.0455	0.292	0.023	1.63174e-165	T_cells
GPR171	3.08488e-169	0.945891	0.262	0.014	6.70098e-165	T_cells
SLA	1.25999e-168	1.45297	0.354	0.048	2.73695e-164	T_cells
NR4A2.1	2.90406e-167	1.70971	0.691	0.315	6.30821e-163	T_cells
CD53.1	3.26645e-166	1.03082	0.433	0.079	7.09538e-162	T_cells
CD247	2.37527e-165	0.821502	0.377	0.052	5.15957e-161	T_cells
RORA.1	4.97835e-165	1.54723	0.521	0.147	1.0814e-160	T_cells
GPR174	2.1065e-163	0.891536	0.271	0.019	4.57574e-159	T_cells
PARP8	3.00269e-161	1.15807	0.384	0.067	6.52245e-157	T_cells
WIPF1.1	2.28248e-160	1.08828	0.415	0.079	4.95801e-156	T_cells
LEPROTL1.1	4.7978e-160	1.32572	0.471	0.116	1.04218e-155	T_cells
CELF2.1	1.61933e-159	1.11323	0.435	0.089	3.51751e-155	T_cells
AC245297.3.1	2.63357e-159	1.24789	0.447	0.101	5.72064e-155	T_cells
JUND.1	1.83639e-158	1.15732	0.924	0.792	3.989e-154	T_cells
KLF6.1	3.17991e-157	1.59599	0.78	0.431	6.9074e-153	T_cells
CXCR3	1.51498e-156	0.962692	0.258	0.017	3.29083e-152	T_cells
STK17A.1	5.01883e-155	1.28542	0.506	0.142	1.09019e-150	T_cells
ARHGDIB.1	5.68586e-155	1.3595	0.682	0.296	1.23508e-150	T_cells
PTPN7	2.81877e-152	0.996229	0.296	0.031	6.12294e-148	T_cells
CDKN1B.1	4.13377e-150	1.43184	0.494	0.145	8.97937e-146	T_cells
EMB	8.04985e-150	1.01035	0.361	0.061	1.74859e-145	T_cells
IFITM3	9.92849e-150	-2.45341	0.063	0.485	2.15667e-145	T_cells
EVI2B	5.54363e-149	0.945149	0.34	0.05	1.20419e-144	T_cells
CITED2.1	5.68266e-149	2.01887	0.437	0.109	1.23439e-144	T_cells
ID1.1	6.25152e-147	-2.60053	0.102	0.518	1.35795e-142	T_cells
TRG-AS1	8.18399e-147	0.995092	0.267	0.024	1.77773e-142	T_cells
LAPTM5.1	3.43344e-146	0.893599	0.455	0.1	7.45813e-142	T_cells
KLRD1	5.22365e-145	1.28482	0.37	0.064	1.13468e-140	T_cells
CYTOR.1	2.51748e-144	1.29449	0.412	0.093	5.46846e-140	T_cells
SPN	1.02802e-143	0.90978	0.319	0.044	2.23307e-139	T_cells
GMFG.1	2.0623e-143	1.02225	0.456	0.111	4.47972e-139	T_cells
GLIPR1	3.88786e-143	1.05784	0.373	0.069	8.44521e-139	T_cells
ITGA4	5.76906e-143	1.01247	0.329	0.049	1.25316e-138	T_cells
ETS1.1	2.90544e-141	1.14941	0.544	0.172	6.31119e-137	T_cells
CLU.1	1.14342e-140	-2.32767	0.072	0.48	2.48373e-136	T_cells
TSC22D1.1	4.76023e-140	-2.12114	0.183	0.573	1.03402e-135	T_cells
2024-09-01	6.82738e-140	1.00899	0.35	0.064	1.48304e-135	T_cells
APOBEC3G.1	1.58747e-138	1.15504	0.423	0.102	3.4483e-134	T_cells
NFKBID.1	7.638e-138	1.21471	0.393	0.087	1.65913e-133	T_cells
TNFSF9	7.14121e-136	1.88819	0.287	0.038	1.55121e-131	T_cells
ICAM3	4.43554e-135	1.05739	0.354	0.069	9.63489e-131	T_cells
IL10RA	6.63256e-135	0.965288	0.302	0.043	1.44072e-130	T_cells
DOCK10	7.03732e-134	0.863306	0.282	0.036	1.52865e-129	T_cells
HES1.1	4.05823e-133	-2.37408	0.072	0.475	8.81529e-129	T_cells
CRIP1	5.53335e-133	1.04692	0.355	0.07	1.20195e-128	T_cells
MYBL1	1.06438e-132	0.919222	0.267	0.03	2.31205e-128	T_cells
PRDM1	6.52267e-132	1.164	0.361	0.072	1.41685e-127	T_cells
CLDN4.1	3.23316e-131	-2.90942	0.149	0.522	7.02307e-127	T_cells
RASAL3	1.23439e-129	0.844143	0.278	0.037	2.68134e-125	T_cells
HLA-A.1	2.28574e-128	0.885647	0.876	0.687	4.96508e-124	T_cells
BIN2	5.18228e-128	0.800491	0.276	0.035	1.12569e-123	T_cells
YPEL5.1	2.19779e-127	1.48663	0.558	0.235	4.77404e-123	T_cells
KRT19.1	3.80674e-127	-2.95083	0.111	0.483	8.269e-123	T_cells
DOCK8.1	8.67131e-127	0.977391	0.416	0.104	1.88358e-122	T_cells
NEAT1.1	5.03919e-126	-0.987305	0.742	0.877	1.09461e-121	T_cells
ZFP36L2.1	2.24949e-125	1.39328	0.807	0.538	4.88635e-121	T_cells
MARCKS.1	1.81087e-124	-1.81452	0.045	0.424	3.93357e-120	T_cells
S100A11.1	2.11958e-124	-1.8266	0.458	0.694	4.60416e-120	T_cells
WFDC2.1	2.30874e-124	-2.80954	0.074	0.446	5.01505e-120	T_cells
PRF1	4.26821e-124	0.558885	0.292	0.041	9.2714e-120	T_cells
AGR2.1	3.84007e-123	-2.45492	0.02	0.38	8.3414e-119	T_cells
ANKRD44	5.50648e-123	1.04693	0.35	0.073	1.19612e-118	T_cells
RHOF	1.31809e-122	0.934486	0.293	0.048	2.86315e-118	T_cells
EMP3.1	7.90167e-122	0.854086	0.464	0.129	1.7164e-117	T_cells
GPSM3	3.42421e-120	0.882845	0.336	0.068	7.43808e-116	T_cells
GZMA	6.62596e-120	1.2059	0.35	0.072	1.43929e-115	T_cells
RPS27.1	2.54051e-119	0.652754	0.95	0.945	5.51849e-115	T_cells
TM4SF1.1	3.06608e-119	-2.15143	0.036	0.398	6.66014e-115	T_cells
SH3BGRL3.1	3.55227e-119	1.25197	0.697	0.396	7.71625e-115	T_cells
HLA-C.1	6.32213e-119	0.9013	0.84	0.667	1.37329e-114	T_cells
RARRES1.1	8.52506e-119	-3.14063	0.047	0.404	1.85181e-114	T_cells
CLEC2B.1	4.68133e-118	1.13977	0.47	0.15	1.01688e-113	T_cells
ELF3.1	2.18682e-117	-2.04976	0.119	0.493	4.75021e-113	T_cells
PIP4K2A	3.84803e-117	0.863448	0.357	0.082	8.35868e-113	T_cells
TNFSF10.1	7.03521e-117	-1.82992	0.117	0.487	1.52819e-112	T_cells
BORCS5	7.14423e-116	0.921249	0.269	0.042	1.55187e-111	T_cells
HCLS1	4.2726e-115	0.837917	0.333	0.069	9.28094e-111	T_cells
CD9.1	2.37406e-114	-1.83182	0.285	0.586	5.15693e-110	T_cells
FNBP1.1	3.07946e-114	1.0736	0.463	0.156	6.68921e-110	T_cells
PPP2R5C.1	7.89366e-114	1.13357	0.537	0.213	1.71466e-109	T_cells
TTC39C	9.7548e-114	0.913739	0.292	0.054	2.11894e-109	T_cells
LCP2	1.08764e-111	0.659908	0.272	0.043	2.36257e-107	T_cells
PYHIN1	2.70216e-111	0.7243	0.252	0.034	5.86964e-107	T_cells
IL16	5.34266e-111	0.797088	0.268	0.042	1.16053e-106	T_cells
CEBPD.1	4.30454e-109	-2.04143	0.056	0.402	9.35032e-105	T_cells
OXNAD1	9.18503e-109	0.824094	0.26	0.041	1.99517e-104	T_cells
SRSF7.1	7.97208e-108	1.30903	0.728	0.46	1.7317e-103	T_cells
CDC42SE2.1	2.52867e-106	0.980688	0.446	0.15	5.49277e-102	T_cells
RGS2.1	5.77693e-106	1.26384	0.378	0.102	1.25487e-101	T_cells
GYPC	4.91584e-105	0.809446	0.326	0.073	1.06782e-100	T_cells
CTSH.1	5.95469e-104	-1.60001	0.068	0.402	1.29348e-99	T_cells
RAB8B	1.91339e-101	0.903275	0.363	0.101	4.15627e-97	T_cells
SLPI.1	3.28895e-101	-2.2535	0.023	0.333	7.14425e-97	T_cells
AKNA	5.73379e-101	0.815487	0.295	0.062	1.24549e-96	T_cells
HLA-B.1	1.30835e-99	0.770308	0.854	0.699	2.842e-95	T_cells
KRT18.1	1.59288e-99	-1.74501	0.067	0.396	3.46005e-95	T_cells
CTSB.1	1.9701e-99	-1.60885	0.097	0.426	4.27945e-95	T_cells
RCAN3	4.70502e-99	0.910004	0.337	0.087	1.02202e-94	T_cells
TACSTD2.1	5.72428e-99	-2.0385	0.099	0.427	1.24343e-94	T_cells
LDLRAD4	7.55793e-99	1.19978	0.344	0.094	1.64173e-94	T_cells
SPRY1.1	3.53053e-98	1.42331	0.482	0.186	7.66902e-94	T_cells
KIAA1551.1	1.6437e-96	1.00454	0.454	0.17	3.57044e-92	T_cells
ETS2.1	2.6737e-96	-1.6176	0.057	0.373	5.80782e-92	T_cells
GIMAP4.1	6.4578e-96	0.758584	0.367	0.1	1.40276e-91	T_cells
KRT8.1	2.00886e-94	-1.69563	0.056	0.374	4.36364e-90	T_cells
AZGP1.1	2.5752e-94	-2.07192	0.041	0.346	5.59386e-90	T_cells
REL.1	3.20732e-94	1.2439	0.575	0.287	6.96694e-90	T_cells
PTMS	7.22358e-94	-1.62833	0.072	0.384	1.56911e-89	T_cells
TNFAIP8	1.8749e-93	0.700701	0.327	0.084	4.07266e-89	T_cells
AAK1.1	2.87797e-93	0.997948	0.502	0.212	6.25153e-89	T_cells
HSPB1.1	3.90363e-93	-1.89651	0.266	0.541	8.47948e-89	T_cells
CLDN3.1	1.0585e-92	-2.33407	0.046	0.344	2.29927e-88	T_cells
TSPYL2.1	5.42835e-92	1.41663	0.442	0.173	1.17915e-87	T_cells
DSP.1	1.38075e-91	-1.38551	0.051	0.364	2.99927e-87	T_cells
2024-09-06	2.15636e-91	0.784606	0.33	0.09	4.68404e-87	T_cells
ID2.1	3.28738e-91	1.2485	0.618	0.329	7.14084e-87	T_cells
GSN.1	7.23148e-91	-1.93564	0.035	0.327	1.57082e-86	T_cells
KRT7.1	1.03237e-90	-1.88395	0.047	0.348	2.24251e-86	T_cells
APP.1	2.15007e-90	-1.47928	0.066	0.378	4.67037e-86	T_cells
AC058791.1.1	2.39454e-90	1.13757	0.386	0.129	5.20142e-86	T_cells
CCNH.1	3.05169e-90	0.993181	0.396	0.137	6.62888e-86	T_cells
LBH	3.13303e-90	0.776901	0.335	0.089	6.80556e-86	T_cells
AC245014.3	8.33366e-90	1.04025	0.3	0.075	1.81024e-85	T_cells
AC016831.7	1.04121e-89	0.847816	0.297	0.075	2.26172e-85	T_cells
SH3KBP1	1.20832e-89	0.797375	0.309	0.077	2.6247e-85	T_cells
RNF166	1.47342e-89	0.657104	0.256	0.053	3.20057e-85	T_cells
IGFBP7.1	1.91611e-89	-3.37329	0.033	0.316	4.16218e-85	T_cells
FMNL1	2.78719e-89	0.761787	0.254	0.051	6.05434e-85	T_cells
FXYD3.1	7.52981e-89	-1.557	0.036	0.33	1.63562e-84	T_cells
ADGRE5	1.91922e-88	0.845224	0.335	0.095	4.16894e-84	T_cells
NFIB.1	3.58746e-88	-1.38104	0.039	0.337	7.79269e-84	T_cells
RPL28.1	1.77833e-87	0.567468	0.925	0.892	3.86288e-83	T_cells
ARAP2	4.57112e-87	0.76318	0.304	0.08	9.92939e-83	T_cells
ARHGAP30	4.85308e-87	0.756384	0.256	0.054	1.05419e-82	T_cells
PIGR.1	5.89761e-87	-2.85388	0.051	0.338	1.28108e-82	T_cells
SLC38A1	8.82838e-87	0.931189	0.328	0.096	1.9177e-82	T_cells
ANKRD28	3.05199e-85	1.03381	0.362	0.119	6.62954e-81	T_cells
ARHGEF1	3.28993e-85	0.818006	0.319	0.091	7.14639e-81	T_cells
ID3	4.2959e-85	-2.0307	0.069	0.36	9.33156e-81	T_cells
CREM.1	1.78682e-84	0.940437	0.384	0.131	3.88133e-80	T_cells
LIMD2	3.45503e-84	0.769728	0.322	0.09	7.50502e-80	T_cells
ABRACL	1.0602e-83	0.760861	0.357	0.115	2.30298e-79	T_cells
TENT5C	3.17115e-83	0.968846	0.319	0.094	6.88837e-79	T_cells
ASS1.1	9.75334e-83	-1.6322	0.024	0.294	2.11862e-78	T_cells
SELENOP.1	1.21348e-82	-1.30495	0.027	0.299	2.63592e-78	T_cells
CD44.1	1.67437e-82	0.984655	0.532	0.248	3.63707e-78	T_cells
IER3.1	3.99371e-82	-2.07021	0.108	0.393	8.67515e-78	T_cells
MBNL1.1	4.78474e-82	0.917966	0.537	0.253	1.03934e-77	T_cells
MEIS2.1	6.25057e-82	-1.28699	0.06	0.354	1.35775e-77	T_cells
MMP7.1	6.41742e-82	-2.76931	0.027	0.292	1.39399e-77	T_cells
SPARCL1.1	9.69897e-82	-3.00841	0.034	0.301	2.10681e-77	T_cells
EPHX1.1	1.46595e-81	-1.27721	0.019	0.284	3.18434e-77	T_cells
LINC00623	1.55218e-81	0.698143	0.266	0.064	3.37164e-77	T_cells
ZNF331.1	1.74029e-81	1.37206	0.411	0.159	3.78025e-77	T_cells
CBLB	2.20676e-81	0.757388	0.301	0.084	4.79353e-77	T_cells
ANXA1.1	4.15835e-81	1.08342	0.726	0.468	9.03276e-77	T_cells
UCP2	4.46515e-81	0.776157	0.293	0.076	9.6992e-77	T_cells
LMNA.1	1.36831e-80	-1.39123	0.137	0.429	2.97224e-76	T_cells
RGCC.1	1.37997e-80	1.33784	0.525	0.249	2.99758e-76	T_cells
ITGB2	5.23682e-80	0.477184	0.29	0.069	1.13754e-75	T_cells
ITM2A.1	1.13268e-79	0.582413	0.41	0.134	2.46041e-75	T_cells
CNN3	1.14687e-79	-1.36129	0.017	0.275	2.49123e-75	T_cells
LCN2.1	2.89414e-79	-3.40961	0.017	0.27	6.28664e-75	T_cells
HLA-DRA.1	3.96652e-79	-2.74606	0.064	0.337	8.61607e-75	T_cells
STK10	1.83559e-78	0.6336	0.252	0.058	3.98727e-74	T_cells
RAB13.1	1.07992e-76	-1.23873	0.011	0.256	2.3458e-72	T_cells
HLA-F.1	1.12983e-76	0.80636	0.463	0.194	2.45421e-72	T_cells
PRKCH	1.50236e-76	0.683669	0.324	0.1	3.26343e-72	T_cells
NPDC1	1.71476e-76	-1.3643	0.015	0.261	3.72481e-72	T_cells
PNRC1.1	5.19761e-76	0.849729	0.726	0.483	1.12902e-71	T_cells
MGP	8.95563e-75	-2.73559	0.019	0.261	1.94534e-70	T_cells
TBX3.1	9.42843e-75	-1.34826	0.042	0.303	2.04804e-70	T_cells
TIMP1	3.52069e-74	-1.52355	0.111	0.38	7.64763e-70	T_cells
NPC2.1	4.26548e-74	-1.65209	0.15	0.415	9.26548e-70	T_cells
PDCD4.1	8.21438e-74	0.959489	0.563	0.303	1.78433e-69	T_cells
DDX24.1	1.17298e-73	0.935325	0.609	0.353	2.54796e-69	T_cells
CYBA.1	2.32841e-73	0.724473	0.616	0.321	5.05777e-69	T_cells
SCGB3A1.1	2.53614e-73	-3.10278	0.023	0.264	5.50899e-69	T_cells
EML4.1	5.72756e-73	0.862132	0.434	0.185	1.24414e-68	T_cells
H3F3B.1	6.78041e-73	0.830257	0.896	0.814	1.47284e-68	T_cells
CRABP2.1	3.10848e-72	-1.62531	0.027	0.271	6.75224e-68	T_cells
CLDN7.1	3.13461e-72	-1.38773	0.035	0.284	6.80899e-68	T_cells
RGS10	9.80294e-72	0.550297	0.356	0.121	2.12939e-67	T_cells
DSTN.1	1.11017e-71	-1.47426	0.259	0.497	2.41152e-67	T_cells
MALAT1	2.20413e-71	0.550907	0.998	1	4.78781e-67	T_cells
BIRC3	1.08386e-70	0.881338	0.324	0.105	2.35436e-66	T_cells
CASP8	1.09337e-70	0.747463	0.268	0.074	2.37502e-66	T_cells
OLFM4.1	1.14167e-70	-3.13613	0.041	0.281	2.47994e-66	T_cells
SPINT2.1	1.21152e-70	-1.4937	0.126	0.386	2.63166e-66	T_cells
CD59	2.27362e-70	-1.32603	0.067	0.321	4.93876e-66	T_cells
LIMA1.1	4.71241e-70	-1.19685	0.073	0.333	1.02363e-65	T_cells
TGFB1.1	6.04761e-70	0.690643	0.345	0.12	1.31366e-65	T_cells
GLUL.1	9.98621e-70	-1.40546	0.122	0.386	2.16921e-65	T_cells
DUSP2.1	1.37247e-69	0.900129	0.462	0.201	2.98128e-65	T_cells
GIMAP7.1	2.35925e-69	0.676546	0.379	0.134	5.12477e-65	T_cells
COTL1.1	2.65739e-69	0.560484	0.339	0.109	5.77238e-65	T_cells
ATF3.1	5.51736e-69	-1.68338	0.124	0.385	1.19848e-64	T_cells
PDLIM1.1	6.16794e-69	-1.17657	0.02	0.25	1.3398e-64	T_cells
GPRC5A.1	6.59961e-69	-1.44919	0.025	0.262	1.43357e-64	T_cells
FKBP11	6.12046e-68	0.695218	0.284	0.088	1.32949e-63	T_cells
KLF5.1	8.95505e-68	-1.32182	0.034	0.272	1.94522e-63	T_cells
INSR	1.85344e-67	-1.26803	0.024	0.254	4.02604e-63	T_cells
AC016831.5	2.60659e-67	0.841197	0.306	0.101	5.66203e-63	T_cells
PDE7A	3.45099e-67	0.730663	0.344	0.124	7.49625e-63	T_cells
YBX3.1	3.59852e-67	-1.13323	0.161	0.433	7.81671e-63	T_cells
SYNRG	5.40051e-67	0.720125	0.341	0.126	1.1731e-62	T_cells
NABP1	2.38393e-66	0.83734	0.333	0.117	5.17837e-62	T_cells
PFN1.1	8.48821e-66	0.762098	0.716	0.503	1.84381e-61	T_cells
SARAF.1	1.5354e-65	0.800639	0.656	0.414	3.33519e-61	T_cells
ITM2C	3.08842e-64	0.663955	0.409	0.17	6.70867e-60	T_cells
USP36	3.19346e-64	0.841651	0.293	0.099	6.93684e-60	T_cells
MSN.1	4.04779e-64	0.683011	0.419	0.173	8.7926e-60	T_cells
S100A6.1	1.80678e-63	-1.07959	0.698	0.76	3.92468e-59	T_cells
EHF.1	1.90105e-63	-1.19437	0.038	0.27	4.12945e-59	T_cells
HLA-DRB1.1	3.31293e-63	-2.349	0.095	0.333	7.19635e-59	T_cells
RPS15A.1	1.76305e-62	0.47142	0.887	0.867	3.8297e-58	T_cells
OSTF1.1	5.42334e-62	0.666977	0.386	0.163	1.17806e-57	T_cells
SLC2A3.1	1.11852e-61	0.5862	0.527	0.243	2.42965e-57	T_cells
RAB27A	2.30063e-61	0.622174	0.251	0.075	4.99743e-57	T_cells
CEMIP2	9.30145e-61	0.99799	0.348	0.138	2.02046e-56	T_cells
HECA	1.36909e-60	0.650139	0.256	0.079	2.97394e-56	T_cells
LAPTM4A.1	2.42467e-60	-1.2697	0.211	0.438	5.26686e-56	T_cells
EGR1.1	2.93071e-60	-1.51998	0.318	0.539	6.36609e-56	T_cells
PIK3R1.1	4.9477e-60	0.939928	0.409	0.188	1.07474e-55	T_cells
ANXA2.1	1.59168e-59	-1.34624	0.366	0.546	3.45744e-55	T_cells
PPP1R18	2.92949e-59	0.6023	0.256	0.078	6.36344e-55	T_cells
ATF7IP.1	6.35642e-59	0.715371	0.394	0.175	1.38074e-54	T_cells
FXYD5.1	1.10314e-58	0.618776	0.52	0.264	2.39624e-54	T_cells
RRBP1.1	1.19551e-58	-1.13273	0.101	0.339	2.59688e-54	T_cells
GSTP1.1	1.19736e-58	-1.20533	0.399	0.571	2.60091e-54	T_cells
GLS.1	1.34171e-58	0.669537	0.354	0.142	2.91447e-54	T_cells
ZC3HAV1	6.11214e-58	0.790017	0.323	0.126	1.32768e-53	T_cells
CCND1.1	9.81652e-58	-1.26216	0.039	0.252	2.13234e-53	T_cells
GRN	1.37152e-57	-1.08561	0.04	0.252	2.97921e-53	T_cells
TMC6	2.3205e-57	0.550406	0.274	0.093	5.04058e-53	T_cells
IDS.1	2.96844e-57	0.750632	0.437	0.212	6.44804e-53	T_cells
SERPINB9	3.03515e-57	0.62361	0.27	0.086	6.59295e-53	T_cells
HERPUD2	7.78929e-57	0.666705	0.3	0.109	1.69199e-52	T_cells
MCL1.1	1.36304e-56	0.789583	0.576	0.341	2.96081e-52	T_cells
ATP1B1.1	6.58991e-56	-1.60757	0.181	0.4	1.43146e-51	T_cells
ELF1.1	8.41288e-56	0.786201	0.471	0.247	1.82745e-51	T_cells
CHST12	1.1488e-55	0.598753	0.291	0.105	2.49542e-51	T_cells
IFITM1	1.80751e-55	0.537215	0.27	0.089	3.92627e-51	T_cells
DNAJB1.1	3.43161e-55	1.32705	0.553	0.337	7.45415e-51	T_cells
CCDC107	8.85454e-55	0.616239	0.26	0.088	1.92338e-50	T_cells
APLP2.1	1.17441e-54	-1.09159	0.143	0.375	2.55105e-50	T_cells
CALM1.1	2.84475e-54	0.684929	0.716	0.522	6.17937e-50	T_cells
CD99.1	1.02147e-53	0.630565	0.571	0.327	2.21884e-49	T_cells
LGALS3.1	1.31858e-53	-1.2828	0.418	0.564	2.86422e-49	T_cells
KLF3.1	1.95004e-53	-1.04949	0.05	0.254	4.23588e-49	T_cells
AKAP13.1	3.84889e-52	0.631446	0.485	0.255	8.36057e-48	T_cells
NSMCE3	4.14043e-52	0.718291	0.304	0.122	8.99383e-48	T_cells
MYL12A.1	4.97511e-52	0.697562	0.678	0.478	1.08069e-47	T_cells
BUB3.1	5.99597e-52	0.495986	0.358	0.157	1.30244e-47	T_cells
TPM1	7.70094e-52	-1.03498	0.064	0.273	1.6728e-47	T_cells
NFIC.1	1.53624e-51	-1.01236	0.096	0.31	3.33702e-47	T_cells
SPTBN1	9.94229e-51	-1.27214	0.097	0.305	2.15966e-46	T_cells
RNF213.1	1.25404e-50	0.687384	0.456	0.234	2.72403e-46	T_cells
JMJD6	3.14071e-50	0.640982	0.26	0.095	6.82226e-46	T_cells
KLF2.1	8.51141e-50	-1.78181	0.082	0.285	1.84885e-45	T_cells
RPS3	8.86086e-50	0.41414	0.888	0.859	1.92476e-45	T_cells
CD74.1	1.11267e-49	-2.42879	0.317	0.486	2.41694e-45	T_cells
PSMB9.1	1.71916e-49	0.543602	0.372	0.167	3.73435e-45	T_cells
MGAT4A	2.13392e-49	0.536996	0.319	0.134	4.6353e-45	T_cells
CD151.1	2.95835e-49	-1.04917	0.068	0.265	6.42613e-45	T_cells
APOBEC3C	4.25257e-49	0.648258	0.303	0.122	9.23744e-45	T_cells
RNF19A.1	6.72661e-49	0.82574	0.429	0.228	1.46115e-44	T_cells
NFIA.1	1.01308e-48	-0.957186	0.075	0.276	2.20062e-44	T_cells
RPLP2.1	5.86892e-48	0.466325	0.841	0.79	1.27485e-43	T_cells
LGALS1.1	9.65734e-48	0.318685	0.395	0.169	2.09777e-43	T_cells
MARCKSL1.1	1.06671e-47	-0.935945	0.078	0.279	2.3171e-43	T_cells
PERP.1	1.07245e-47	-1.32629	0.158	0.36	2.32958e-43	T_cells
PBXIP1	1.24301e-47	0.749936	0.308	0.131	2.70006e-43	T_cells
MYADM.1	1.56822e-47	0.764071	0.482	0.266	3.40649e-43	T_cells
TNFRSF1B	2.15424e-47	0.515251	0.259	0.094	4.67944e-43	T_cells
ASAH1.1	3.78292e-47	-1.10793	0.098	0.297	8.21726e-43	T_cells
PAXX	3.81476e-47	0.647507	0.325	0.142	8.28643e-43	T_cells
DDX5.1	4.06572e-47	0.509241	0.84	0.728	8.83156e-43	T_cells
CLK1.1	8.33497e-47	0.594053	0.446	0.235	1.81052e-42	T_cells
ARF6.1	8.70866e-47	0.678806	0.502	0.287	1.89169e-42	T_cells
FAM49B	1.55457e-46	0.521682	0.3	0.123	3.37684e-42	T_cells
DDIT4.1	2.21958e-46	0.992713	0.383	0.186	4.82137e-42	T_cells
TSPAN3.1	4.69311e-46	-1.16035	0.087	0.278	1.01944e-41	T_cells
C9orf78.1	1.92528e-45	0.56489	0.368	0.178	4.1821e-41	T_cells
DDX3Y.1	3.82764e-45	0.663913	0.405	0.204	8.31439e-41	T_cells
PPP1R10.1	5.08459e-45	0.622333	0.505	0.286	1.10448e-40	T_cells
GABARAPL1.1	5.86664e-45	0.676916	0.393	0.201	1.27435e-40	T_cells
CEBPB.1	5.88375e-45	-1.38894	0.199	0.385	1.27807e-40	T_cells
PPP1R2	9.80744e-45	0.659046	0.361	0.176	2.13037e-40	T_cells
PLP2	2.13125e-44	0.498525	0.347	0.156	4.62949e-40	T_cells
PIM3.1	2.76153e-44	-1.08134	0.135	0.332	5.9986e-40	T_cells
CTNNA1.1	3.63558e-44	-0.874578	0.069	0.257	7.89722e-40	T_cells
AREG	4.60119e-44	1.07721	0.266	0.105	9.99469e-40	T_cells
TSC22D2	9.35703e-44	1.1595	0.328	0.155	2.03253e-39	T_cells
CD63.1	9.60495e-44	-0.936506	0.499	0.612	2.08639e-39	T_cells
CCND2	1.34144e-42	0.459178	0.296	0.123	2.91388e-38	T_cells
INTS6.1	1.7706e-42	0.928	0.493	0.291	3.84609e-38	T_cells
ITGB1	1.79908e-42	-0.969109	0.199	0.396	3.90797e-38	T_cells
ATP5F1E.1	6.00251e-42	0.581239	0.72	0.576	1.30387e-37	T_cells
RPS12	7.2301e-42	0.346379	0.922	0.918	1.57052e-37	T_cells
PRPF38B.1	6.52073e-41	0.623904	0.436	0.242	1.41643e-36	T_cells
SOCS3.1	1.67433e-40	-1.54137	0.152	0.331	3.63699e-36	T_cells
BAG1.1	1.70364e-40	-0.918144	0.117	0.305	3.70064e-36	T_cells
RPS6.1	7.20442e-40	-0.444411	0.847	0.882	1.56494e-35	T_cells
USP15.1	7.23645e-40	0.590893	0.344	0.169	1.5719e-35	T_cells
SEPT7.1	9.72146e-40	0.522015	0.602	0.391	2.1117e-35	T_cells
MTRNR2L8	1.06643e-39	-0.661324	0.821	0.877	2.3165e-35	T_cells
CAPZA1.1	1.18854e-39	0.514046	0.394	0.207	2.58175e-35	T_cells
RPL8.1	1.30169e-39	-0.478831	0.782	0.826	2.82753e-35	T_cells
SLC9A3R1	1.31612e-39	0.48985	0.284	0.123	2.85887e-35	T_cells
CNOT6L	1.69311e-39	0.580987	0.313	0.148	3.67778e-35	T_cells
ACTB.1	3.35513e-39	0.416292	0.924	0.844	7.28801e-35	T_cells
RTN4.1	3.4485e-39	-0.935449	0.246	0.424	7.49084e-35	T_cells
RAC1	8.05224e-39	-0.922537	0.292	0.456	1.74911e-34	T_cells
FTL.1	9.7728e-39	-0.9683	0.736	0.787	2.12285e-34	T_cells
RHOB.1	1.49617e-38	-1.09463	0.152	0.341	3.24997e-34	T_cells
DIAPH1	2.36753e-38	0.441537	0.288	0.129	5.14275e-34	T_cells
DRAP1.1	2.9017e-38	0.462684	0.371	0.19	6.30308e-34	T_cells
RPS8	5.126e-38	-0.402859	0.869	0.914	1.11347e-33	T_cells
PSAP	6.66116e-38	-1.12776	0.21	0.384	1.44694e-33	T_cells
TPM4	6.96387e-38	-1.00597	0.221	0.402	1.51269e-33	T_cells
RPLP0.1	9.18977e-37	-0.584213	0.704	0.739	1.9962e-32	T_cells
DDX3X.1	2.04562e-36	0.692376	0.622	0.437	4.44349e-32	T_cells
EEF1A1	2.09459e-36	-0.305411	0.958	0.984	4.54987e-32	T_cells
ADI1.1	2.51246e-36	-0.907168	0.089	0.257	5.45755e-32	T_cells
NR3C1.1	1.38465e-35	0.524866	0.343	0.177	3.00774e-31	T_cells
PPP1CB.1	1.54154e-35	0.66987	0.506	0.326	3.34853e-31	T_cells
HLA-E.1	1.65458e-35	0.375775	0.75	0.561	3.59408e-31	T_cells
NCOA7.1	1.84624e-35	-1.36499	0.132	0.297	4.01041e-31	T_cells
HSPA8.1	2.50885e-35	0.677656	0.628	0.44	5.44972e-31	T_cells
VAMP2.1	3.25532e-35	0.54232	0.489	0.299	7.0712e-31	T_cells
PHF20	6.1393e-35	0.478504	0.3	0.146	1.33358e-30	T_cells
G3BP2	8.75264e-35	0.605014	0.402	0.229	1.90125e-30	T_cells
RPL30	9.48193e-35	0.289261	0.918	0.912	2.05966e-30	T_cells
PDE4B	2.70361e-34	0.372942	0.286	0.129	5.87278e-30	T_cells
NPTN.1	7.28151e-34	-0.904631	0.102	0.265	1.58169e-29	T_cells
AQP3.1	8.18593e-34	-1.38483	0.167	0.327	1.77815e-29	T_cells
ARPC2.1	8.8187e-34	0.468475	0.622	0.42	1.9156e-29	T_cells
YWHAE.1	1.6354e-33	-0.879411	0.314	0.46	3.55243e-29	T_cells
KMT2E.1	1.87575e-33	0.572199	0.535	0.35	4.07451e-29	T_cells
BTG2	1.91131e-33	0.513897	0.684	0.478	4.15175e-29	T_cells
HSBP1.1	2.58486e-33	-0.664718	0.092	0.256	5.61483e-29	T_cells
CFL1.1	3.38055e-33	0.501434	0.705	0.559	7.34323e-29	T_cells
TRA2A.1	5.99713e-33	0.595911	0.482	0.3	1.3027e-28	T_cells
AC007952.4	7.09086e-33	0.637866	0.264	0.122	1.54028e-28	T_cells
ITM2B.1	9.50087e-33	-0.666789	0.703	0.742	2.06378e-28	T_cells
XBP1.1	1.19059e-32	-1.09089	0.205	0.365	2.5862e-28	T_cells
RAP1B.1	2.87569e-32	0.45634	0.478	0.294	6.24656e-28	T_cells
2024-09-09	3.53356e-32	0.478837	0.28	0.136	7.6756e-28	T_cells
RPL39	4.61656e-32	0.300856	0.885	0.885	1.00281e-27	T_cells
TERF2IP.1	6.19804e-32	0.500691	0.411	0.243	1.34634e-27	T_cells
BRI3.1	7.06658e-32	-0.910814	0.155	0.315	1.535e-27	T_cells
DHX36.1	9.17277e-32	0.572926	0.397	0.234	1.99251e-27	T_cells
TMA7.1	9.19759e-32	0.507536	0.667	0.51	1.9979e-27	T_cells
EPC1.1	1.06553e-31	0.517427	0.354	0.194	2.31454e-27	T_cells
H1FX.1	1.14296e-31	0.854526	0.518	0.365	2.48274e-27	T_cells
GTF3A	2.40894e-31	0.375603	0.291	0.144	5.2327e-27	T_cells
MBP	2.53747e-31	0.414425	0.32	0.164	5.51188e-27	T_cells
RBL2	3.96813e-31	0.433839	0.3	0.154	8.61958e-27	T_cells
FAM107B	6.08359e-31	0.429563	0.358	0.193	1.32148e-26	T_cells
SOD2	6.09439e-31	-1.24323	0.108	0.26	1.32382e-26	T_cells
PRDX1.1	1.00645e-30	-0.871958	0.291	0.432	2.18622e-26	T_cells
SIGIRR	1.6197e-30	0.417666	0.265	0.129	3.51831e-26	T_cells
HDLBP.1	3.94406e-30	-0.816262	0.105	0.257	8.56728e-26	T_cells
YWHAZ	4.0071e-30	0.494809	0.637	0.46	8.70421e-26	T_cells
GSTK1	8.31138e-30	0.410435	0.44	0.269	1.8054e-25	T_cells
FOSL2.1	1.06346e-29	0.562247	0.454	0.281	2.31005e-25	T_cells
SMCHD1.1	1.82729e-29	0.461745	0.364	0.207	3.96924e-25	T_cells
CYCS.1	2.11065e-29	0.555298	0.442	0.273	4.58476e-25	T_cells
PCSK7.1	3.64331e-29	0.462252	0.311	0.165	7.914e-25	T_cells
ABHD17A.1	3.6863e-29	0.302499	0.318	0.167	8.00739e-25	T_cells
TUBB4B.1	5.06884e-29	-0.894355	0.185	0.338	1.10105e-24	T_cells
CYLD	1.0056e-28	0.397841	0.279	0.139	2.18437e-24	T_cells
ARPC1B.1	1.41838e-28	0.260639	0.43	0.242	3.08099e-24	T_cells
RARRES3	2.92673e-28	0.349782	0.448	0.268	6.35745e-24	T_cells
TCEAL4.1	4.77117e-28	-0.788614	0.147	0.298	1.03639e-23	T_cells
TUBA4A	6.80558e-28	0.65666	0.269	0.137	1.47831e-23	T_cells
RPL23.1	1.1611e-27	-0.663668	0.584	0.629	2.52214e-23	T_cells
CAP1.1	1.54138e-27	0.410309	0.411	0.248	3.34818e-23	T_cells
HMGB2.1	1.95958e-27	0.457971	0.34	0.193	4.25659e-23	T_cells
HIST1H1C	2.28871e-27	0.506985	0.304	0.164	4.97155e-23	T_cells
MT-CYB.1	5.15757e-27	-0.364333	0.973	0.976	1.12033e-22	T_cells
RPL7.1	5.60805e-27	-0.643979	0.593	0.633	1.21818e-22	T_cells
LEPROT	6.76976e-27	-0.805547	0.113	0.254	1.47053e-22	T_cells
HSP90AA1.1	7.05318e-27	0.873639	0.826	0.748	1.53209e-22	T_cells
COMT.1	2.77651e-26	-0.660006	0.127	0.271	6.03114e-22	T_cells
CTNNB1.1	5.21507e-26	-0.785462	0.29	0.432	1.13282e-21	T_cells
ATM	2.33563e-25	0.367615	0.296	0.158	5.07346e-21	T_cells
GABPB1-AS1	2.38509e-25	0.714811	0.345	0.208	5.1809e-21	T_cells
MT-CO3.1	2.82697e-25	-0.31925	0.99	0.988	6.14073e-21	T_cells
ZKSCAN1.1	4.53874e-25	-0.666498	0.116	0.256	9.85906e-21	T_cells
TIPARP.1	9.76492e-25	0.389385	0.348	0.199	2.12114e-20	T_cells
UBE2D2.1	1.02257e-24	0.379346	0.371	0.225	2.22122e-20	T_cells
BCAS2	1.19728e-24	0.460203	0.271	0.146	2.60074e-20	T_cells
MTRNR2L12	1.64983e-24	-0.534898	0.72	0.757	3.58375e-20	T_cells
REX1BD	1.83439e-24	0.385175	0.322	0.185	3.98466e-20	T_cells
FGFR1OP2	2.87669e-24	0.378243	0.286	0.156	6.24875e-20	T_cells
KDELR1.1	5.20847e-24	-0.703301	0.16	0.297	1.13138e-19	T_cells
RAP1A	5.3012e-24	0.418854	0.3	0.17	1.15153e-19	T_cells
ARRDC3.1	5.72262e-24	0.421297	0.352	0.204	1.24307e-19	T_cells
SELENOW	6.45533e-24	-0.912107	0.294	0.412	1.40223e-19	T_cells
DNAJB6	1.12377e-23	0.424534	0.406	0.257	2.44105e-19	T_cells
MLEC.1	1.24577e-23	-0.673986	0.122	0.256	2.70606e-19	T_cells
HNRNPA2B1.1	1.37894e-23	0.407671	0.806	0.682	2.99534e-19	T_cells
RPS27A	2.18401e-23	0.252971	0.919	0.908	4.74411e-19	T_cells
CHMP4A	3.65125e-23	0.366115	0.279	0.153	7.93125e-19	T_cells
MT-CO2	4.89847e-23	-0.311139	0.978	0.979	1.06405e-18	T_cells
CHD2	7.30518e-23	0.432016	0.352	0.214	1.58683e-18	T_cells
SRSF2.1	1.6714e-22	0.488629	0.438	0.297	3.63062e-18	T_cells
HSP90AB1	1.75993e-22	-0.373719	0.713	0.757	3.82292e-18	T_cells
RPL5	1.82855e-22	-0.340684	0.813	0.833	3.97197e-18	T_cells
CANX.1	2.04338e-22	-0.792713	0.257	0.384	4.43863e-18	T_cells
JAK1.1	2.60679e-22	0.342961	0.43	0.277	5.66248e-18	T_cells
NACA.1	6.73828e-22	-0.372479	0.727	0.763	1.46369e-17	T_cells
LDHB.1	7.00425e-22	0.340096	0.381	0.235	1.52146e-17	T_cells
SNRPB2.1	8.12373e-22	0.417479	0.332	0.201	1.76464e-17	T_cells
EIF4A2.1	1.43032e-21	0.376952	0.571	0.407	3.10694e-17	T_cells
RPL15.1	1.98336e-21	-0.34463	0.776	0.8	4.30825e-17	T_cells
PAIP2.1	4.15524e-21	0.33132	0.375	0.235	9.02601e-17	T_cells
MIDN.1	6.83137e-21	-0.751921	0.268	0.389	1.48391e-16	T_cells
PKM.1	6.91706e-21	-0.744099	0.263	0.385	1.50252e-16	T_cells
SRSF3.1	1.22914e-20	0.352261	0.578	0.415	2.66993e-16	T_cells
RPL23A	1.62494e-20	0.263311	0.828	0.796	3.5297e-16	T_cells
RPL29.1	1.93461e-20	-0.347067	0.805	0.827	4.20235e-16	T_cells
TMEM59.1	4.00466e-20	-0.803247	0.386	0.467	8.69892e-16	T_cells
ANKRD12.1	4.40017e-20	0.429167	0.542	0.394	9.55805e-16	T_cells
EIF1.1	4.81085e-20	0.294619	0.85	0.782	1.04501e-15	T_cells
CSRNP1.1	4.96142e-20	0.308314	0.309	0.182	1.07772e-15	T_cells
RPL12.1	5.36513e-20	-0.316946	0.827	0.852	1.16541e-15	T_cells
CLDND1	8.97167e-20	0.531836	0.273	0.162	1.94883e-15	T_cells
CALM3	1.01114e-19	0.310969	0.298	0.177	2.19639e-15	T_cells
PRNP	1.49145e-19	0.356463	0.265	0.152	3.23974e-15	T_cells
PCF11.1	1.63182e-19	0.425744	0.353	0.225	3.54464e-15	T_cells
HSP90B1.1	1.92591e-19	-0.701889	0.418	0.5	4.18347e-15	T_cells
RACK1	1.93729e-19	-0.361198	0.721	0.741	4.20818e-15	T_cells
ST13.1	2.08353e-19	-0.640618	0.309	0.419	4.52584e-15	T_cells
HEBP2.1	2.12978e-19	-0.802521	0.218	0.332	4.62631e-15	T_cells
ARID5B.1	2.20933e-19	-0.677949	0.164	0.285	4.7991e-15	T_cells
SYPL1.1	2.26358e-19	-0.710516	0.173	0.29	4.91695e-15	T_cells
KIF2A	2.49895e-19	0.335295	0.259	0.148	5.42822e-15	T_cells
RICTOR	2.53023e-19	0.26027	0.26	0.147	5.49616e-15	T_cells
SP100.1	3.59829e-19	0.288835	0.358	0.229	7.81621e-15	T_cells
HIST1H4C.1	3.76542e-19	0.302216	0.344	0.217	8.17923e-15	T_cells
TUBA1A.1	4.67541e-19	0.349428	0.353	0.22	1.01559e-14	T_cells
SDCBP.1	5.13219e-19	0.331269	0.451	0.308	1.11481e-14	T_cells
BAZ2B.1	1.00909e-18	-0.570608	0.14	0.259	2.19195e-14	T_cells
UBC	1.72693e-18	0.293959	0.828	0.728	3.75124e-14	T_cells
TAF7	1.83857e-18	0.261136	0.364	0.233	3.99374e-14	T_cells
SUB1	2.06929e-18	0.354204	0.481	0.34	4.49491e-14	T_cells
RNF149	2.23212e-18	0.341545	0.267	0.158	4.84862e-14	T_cells
EEF1D.1	2.64058e-18	0.3409	0.66	0.518	5.73587e-14	T_cells
KANSL1	2.94359e-18	0.331021	0.351	0.227	6.39407e-14	T_cells
ACTR3.1	4.89116e-18	0.302768	0.354	0.228	1.06246e-13	T_cells
UQCRQ.1	4.99572e-18	-0.804338	0.286	0.385	1.08517e-13	T_cells
BRD2	5.33141e-18	0.421699	0.41	0.279	1.15809e-13	T_cells
TLN1.1	5.87636e-18	0.254493	0.351	0.223	1.27646e-13	T_cells
CD81	6.9005e-18	-0.560528	0.536	0.577	1.49893e-13	T_cells
MZT2A	8.098e-18	0.299161	0.271	0.163	1.75905e-13	T_cells
RPS19	8.25826e-18	0.272879	0.893	0.861	1.79386e-13	T_cells
CLTA.1	9.07671e-18	-0.687162	0.175	0.286	1.97164e-13	T_cells
PGK1.1	1.63044e-17	0.322023	0.411	0.277	3.54163e-13	T_cells
MT-ND4	2.07953e-17	-0.296796	0.962	0.967	4.51717e-13	T_cells
SQSTM1.1	2.31254e-17	-0.79258	0.369	0.45	5.02331e-13	T_cells
RBM3.1	2.53042e-17	0.31445	0.375	0.25	5.49658e-13	T_cells
SAT1.1	3.52835e-17	-0.568005	0.523	0.584	7.66428e-13	T_cells
CHD1.1	4.5376e-17	0.295716	0.328	0.208	9.85658e-13	T_cells
IER2.1	5.03041e-17	-0.729356	0.62	0.646	1.09271e-12	T_cells
DDX6	6.12684e-17	0.29734	0.384	0.257	1.33087e-12	T_cells
AC020916.1	6.46577e-17	0.499483	0.302	0.191	1.40449e-12	T_cells
NAMPT	1.02552e-16	-0.915358	0.184	0.291	2.22764e-12	T_cells
RPS9	1.80041e-16	-0.309468	0.773	0.791	3.91085e-12	T_cells
ARID4B	1.90865e-16	0.276008	0.407	0.278	4.14596e-12	T_cells
LPP.1	2.04606e-16	-0.64416	0.142	0.252	4.44445e-12	T_cells
RBM39.1	2.38827e-16	0.334868	0.633	0.488	5.1878e-12	T_cells
SF1	2.39798e-16	0.29922	0.524	0.38	5.20888e-12	T_cells
MAFF.1	2.51236e-16	-0.673812	0.157	0.266	5.45734e-12	T_cells
OGT	2.60553e-16	0.382251	0.266	0.164	5.65974e-12	T_cells
SMARCA2	2.61604e-16	0.291558	0.333	0.217	5.68256e-12	T_cells
RPL6	2.78181e-16	-0.267126	0.849	0.862	6.04264e-12	T_cells
HNRNPA0	2.92918e-16	0.312306	0.436	0.307	6.36277e-12	T_cells
DDX18.1	2.97753e-16	0.366748	0.403	0.28	6.46779e-12	T_cells
H2AFJ.1	4.54771e-16	-0.908643	0.198	0.299	9.87855e-12	T_cells
FAU	4.71669e-16	0.254164	0.839	0.782	1.02456e-11	T_cells
EEF2.1	5.62224e-16	-0.622528	0.424	0.495	1.22126e-11	T_cells
ANKRD11.1	5.6869e-16	0.349689	0.388	0.266	1.23531e-11	T_cells
MT-ND5.1	6.02625e-16	-0.302223	0.837	0.854	1.30902e-11	T_cells
RPL22L1	6.50097e-16	0.352507	0.318	0.207	1.41214e-11	T_cells
DUSP1	7.9882e-16	0.449506	0.718	0.591	1.7352e-11	T_cells
R3HDM2	8.33841e-16	0.289091	0.3	0.19	1.81127e-11	T_cells
MT-ND1.1	8.53183e-16	-0.315045	0.898	0.919	1.85328e-11	T_cells
KLF13	1.00872e-15	0.265913	0.251	0.15	2.19115e-11	T_cells
TPM3.1	1.02823e-15	0.288363	0.523	0.378	2.23351e-11	T_cells
CD46.1	1.54442e-15	-0.678131	0.28	0.371	3.35478e-11	T_cells
SELENOK	1.564e-15	0.405342	0.436	0.311	3.39732e-11	T_cells
DYNLL1	1.66034e-15	-0.655794	0.265	0.366	3.60659e-11	T_cells
SF3B1	2.56089e-15	0.253686	0.512	0.376	5.56277e-11	T_cells
RSRC2	3.16622e-15	0.274174	0.456	0.325	6.87767e-11	T_cells
PPP1R15A	4.39622e-15	0.299483	0.642	0.501	9.54946e-11	T_cells
DNAJB14	5.30948e-15	0.286555	0.292	0.188	1.15332e-10	T_cells
EMD	5.4421e-15	0.311791	0.259	0.161	1.18213e-10	T_cells
ORMDL1	5.60813e-15	0.317939	0.256	0.159	1.2182e-10	T_cells
HSPA9	5.60839e-15	0.285544	0.35	0.236	1.21825e-10	T_cells
PRR13	6.51817e-15	0.250631	0.358	0.241	1.41588e-10	T_cells
WNK1	9.57682e-15	0.260285	0.285	0.18	2.08028e-10	T_cells
TRA2B	1.00333e-14	0.254268	0.484	0.348	2.17944e-10	T_cells
CDV3.1	1.01096e-14	0.262269	0.3	0.194	2.196e-10	T_cells
MACF1.1	1.04449e-14	0.269159	0.389	0.264	2.26884e-10	T_cells
ATP5MG	1.08498e-14	0.315423	0.565	0.427	2.35679e-10	T_cells
RPL22	1.36124e-14	-0.295605	0.743	0.769	2.95688e-10	T_cells
RPS11	1.68088e-14	-0.442937	0.671	0.665	3.65121e-10	T_cells
MYCBP2.1	2.12034e-14	0.291932	0.312	0.204	4.6058e-10	T_cells
RPL36AL	2.23863e-14	0.330865	0.633	0.52	4.86274e-10	T_cells
NORAD	3.35709e-14	-0.502059	0.158	0.262	7.29227e-10	T_cells
KDM6B.1	3.43048e-14	0.280966	0.318	0.21	7.45168e-10	T_cells
RPS4X.1	3.88019e-14	-0.264235	0.816	0.84	8.42854e-10	T_cells
BHLHE40	4.00401e-14	-0.537265	0.251	0.355	8.69752e-10	T_cells
DNAJA1.1	4.09528e-14	0.442534	0.536	0.411	8.89576e-10	T_cells
JUN	4.18986e-14	0.510678	0.84	0.757	9.10122e-10	T_cells
PSMA3-AS1	6.38677e-14	0.284071	0.352	0.242	1.38734e-09	T_cells
METRNL	7.53086e-14	0.367315	0.281	0.182	1.63585e-09	T_cells
SELENOM	1.05234e-13	-0.738866	0.193	0.284	2.2859e-09	T_cells
SERPINB6	1.16238e-13	-0.556586	0.166	0.265	2.52493e-09	T_cells
RPL3	1.17862e-13	-0.271528	0.822	0.85	2.5602e-09	T_cells
GNPTAB.1	1.19994e-13	-0.713937	0.179	0.271	2.60652e-09	T_cells
FOSB	1.25937e-13	0.252834	0.735	0.591	2.73561e-09	T_cells
YTHDC1	1.65469e-13	0.318915	0.39	0.279	3.59431e-09	T_cells
PEBP1.1	1.89978e-13	-0.735615	0.356	0.417	4.1267e-09	T_cells
SVIP	3.38004e-13	0.277659	0.294	0.197	7.34213e-09	T_cells
SLC38A2.1	6.08507e-13	0.338564	0.411	0.294	1.3218e-08	T_cells
VMP1.1	6.37318e-13	-0.583762	0.42	0.484	1.38438e-08	T_cells
CALR	7.50972e-13	-0.581064	0.449	0.514	1.63126e-08	T_cells
WTAP	1.31563e-12	0.337941	0.32	0.222	2.85781e-08	T_cells
TM9SF3.1	1.32396e-12	-0.66354	0.22	0.307	2.87591e-08	T_cells
OGA	2.41359e-12	0.277678	0.289	0.195	5.24279e-08	T_cells
ATP6V0B	2.85639e-12	-0.56275	0.16	0.252	6.20465e-08	T_cells
GOLGA4.1	4.14649e-12	-0.528404	0.287	0.38	9.00701e-08	T_cells
RBM8A.1	4.31648e-12	0.356305	0.379	0.274	9.37625e-08	T_cells
PRDM2	4.37128e-12	0.305556	0.264	0.175	9.49529e-08	T_cells
CAST.1	4.60185e-12	-0.595253	0.415	0.471	9.99613e-08	T_cells
H2AFZ	5.44256e-12	0.258276	0.392	0.281	1.18223e-07	T_cells
SMG1	6.38508e-12	0.282322	0.3	0.209	1.38697e-07	T_cells
FUBP1	9.56638e-12	0.251187	0.278	0.189	2.07801e-07	T_cells
RPL10A.1	1.64828e-11	-0.259823	0.798	0.788	3.58039e-07	T_cells
BCLAF1.1	1.86546e-11	0.252265	0.435	0.322	4.05216e-07	T_cells
TUBA1B	3.40232e-11	-0.602088	0.3	0.372	7.39052e-07	T_cells
PABPC1	4.13474e-11	0.340532	0.764	0.666	8.98149e-07	T_cells
RSRP1	4.75935e-11	0.253673	0.397	0.291	1.03383e-06	T_cells
OTUD6B-AS1	5.38967e-11	0.335415	0.253	0.17	1.17074e-06	T_cells
LITAF	1.13899e-10	-0.481638	0.221	0.307	2.47411e-06	T_cells
TXN.1	1.50156e-10	-0.544286	0.268	0.347	3.2617e-06	T_cells
TMED2.1	1.56741e-10	-0.534333	0.213	0.295	3.40472e-06	T_cells
LMAN1.1	1.669e-10	-0.480288	0.188	0.269	3.62539e-06	T_cells
CD55.1	2.09474e-10	-0.797412	0.219	0.297	4.5502e-06	T_cells
CDC42SE1.1	2.55221e-10	0.267183	0.379	0.28	5.54391e-06	T_cells
GNG5.1	3.05531e-10	-0.604202	0.288	0.359	6.63674e-06	T_cells
YBX1	4.94382e-10	-0.523861	0.47	0.502	1.0739e-05	T_cells
ATP1A1.1	5.44551e-10	-0.48466	0.279	0.355	1.18287e-05	T_cells
SRP14	6.08428e-10	-0.370953	0.612	0.625	1.32163e-05	T_cells
PDIA3.1	6.44497e-10	-0.565997	0.385	0.439	1.39998e-05	T_cells
GOLGB1.1	6.62903e-10	-0.498658	0.335	0.407	1.43996e-05	T_cells
PCMTD1	7.77337e-10	-0.513541	0.196	0.278	1.68853e-05	T_cells
RAB11FIP1.1	1.09291e-09	-0.453958	0.211	0.286	2.37402e-05	T_cells
FKBP2.1	1.36716e-09	-0.569136	0.225	0.303	2.96975e-05	T_cells
ATP5PD.1	1.65144e-09	-0.447832	0.216	0.296	3.58725e-05	T_cells
PRDX5.1	1.75293e-09	-0.535189	0.262	0.331	3.80771e-05	T_cells
RAB2A.1	1.98565e-09	-0.529977	0.209	0.286	4.31323e-05	T_cells
CDK13	2.05699e-09	0.330415	0.287	0.21	4.4682e-05	T_cells
TALDO1.1	2.25519e-09	-0.580013	0.179	0.253	4.89872e-05	T_cells
MT-ATP8.1	2.28186e-09	-0.538848	0.323	0.385	4.95666e-05	T_cells
TACC1.1	3.3235e-09	-0.652573	0.188	0.258	7.21931e-05	T_cells
PPA1.1	4.33517e-09	-0.644544	0.21	0.277	9.41686e-05	T_cells
ATP5F1A	5.59802e-09	-0.486553	0.196	0.271	0.0001216	T_cells
SERF2.1	6.16157e-09	-0.350433	0.699	0.705	0.000133842	T_cells
CSNK1A1.1	1.01942e-08	-0.521167	0.316	0.377	0.000221438	T_cells
LAMP1.1	1.45443e-08	-0.442218	0.202	0.276	0.000315932	T_cells
TMBIM6.1	1.6322e-08	-0.431003	0.539	0.539	0.000354547	T_cells
ACTG1	1.84427e-08	-0.335944	0.783	0.763	0.000400613	T_cells
KTN1	2.37554e-08	-0.460074	0.454	0.488	0.000516015	T_cells
PRDX2.1	2.95295e-08	-0.480184	0.229	0.298	0.000641439	T_cells
NDUFC1.1	3.9817e-08	-0.458568	0.23	0.299	0.000864904	T_cells
EIF3L	4.96126e-08	-0.430555	0.223	0.291	0.00107769	T_cells
KIF5B.1	5.2023e-08	-0.489789	0.24	0.306	0.00113004	T_cells
TMEM123.1	5.40248e-08	-0.44368	0.229	0.293	0.00117353	T_cells
GTF2I.1	6.49521e-08	-0.428249	0.218	0.288	0.00141089	T_cells
HMGN3	7.96259e-08	-0.383124	0.186	0.258	0.00172963	T_cells
WASF2	9.40405e-08	-0.479706	0.196	0.263	0.00204275	T_cells
BTF3.1	9.48827e-08	-0.369821	0.614	0.6	0.00206104	T_cells
RHOC	1.97923e-07	-0.482613	0.228	0.293	0.00429929	T_cells
TMEM14C.1	2.07867e-07	-0.438369	0.21	0.273	0.00451528	T_cells
CAPNS1	4.90952e-07	-0.407207	0.21	0.274	0.0106645	T_cells
EIF2S2.1	5.22244e-07	-0.408449	0.238	0.301	0.0113442	T_cells
AP2M1	6.51936e-07	-0.410934	0.192	0.256	0.0141614	T_cells
H3F3A.1	7.67824e-07	-0.293399	0.701	0.688	0.0166787	T_cells
NR4A1	1.03006e-06	-0.410302	0.518	0.54	0.0223749	T_cells
EIF3E	1.12408e-06	-0.474191	0.349	0.39	0.0244173	T_cells
P4HB.1	1.15522e-06	-0.461078	0.211	0.271	0.0250936	T_cells
FKBP1A.1	2.6691e-06	-0.639146	0.254	0.305	0.0579782	T_cells
PPDPF.1	5.86004e-06	-0.46188	0.607	0.577	0.127292	T_cells
HERPUD1.1	5.98644e-06	-0.457504	0.283	0.337	0.130038	T_cells
ZFP36L1.1	6.05541e-06	-0.322823	0.679	0.682	0.131536	T_cells
RNH1	8.82867e-06	-0.419913	0.202	0.256	0.191776	T_cells
UBB	1.10143e-05	0.25485	0.603	0.52	0.239252	T_cells
HSPA1B.1	1.1552e-05	1.14868	0.399	0.393	0.250932	T_cells
ATP5MC2.1	1.22217e-05	-0.392384	0.51	0.508	0.26548	T_cells
COX5B.1	1.38429e-05	-0.426266	0.384	0.41	0.300696	T_cells
SEC62	1.60423e-05	-0.41006	0.457	0.466	0.34847	T_cells
NDUFB7.1	1.98349e-05	-0.429529	0.203	0.256	0.430853	T_cells
NFKBIA	2.16762e-05	-0.288893	0.348	0.405	0.470851	T_cells
CSTB.1	2.17647e-05	-0.432903	0.371	0.4	0.472773	T_cells
COX6A1.1	2.4295e-05	-0.414742	0.43	0.446	0.527736	T_cells
ANXA5	3.7905e-05	-0.457533	0.256	0.3	0.823372	T_cells
2024-09-02	7.19969e-05	-0.284724	0.227	0.278	1	T_cells
CSDE1.1	7.91814e-05	-0.444662	0.344	0.373	1	T_cells
BANF1	8.80054e-05	-0.390642	0.207	0.255	1	T_cells
DYNC1I2	0.00012068	-0.34606	0.22	0.269	1	T_cells
NDUFC2.1	0.000128455	-0.417053	0.229	0.273	1	T_cells
SCP2.1	0.00015208	-0.381039	0.22	0.264	1	T_cells
GPX4.1	0.000168513	-0.480028	0.353	0.372	1	T_cells
RPS17	0.000173664	-0.384402	0.278	0.318	1	T_cells
GADD45B	0.000198923	-0.388524	0.342	0.382	1	T_cells
NUCKS1.1	0.000214628	-0.378479	0.488	0.488	1	T_cells
PRDX6.1	0.000248034	-0.377577	0.264	0.303	1	T_cells
CALM2.1	0.000250545	-0.282288	0.581	0.56	1	T_cells
NDUFB4.1	0.000285101	-0.351955	0.277	0.316	1	T_cells
SEC11A	0.000305806	-0.341942	0.218	0.261	1	T_cells
TECR.1	0.000320241	-0.311559	0.216	0.261	1	T_cells
TPI1	0.000638148	-0.406029	0.346	0.365	1	T_cells
DDT.1	0.000833357	-0.319531	0.212	0.253	1	T_cells
VDAC2.1	0.000891856	-0.390106	0.241	0.277	1	T_cells
EIF4G2.1	0.00109605	-0.375045	0.352	0.375	1	T_cells
MGST3	0.00124518	-0.412138	0.236	0.27	1	T_cells
WDR83OS.1	0.00155243	-0.388838	0.305	0.331	1	T_cells
FOXP1.1	0.0019042	-0.377119	0.372	0.385	1	T_cells
SERP1.1	0.00220321	-0.418847	0.398	0.403	1	T_cells
MT-ND4L.1	0.00221526	-0.44004	0.465	0.448	1	T_cells
AHNAK	0.00225774	-0.273399	0.433	0.447	1	T_cells
TTC3.1	0.00228251	-0.371693	0.267	0.299	1	T_cells
SRSF6.1	0.00234324	-0.290823	0.219	0.257	1	T_cells
UFC1.1	0.00242232	-0.293445	0.212	0.25	1	T_cells
TMED10.1	0.00279577	-0.321047	0.242	0.277	1	T_cells
ATP5PO.1	0.00280449	-0.333809	0.247	0.28	1	T_cells
SYNE2	0.00284297	-0.368509	0.355	0.37	1	T_cells
TSPO.1	0.00285477	-0.405947	0.346	0.357	1	T_cells
SLC25A3	0.00348304	-0.269189	0.367	0.383	1	T_cells
AKAP9.1	0.00369945	-0.277816	0.396	0.412	1	T_cells
EIF3A.1	0.00482534	-0.328425	0.3	0.329	1	T_cells
PDIA6.1	0.00487551	-0.416042	0.276	0.299	1	T_cells
EIF4B	0.00598083	-0.335409	0.357	0.369	1	T_cells
OCIAD1.1	0.0065872	-0.378923	0.274	0.301	1	T_cells
EIF4A1	0.00854205	-0.280987	0.266	0.293	1	T_cells
NSA2.1	0.00888238	-0.312182	0.299	0.322	1	T_cells
SPARCL1.2	0	4.071	0.932	0.118	0	Endothelial_cells
SOX18	0	3.88356	0.671	0.012	0	Endothelial_cells
IFI27	0	3.55775	0.703	0.033	0	Endothelial_cells
AQP1	0	3.30678	0.565	0.013	0	Endothelial_cells
RAMP2	0	3.19899	0.629	0.035	0	Endothelial_cells
ACKR1	0	3.16606	0.477	0.005	0	Endothelial_cells
LIFR	0	3.16021	0.635	0.044	0	Endothelial_cells
IGFBP4	0	3.15765	0.718	0.074	0	Endothelial_cells
VWF	0	3.10919	0.569	0.01	0	Endothelial_cells
EGFL7	0	3.10036	0.54	0.017	0	Endothelial_cells
A2M.1	0	3.02649	0.772	0.075	0	Endothelial_cells
FLT1	0	2.98094	0.575	0.008	0	Endothelial_cells
RNASE1	0	2.95578	0.588	0.012	0	Endothelial_cells
CALCRL	0	2.90557	0.526	0.012	0	Endothelial_cells
GNG11	0	2.87195	0.614	0.033	0	Endothelial_cells
PLVAP	0	2.86862	0.569	0.007	0	Endothelial_cells
IGFBP7.2	0	2.66838	0.895	0.137	0	Endothelial_cells
EMCN	0	2.64351	0.515	0.005	0	Endothelial_cells
CLEC14A	0	2.49593	0.46	0.006	0	Endothelial_cells
ADGRL4	0	2.4398	0.48	0.005	0	Endothelial_cells
ABCG2	0	2.43216	0.465	0.006	0	Endothelial_cells
CAVIN2	0	2.325	0.44	0.015	0	Endothelial_cells
CD34	0	2.22549	0.412	0.01	0	Endothelial_cells
RAMP3	0	2.08208	0.382	0.002	0	Endothelial_cells
JAM2	0	2.05766	0.414	0.009	0	Endothelial_cells
ECSCR	0	1.97003	0.386	0.003	0	Endothelial_cells
SELE	4.1717e-305	3.21779	0.366	0.006	9.06177e-301	Endothelial_cells
MMRN2	1.7084e-303	1.87761	0.377	0.007	3.71098e-299	Endothelial_cells
CXorf36	1.23234e-301	1.69852	0.338	0.002	2.6769e-297	Endothelial_cells
CYYR1	3.58458e-296	1.79587	0.349	0.004	7.78642e-292	Endothelial_cells
THBD	4.38585e-294	2.23367	0.412	0.016	9.52695e-290	Endothelial_cells
TM4SF18	7.97158e-293	1.9517	0.334	0.002	1.73159e-288	Endothelial_cells
TSPAN7	1.17336e-289	1.86934	0.369	0.009	2.54877e-285	Endothelial_cells
LEPR	2.62352e-283	2.0422	0.426	0.021	5.69881e-279	Endothelial_cells
COL15A1	1.87157e-282	1.94976	0.354	0.007	4.06542e-278	Endothelial_cells
PTPRB	3.92777e-282	1.89245	0.363	0.009	8.5319e-278	Endothelial_cells
LDB2	1.3609e-279	1.81663	0.377	0.012	2.95614e-275	Endothelial_cells
IL33	4.36431e-278	1.9625	0.357	0.009	9.48016e-274	Endothelial_cells
HEG1	4.36166e-277	2.15891	0.425	0.023	9.47439e-273	Endothelial_cells
CD93	5.16896e-276	2.07789	0.42	0.022	1.1228e-271	Endothelial_cells
PECAM1	1.0356e-274	2.24763	0.452	0.031	2.24954e-270	Endothelial_cells
KLF2.2	1.06702e-271	3.01126	0.717	0.154	2.31778e-267	Endothelial_cells
SELP	8.0937e-269	1.70661	0.311	0.003	1.75811e-264	Endothelial_cells
ENG	8.90546e-259	2.19626	0.449	0.035	1.93444e-254	Endothelial_cells
ESAM	1.84557e-258	1.83048	0.377	0.017	4.00894e-254	Endothelial_cells
KDR	1.65853e-254	1.60306	0.289	0.002	3.60265e-250	Endothelial_cells
CLDN5	8.19761e-253	1.99652	0.334	0.009	1.78068e-248	Endothelial_cells
FAM167B	1.6377e-251	1.74757	0.291	0.002	3.55741e-247	Endothelial_cells
VIM.1	3.51804e-251	2.16718	0.958	0.483	7.64188e-247	Endothelial_cells
NES	2.64807e-246	1.94919	0.36	0.016	5.75213e-242	Endothelial_cells
GSN.2	2.4419e-245	2.69323	0.711	0.177	5.3043e-241	Endothelial_cells
TIMP3	1.2726e-241	2.38778	0.626	0.106	2.76433e-237	Endothelial_cells
PODXL	3.08974e-240	2.03867	0.378	0.022	6.71154e-236	Endothelial_cells
CD74.2	1.8921e-233	1.56648	0.908	0.367	4.11001e-229	Endothelial_cells
NOSTRIN	1.54636e-230	1.91814	0.368	0.022	3.35901e-226	Endothelial_cells
MYCT1	2.60783e-225	1.33808	0.272	0.004	5.66474e-221	Endothelial_cells
SLCO2A1	3.14256e-225	1.72956	0.295	0.008	6.82626e-221	Endothelial_cells
CDH5	1.99841e-223	1.30518	0.263	0.003	4.34094e-219	Endothelial_cells
HSPG2	2.0993e-219	1.91542	0.391	0.032	4.56009e-215	Endothelial_cells
IFITM3.1	5.70417e-219	2.33915	0.815	0.304	1.23906e-214	Endothelial_cells
PCDH17	1.66339e-216	1.44064	0.252	0.002	3.61322e-212	Endothelial_cells
NRN1	6.40865e-213	1.28049	0.255	0.003	1.39209e-208	Endothelial_cells
TIE1	5.12029e-212	1.37886	0.269	0.006	1.11223e-207	Endothelial_cells
ERG	3.14676e-211	1.21952	0.257	0.004	6.83539e-207	Endothelial_cells
HLA-DRB1.2	7.16633e-209	1.30166	0.751	0.194	1.55667e-204	Endothelial_cells
PCAT19	1.15015e-208	1.27904	0.263	0.005	2.49835e-204	Endothelial_cells
ELK3	7.49546e-202	1.97997	0.412	0.045	1.62816e-197	Endothelial_cells
PALMD	2.60182e-199	1.82242	0.348	0.025	5.65168e-195	Endothelial_cells
TCF4	5.2129e-198	2.15308	0.529	0.092	1.13235e-193	Endothelial_cells
NRP1	3.73684e-197	1.68804	0.36	0.029	8.11715e-193	Endothelial_cells
CAVIN1	1.96564e-193	1.95254	0.478	0.072	4.26977e-189	Endothelial_cells
CRIP2	2.35206e-189	2.11048	0.505	0.089	5.10915e-185	Endothelial_cells
SPARC	6.22514e-187	1.72084	0.412	0.047	1.35222e-182	Endothelial_cells
MEF2C	1.29115e-183	1.91208	0.449	0.064	2.80464e-179	Endothelial_cells
DLC1	2.41007e-182	1.52145	0.306	0.02	5.23516e-178	Endothelial_cells
NUAK1	2.66821e-180	1.56389	0.295	0.018	5.7959e-176	Endothelial_cells
LMCD1	4.03189e-177	1.97236	0.415	0.057	8.75808e-173	Endothelial_cells
ADGRF5	1.17185e-176	1.38992	0.277	0.014	2.54549e-172	Endothelial_cells
SH3BP5	4.19716e-175	2.00737	0.423	0.062	9.11706e-171	Endothelial_cells
F8	2.09347e-172	1.46617	0.271	0.015	4.54744e-168	Endothelial_cells
LMO2	4.15346e-170	1.50788	0.326	0.029	9.02215e-166	Endothelial_cells
FAM198B	1.12579e-163	1.43019	0.298	0.023	2.44545e-159	Endothelial_cells
TMEM88	4.2974e-161	1.44518	0.258	0.015	9.33481e-157	Endothelial_cells
HYAL2	3.55552e-160	1.9674	0.391	0.057	7.7233e-156	Endothelial_cells
EMP1	6.83702e-160	1.97312	0.497	0.1	1.48514e-155	Endothelial_cells
HLA-DRA.2	1.85127e-156	0.634163	0.692	0.198	4.02134e-152	Endothelial_cells
ADAMTS1	7.72683e-156	2.27252	0.36	0.045	1.67842e-151	Endothelial_cells
ID3.1	4.903e-154	2.25017	0.654	0.225	1.06503e-149	Endothelial_cells
GRASP	1.33315e-153	1.48055	0.315	0.031	2.89587e-149	Endothelial_cells
TSHZ2	8.13082e-152	1.5415	0.337	0.04	1.76618e-147	Endothelial_cells
ENTPD1	3.01341e-147	1.44198	0.303	0.03	6.54573e-143	Endothelial_cells
HLA-DPA1.1	4.05256e-145	0.681604	0.629	0.18	8.80297e-141	Endothelial_cells
KCTD12	9.0207e-144	1.41266	0.3	0.03	1.95948e-139	Endothelial_cells
MCAM	8.35581e-142	1.41297	0.306	0.032	1.81505e-137	Endothelial_cells
SPTBN1.1	4.35767e-141	1.94246	0.597	0.195	9.46574e-137	Endothelial_cells
RASIP1	1.53602e-139	1.17296	0.251	0.019	3.33655e-135	Endothelial_cells
TGFBR2	6.93272e-134	2.01067	0.477	0.121	1.50593e-129	Endothelial_cells
BCAM	4.64591e-133	1.69973	0.518	0.136	1.00919e-128	Endothelial_cells
ITGA6	5.86118e-132	1.79723	0.489	0.122	1.27317e-127	Endothelial_cells
FAM13C	5.2466e-130	1.30729	0.257	0.023	1.13967e-125	Endothelial_cells
TGFBR3	1.0201e-127	1.41238	0.315	0.044	2.21586e-123	Endothelial_cells
ABCB1	3.6015e-126	1.65851	0.357	0.06	7.82317e-122	Endothelial_cells
HLA-E.2	2.589e-125	1.45745	0.831	0.575	5.62382e-121	Endothelial_cells
CAV1	1.83584e-124	1.78812	0.446	0.102	3.98781e-120	Endothelial_cells
CTNNAL1	1.55236e-119	1.54436	0.309	0.045	3.37203e-115	Endothelial_cells
MGLL	1.65993e-114	1.24274	0.271	0.033	3.6057e-110	Endothelial_cells
ADAM15	2.01464e-113	1.47467	0.335	0.06	4.37621e-109	Endothelial_cells
RASA4	1.34283e-112	1.19643	0.268	0.034	2.9169e-108	Endothelial_cells
NPDC1.1	2.10157e-111	1.68919	0.495	0.149	4.56503e-107	Endothelial_cells
PRCP	2.52444e-106	1.7479	0.394	0.096	5.48359e-102	Endothelial_cells
VWA1	1.16438e-104	1.31577	0.318	0.058	2.52927e-100	Endothelial_cells
ITM2A.2	3.82621e-104	1.66666	0.495	0.16	8.3113e-100	Endothelial_cells
RDX	4.66509e-104	1.69356	0.422	0.113	1.01335e-99	Endothelial_cells
SLC9A3R2	8.42107e-102	1.97881	0.448	0.131	1.82922e-97	Endothelial_cells
BMPR2	3.01923e-97	1.61472	0.392	0.102	6.55837e-93	Endothelial_cells
IFITM2.1	5.83737e-97	1.5309	0.674	0.348	1.26799e-92	Endothelial_cells
APOLD1	1.19064e-94	1.47148	0.258	0.04	2.5863e-90	Endothelial_cells
KIAA0355	4.44241e-93	1.37228	0.36	0.088	9.64979e-89	Endothelial_cells
PLPP3	4.75454e-93	1.26234	0.26	0.04	1.03278e-88	Endothelial_cells
CCDC85B.1	5.38971e-93	1.71547	0.497	0.187	1.17075e-88	Endothelial_cells
TNS2	4.36998e-92	1.04893	0.258	0.04	9.49248e-88	Endothelial_cells
LHFPL6	5.21386e-92	0.764371	0.255	0.037	1.13256e-87	Endothelial_cells
DPYSL2	4.64538e-90	1.01096	0.297	0.055	1.00907e-85	Endothelial_cells
VAMP5	6.54931e-89	1.45809	0.382	0.104	1.42264e-84	Endothelial_cells
ZEB1	5.45513e-88	1.22359	0.282	0.053	1.18496e-83	Endothelial_cells
PKP4	8.34944e-88	1.14914	0.3	0.061	1.81367e-83	Endothelial_cells
SNCG	2.17625e-86	1.04574	0.272	0.048	4.72724e-82	Endothelial_cells
ETS2.2	4.33302e-86	1.47396	0.583	0.244	9.41218e-82	Endothelial_cells
ARHGAP29	6.61526e-86	1.43391	0.386	0.108	1.43697e-81	Endothelial_cells
TINAGL1	7.20443e-86	1.29204	0.325	0.072	1.56495e-81	Endothelial_cells
EPAS1	2.0633e-85	1.55023	0.442	0.145	4.4819e-81	Endothelial_cells
C11orf96	2.03705e-84	0.508761	0.323	0.066	4.42488e-80	Endothelial_cells
AP1S2	2.19684e-83	1.11117	0.288	0.058	4.77199e-79	Endothelial_cells
HLA-DRB5	1.72244e-82	0.867266	0.391	0.1	3.74148e-78	Endothelial_cells
SERPINH1	1.32984e-81	1.06596	0.268	0.051	2.88867e-77	Endothelial_cells
ADIRF.1	1.74144e-81	1.41569	0.674	0.352	3.78277e-77	Endothelial_cells
TXNIP.1	3.81707e-79	1.51938	0.735	0.49	8.29143e-75	Endothelial_cells
FTH1	3.56972e-78	-1.29209	0.682	0.866	7.75415e-74	Endothelial_cells
CNN3.1	7.93149e-76	1.39003	0.458	0.167	1.72288e-71	Endothelial_cells
TPD52L1	8.58733e-76	1.03919	0.252	0.049	1.86534e-71	Endothelial_cells
EHD4	3.40107e-75	1.35227	0.375	0.115	7.3878e-71	Endothelial_cells
ITM2B.2	4.58912e-75	0.931396	0.851	0.713	9.96849e-71	Endothelial_cells
ID1.2	1.26149e-74	1.12698	0.702	0.363	2.7402e-70	Endothelial_cells
CLU.2	4.28622e-74	1.7108	0.622	0.333	9.31052e-70	Endothelial_cells
MKL2	1.13794e-73	1.22236	0.289	0.068	2.47182e-69	Endothelial_cells
WWTR1	4.87282e-72	1.11431	0.303	0.076	1.05847e-67	Endothelial_cells
GIMAP7.2	8.99175e-70	1.2896	0.442	0.159	1.95319e-65	Endothelial_cells
SOCS3.2	1.74784e-69	1.32795	0.545	0.243	3.79666e-65	Endothelial_cells
BST2.1	2.22542e-68	1.40426	0.454	0.175	4.83406e-64	Endothelial_cells
FKBP1A.2	3.6466e-67	1.5269	0.52	0.255	7.92113e-63	Endothelial_cells
CLDN4.2	1.76176e-65	-2.85141	0.131	0.472	3.8269e-61	Endothelial_cells
TMSB10.1	1.80149e-65	0.939437	0.849	0.693	3.91319e-61	Endothelial_cells
CEBPB.2	2.17709e-65	-1.91072	0.037	0.384	4.72907e-61	Endothelial_cells
PRSS23	8.95506e-65	1.301	0.357	0.113	1.94522e-60	Endothelial_cells
EZR.1	1.05251e-63	-1.57008	0.123	0.484	2.28625e-59	Endothelial_cells
PLAT	3.01217e-61	1.19246	0.328	0.096	6.54304e-57	Endothelial_cells
HLA-B.2	3.46655e-60	0.785067	0.888	0.716	7.53003e-56	Endothelial_cells
ELF3.2	9.82336e-60	-2.1728	0.105	0.443	2.13383e-55	Endothelial_cells
SPRY1.2	1.18968e-59	1.27368	0.505	0.224	2.58422e-55	Endothelial_cells
LPAR6	2.34029e-59	1.11018	0.346	0.113	5.08358e-55	Endothelial_cells
PIK3C2A	5.85812e-59	1.24631	0.343	0.115	1.2725e-54	Endothelial_cells
SLC2A3.2	7.70708e-59	1.30056	0.563	0.277	1.67413e-54	Endothelial_cells
CD320	1.06695e-57	1.04066	0.269	0.071	2.31762e-53	Endothelial_cells
JUND.2	1.33433e-57	-1.13557	0.717	0.844	2.89842e-53	Endothelial_cells
HLA-DPB1.1	1.47889e-57	0.470662	0.451	0.179	3.21244e-53	Endothelial_cells
MTRNR2L8.1	2.41028e-57	0.822812	0.92	0.853	5.2356e-53	Endothelial_cells
APP.2	1.33322e-56	1.19584	0.532	0.259	2.89603e-52	Endothelial_cells
KRT19.2	1.75517e-56	-2.47089	0.112	0.43	3.81259e-52	Endothelial_cells
WFDC2.2	2.74254e-56	-2.56047	0.077	0.393	5.95735e-52	Endothelial_cells
CD59.1	6.9033e-55	1.28301	0.471	0.22	1.49953e-50	Endothelial_cells
HLA-DQA2	7.75222e-55	0.552872	0.251	0.06	1.68394e-50	Endothelial_cells
CD44.2	8.5317e-55	-1.46667	0.049	0.366	1.85326e-50	Endothelial_cells
ATP1B1.2	1.10846e-54	-1.80873	0.068	0.387	2.4078e-50	Endothelial_cells
SPINT2.2	1.85613e-54	-1.61455	0.049	0.361	4.03188e-50	Endothelial_cells
TACC1.2	2.32348e-54	1.33848	0.445	0.206	5.04706e-50	Endothelial_cells
VAMP8.1	1.8796e-53	-1.18944	0.037	0.346	4.08286e-49	Endothelial_cells
TSPAN4	4.94382e-53	0.915703	0.254	0.068	1.0739e-48	Endothelial_cells
UACA	1.12215e-52	1.15936	0.317	0.105	2.43754e-48	Endothelial_cells
SSFA2	3.00469e-52	1.0759	0.335	0.117	6.52678e-48	Endothelial_cells
NDRG1	3.10321e-52	1.19132	0.395	0.164	6.74079e-48	Endothelial_cells
NR2F2	6.08905e-52	0.965995	0.323	0.106	1.32266e-47	Endothelial_cells
IL6ST	1.15358e-51	1.2899	0.397	0.168	2.50581e-47	Endothelial_cells
S100A4.2	2.19476e-51	-1.76356	0.108	0.42	4.76747e-47	Endothelial_cells
RPL41.1	3.33888e-51	-0.456547	0.954	0.979	7.25271e-47	Endothelial_cells
TSTD1.1	5.83355e-51	-1.21836	0.028	0.32	1.26716e-46	Endothelial_cells
SEC14L1	8.09818e-51	1.06204	0.282	0.088	1.75909e-46	Endothelial_cells
PHACTR2	8.19465e-51	0.948873	0.331	0.113	1.78004e-46	Endothelial_cells
AGR2.2	7.55625e-50	-1.98122	0.038	0.326	1.64137e-45	Endothelial_cells
B2M.2	2.26807e-49	0.481572	0.991	0.952	4.9267e-45	Endothelial_cells
BTG2.1	5.05169e-49	-1.50851	0.291	0.57	1.09733e-44	Endothelial_cells
TIMP2	9.26723e-49	0.812109	0.269	0.08	2.01303e-44	Endothelial_cells
GNAQ	1.08765e-48	1.01783	0.283	0.091	2.36258e-44	Endothelial_cells
STK17B.2	1.29031e-48	-1.44437	0.082	0.385	2.80281e-44	Endothelial_cells
STOM.1	1.38797e-48	1.28853	0.438	0.212	3.01494e-44	Endothelial_cells
TJP1	3.87368e-48	0.972287	0.362	0.14	8.41442e-44	Endothelial_cells
ASAP1	1.66329e-47	0.788771	0.254	0.074	3.61299e-43	Endothelial_cells
TACSTD2.2	5.41338e-47	-1.91368	0.098	0.38	1.17589e-42	Endothelial_cells
KRT18.2	6.45958e-47	-1.72125	0.068	0.349	1.40315e-42	Endothelial_cells
CYBA.2	9.75196e-47	-1.25939	0.138	0.44	2.11832e-42	Endothelial_cells
KLF4	1.47769e-46	1.2035	0.372	0.153	3.20983e-42	Endothelial_cells
HLA-A.2	2.06305e-46	0.730559	0.86	0.716	4.48135e-42	Endothelial_cells
PDLIM1.2	1.10077e-45	1.10312	0.382	0.159	2.3911e-41	Endothelial_cells
VMP1.2	1.91117e-44	-1.30177	0.222	0.507	4.15145e-40	Endothelial_cells
PPDPF.2	5.2195e-44	-1.16967	0.377	0.618	1.13378e-39	Endothelial_cells
FXYD3.2	2.34249e-43	-1.52095	0.032	0.289	5.08836e-39	Endothelial_cells
DUSP23	2.6865e-42	1.06463	0.28	0.101	5.83561e-38	Endothelial_cells
SERPING1	3.51969e-42	0.924613	0.305	0.111	7.64548e-38	Endothelial_cells
KLF6.2	3.93947e-42	-1.65322	0.318	0.555	8.55732e-38	Endothelial_cells
ITM2C.1	5.35714e-42	-1.08602	0.02	0.267	1.16368e-37	Endothelial_cells
HLA-DMA	8.08605e-42	0.788248	0.323	0.12	1.75645e-37	Endothelial_cells
INSR.1	1.40907e-41	1.49856	0.369	0.166	3.06079e-37	Endothelial_cells
CD69.2	4.52851e-41	-2.25144	0.114	0.37	9.83683e-37	Endothelial_cells
KRT8.2	7.72779e-41	-1.58396	0.071	0.326	1.67863e-36	Endothelial_cells
KRT7.2	9.46564e-41	-1.67092	0.051	0.305	2.05613e-36	Endothelial_cells
AQP3.2	1.22688e-40	-1.57754	0.063	0.321	2.66503e-36	Endothelial_cells
OLFM4.2	1.30847e-40	-3.41496	0.018	0.251	2.84226e-36	Endothelial_cells
AZGP1.2	3.71356e-40	-1.79763	0.051	0.301	8.0666e-36	Endothelial_cells
HLA-C.2	7.43436e-40	0.678638	0.842	0.691	1.61489e-35	Endothelial_cells
MGST2	1.01586e-39	1.04123	0.342	0.144	2.20666e-35	Endothelial_cells
TCIM	2.55813e-39	0.654543	0.358	0.141	5.55676e-35	Endothelial_cells
TOB1.1	4.18881e-39	-1.21889	0.1	0.359	9.09894e-35	Endothelial_cells
LEPROT.1	6.03266e-39	1.09971	0.389	0.19	1.31041e-34	Endothelial_cells
ITGB1.1	1.77597e-38	1.02947	0.52	0.316	3.85776e-34	Endothelial_cells
RARRES1.2	4.18302e-38	-2.55692	0.106	0.344	9.08635e-34	Endothelial_cells
CORO1A.2	8.24388e-38	-1.35059	0.035	0.27	1.79074e-33	Endothelial_cells
NFIB.2	1.78099e-37	0.999194	0.446	0.229	3.86868e-33	Endothelial_cells
CAV2	2.60723e-37	0.8786	0.277	0.103	5.66342e-33	Endothelial_cells
HIPK3	2.61052e-37	0.949409	0.295	0.117	5.67057e-33	Endothelial_cells
CLDN3.2	8.55391e-37	-1.81566	0.062	0.299	1.85808e-32	Endothelial_cells
IGFBP2	1.01537e-36	0.682571	0.349	0.144	2.20559e-32	Endothelial_cells
PTPRC.2	4.30061e-36	-1.47201	0.114	0.359	9.34179e-32	Endothelial_cells
LUZP1	9.22536e-36	0.976751	0.315	0.135	2.00393e-31	Endothelial_cells
TBX3.2	2.59186e-35	-1.46369	0.046	0.266	5.63004e-31	Endothelial_cells
PTMS.1	2.65386e-35	0.96544	0.486	0.273	5.76472e-31	Endothelial_cells
CTSH.2	5.67525e-35	0.923483	0.498	0.285	1.23278e-30	Endothelial_cells
TPST2	2.74025e-34	0.936298	0.28	0.113	5.95238e-30	Endothelial_cells
UBC.1	3.21154e-34	-0.84053	0.626	0.774	6.97612e-30	Endothelial_cells
RAB13.2	3.73063e-34	0.960438	0.357	0.166	8.10367e-30	Endothelial_cells
DUSP2.2	5.65582e-34	-1.55629	0.072	0.3	1.22856e-29	Endothelial_cells
AMD1.1	1.39015e-33	-1.23694	0.203	0.436	3.01969e-29	Endothelial_cells
MYH9.1	1.8703e-33	1.06094	0.502	0.326	4.06267e-29	Endothelial_cells
IFI16.1	2.02462e-33	1.02588	0.442	0.253	4.39787e-29	Endothelial_cells
TAGLN2.1	2.95631e-33	1.00992	0.535	0.358	6.4217e-29	Endothelial_cells
ARL4C.2	6.643e-33	-1.335	0.082	0.309	1.44299e-28	Endothelial_cells
SNRK	2.06617e-32	0.874011	0.268	0.107	4.48813e-28	Endothelial_cells
FCGRT	2.92151e-32	0.893958	0.354	0.172	6.3461e-28	Endothelial_cells
RPS29.2	3.31838e-32	-0.635454	0.772	0.865	7.20819e-28	Endothelial_cells
LCP1.2	3.34672e-32	-1.06741	0.049	0.267	7.26974e-28	Endothelial_cells
TSC22D1.2	3.64528e-32	0.745329	0.663	0.441	7.91828e-28	Endothelial_cells
RPS27.2	6.95531e-32	-0.457238	0.918	0.951	1.51083e-27	Endothelial_cells
PPFIBP1	1.21312e-31	0.866866	0.288	0.12	2.63515e-27	Endothelial_cells
UTRN.1	1.59638e-31	0.987346	0.435	0.25	3.46765e-27	Endothelial_cells
EMP2.1	1.99872e-31	0.84289	0.351	0.163	4.34162e-27	Endothelial_cells
S100A11.2	2.43769e-31	-1.14327	0.498	0.654	5.29515e-27	Endothelial_cells
GAS6	3.53042e-31	0.68711	0.277	0.111	7.66878e-27	Endothelial_cells
SLPI.2	3.64154e-31	-1.54457	0.071	0.281	7.91016e-27	Endothelial_cells
CCL5.2	6.35954e-31	-2.13602	0.182	0.39	1.38142e-26	Endothelial_cells
JUN.1	1.61793e-30	-1.09172	0.692	0.792	3.51448e-26	Endothelial_cells
PERP.2	2.28923e-30	-1.35095	0.126	0.336	4.97268e-26	Endothelial_cells
ATF3.2	2.61023e-30	-1.74283	0.138	0.346	5.66994e-26	Endothelial_cells
SNTB2	3.72555e-30	0.835357	0.263	0.108	8.09265e-26	Endothelial_cells
GNAI2.1	3.76504e-30	0.952803	0.492	0.317	8.17842e-26	Endothelial_cells
RAB11FIP1.2	6.6697e-30	-1.12311	0.085	0.295	1.44879e-25	Endothelial_cells
PIGR.2	1.80619e-29	-2.1475	0.086	0.291	3.92341e-25	Endothelial_cells
TM4SF1.2	2.93157e-29	0.45039	0.508	0.271	6.36796e-25	Endothelial_cells
S100A16	3.26491e-29	0.746683	0.286	0.121	7.09203e-25	Endothelial_cells
FTL.2	5.32733e-29	-0.949747	0.657	0.793	1.1572e-24	Endothelial_cells
RPLP1.1	6.39437e-29	-0.397818	0.935	0.962	1.38899e-24	Endothelial_cells
MEF2A	2.02217e-28	0.78208	0.28	0.121	4.39256e-24	Endothelial_cells
HCST.2	7.4332e-28	-1.08268	0.075	0.279	1.61464e-23	Endothelial_cells
CTSC.1	1.42772e-27	0.785767	0.309	0.144	3.1013e-23	Endothelial_cells
MSN.2	6.06347e-27	0.843876	0.389	0.212	1.31711e-22	Endothelial_cells
LITAF.1	6.7301e-27	-0.83998	0.106	0.313	1.46191e-22	Endothelial_cells
MARCKSL1.2	6.9319e-27	0.799172	0.38	0.202	1.50575e-22	Endothelial_cells
MTRNR2L12.1	7.04233e-27	0.589349	0.817	0.736	1.52974e-22	Endothelial_cells
RPL14.1	1.01239e-26	-0.495619	0.751	0.83	2.19911e-22	Endothelial_cells
CST3.2	1.56739e-26	0.383324	0.608	0.395	3.40469e-22	Endothelial_cells
CCL4.2	1.61574e-26	-2.62751	0.325	0.497	3.50971e-22	Endothelial_cells
SAT1.2	1.80937e-26	-1.14939	0.417	0.593	3.9303e-22	Endothelial_cells
CXCR4.2	2.17487e-26	-1.43456	0.126	0.327	4.72425e-22	Endothelial_cells
PTMA.1	2.32301e-26	0.409815	0.937	0.885	5.04604e-22	Endothelial_cells
CTSD.1	2.95683e-26	-0.864131	0.134	0.335	6.42283e-22	Endothelial_cells
ANXA1.2	3.00835e-26	-1.09819	0.385	0.56	6.53473e-22	Endothelial_cells
SDCBP.2	6.47429e-26	0.799038	0.489	0.322	1.40634e-21	Endothelial_cells
IL32.2	1.51499e-25	-1.16893	0.166	0.369	3.29086e-21	Endothelial_cells
SELENOW.1	2.14622e-25	0.942896	0.508	0.361	4.66202e-21	Endothelial_cells
CRIM1	2.27851e-25	0.745508	0.315	0.154	4.94938e-21	Endothelial_cells
ZFP36L1.2	3.62904e-25	-0.918925	0.562	0.701	7.883e-21	Endothelial_cells
PLSCR1	8.62085e-25	0.851411	0.294	0.143	1.87262e-20	Endothelial_cells
IER3.2	1.10408e-24	-1.62247	0.162	0.344	2.39828e-20	Endothelial_cells
TRAC.2	1.66277e-24	-1.3081	0.086	0.27	3.61187e-20	Endothelial_cells
TRBC2.2	1.77199e-24	-1.3323	0.085	0.27	3.84911e-20	Endothelial_cells
PABPC1.1	2.03487e-24	-0.623625	0.551	0.714	4.42014e-20	Endothelial_cells
TRIOBP	2.17589e-24	0.725657	0.251	0.111	4.72646e-20	Endothelial_cells
FAM107B.1	4.28713e-24	-0.709076	0.078	0.261	9.31251e-20	Endothelial_cells
LMNA.2	5.58103e-24	0.698884	0.508	0.328	1.21231e-19	Endothelial_cells
CD2.2	7.51577e-24	-1.05849	0.095	0.284	1.63258e-19	Endothelial_cells
CIB1.1	1.0193e-23	-0.714087	0.138	0.332	2.21413e-19	Endothelial_cells
FOSB.1	1.13379e-23	-0.856151	0.482	0.652	2.46283e-19	Endothelial_cells
SYNE1	1.74839e-23	0.690004	0.263	0.119	3.79786e-19	Endothelial_cells
YBX3.2	1.92816e-23	0.783789	0.508	0.339	4.18836e-19	Endothelial_cells
REL.2	4.15341e-23	-1.08061	0.205	0.387	9.02204e-19	Endothelial_cells
CD3E.2	6.21019e-23	-1.00985	0.075	0.252	1.34898e-18	Endothelial_cells
NR4A2.2	2.2644e-22	-1.26681	0.266	0.437	4.91872e-18	Endothelial_cells
CD47.1	3.56311e-22	-0.799756	0.16	0.343	7.7398e-18	Endothelial_cells
RGS1.2	3.74291e-22	-1.45371	0.091	0.265	8.13036e-18	Endothelial_cells
BTG3.1	3.9477e-22	-0.674298	0.089	0.264	8.5752e-18	Endothelial_cells
FYB1.2	5.41092e-22	-0.916711	0.083	0.253	1.17536e-17	Endothelial_cells
STK17A.2	6.65086e-22	-0.652084	0.088	0.261	1.4447e-17	Endothelial_cells
QKI	1.4749e-21	0.672045	0.308	0.159	3.20377e-17	Endothelial_cells
PDLIM5.1	1.62194e-21	0.492602	0.331	0.174	3.52319e-17	Endothelial_cells
PIK3R1.2	1.72744e-21	-0.989709	0.1	0.269	3.75234e-17	Endothelial_cells
H3F3B.2	3.68026e-21	-0.540948	0.778	0.845	7.99426e-17	Endothelial_cells
HEBP2.2	4.0031e-21	-0.962943	0.157	0.325	8.69554e-17	Endothelial_cells
SNHG7	1.85331e-20	0.76833	0.318	0.177	4.02577e-16	Endothelial_cells
YPEL5.2	1.87745e-20	-0.837306	0.168	0.343	4.0782e-16	Endothelial_cells
AES.1	3.11988e-20	-0.598715	0.246	0.43	6.77701e-16	Endothelial_cells
STK4.2	3.26343e-20	-0.857104	0.128	0.295	7.08883e-16	Endothelial_cells
TNFAIP3.2	7.4794e-20	-1.29085	0.135	0.301	1.62468e-15	Endothelial_cells
PICALM	1.3619e-19	0.625543	0.255	0.127	2.95832e-15	Endothelial_cells
RARRES3.1	1.79742e-19	-0.55578	0.162	0.339	3.90435e-15	Endothelial_cells
RAB11A	1.82915e-19	0.768964	0.335	0.197	3.97327e-15	Endothelial_cells
MAFF.2	2.08333e-19	-0.993004	0.105	0.259	4.52542e-15	Endothelial_cells
OAZ1	3.05172e-19	-0.587353	0.365	0.54	6.62895e-15	Endothelial_cells
S100A13	3.43959e-19	0.519685	0.266	0.132	7.47148e-15	Endothelial_cells
RPS6.2	4.19699e-19	0.393941	0.897	0.869	9.11671e-15	Endothelial_cells
BTG1.2	4.41891e-19	-1.02587	0.526	0.641	9.59876e-15	Endothelial_cells
CMIP	4.81823e-19	0.732307	0.255	0.13	1.04662e-14	Endothelial_cells
SYNE2.1	8.40929e-19	0.788154	0.483	0.347	1.82667e-14	Endothelial_cells
GSTP1.2	1.13979e-18	-0.760819	0.403	0.546	2.47586e-14	Endothelial_cells
DNAJB1.2	1.71877e-18	-1.01636	0.246	0.417	3.73352e-14	Endothelial_cells
GNPTAB.2	1.79195e-18	-0.845207	0.114	0.269	3.89248e-14	Endothelial_cells
SQSTM1.2	2.03048e-18	-0.818402	0.286	0.452	4.41061e-14	Endothelial_cells
H2AFJ.2	2.49231e-18	-0.814873	0.134	0.294	5.41379e-14	Endothelial_cells
SARAF.2	2.5062e-18	-0.704845	0.348	0.498	5.44396e-14	Endothelial_cells
KTN1.1	5.20124e-18	0.636913	0.574	0.464	1.12981e-13	Endothelial_cells
WASF2.1	5.26943e-18	0.783656	0.358	0.227	1.14463e-13	Endothelial_cells
TNFRSF1A	5.6816e-18	0.671325	0.271	0.145	1.23416e-13	Endothelial_cells
CD52.2	5.89804e-18	-1.17012	0.129	0.279	1.28117e-13	Endothelial_cells
XBP1.2	1.44962e-17	-0.903099	0.188	0.345	3.14887e-13	Endothelial_cells
ZBTB20	1.53229e-17	0.721917	0.455	0.323	3.32844e-13	Endothelial_cells
UQCR10.1	1.88971e-17	-0.611202	0.195	0.363	4.10484e-13	Endothelial_cells
CCL4L2.2	5.66544e-17	-2.01992	0.188	0.341	1.23065e-12	Endothelial_cells
CDC37.1	7.6304e-17	0.842409	0.385	0.263	1.65748e-12	Endothelial_cells
DBI.1	1.09215e-16	-0.749496	0.169	0.321	2.37238e-12	Endothelial_cells
HMGN2.1	1.82539e-16	-0.609889	0.257	0.42	3.96511e-12	Endothelial_cells
RPL23A.1	1.86347e-16	-0.353076	0.722	0.818	4.04784e-12	Endothelial_cells
CD9.2	1.93947e-16	-0.753584	0.392	0.526	4.21291e-12	Endothelial_cells
SGK1	2.33345e-16	0.460509	0.265	0.136	5.06873e-12	Endothelial_cells
TIPARP.2	3.56929e-16	-0.587029	0.111	0.258	7.7532e-12	Endothelial_cells
NFAT5	4.238e-16	0.70637	0.294	0.172	9.20579e-12	Endothelial_cells
GIMAP4.2	4.26697e-16	0.635655	0.278	0.152	9.26872e-12	Endothelial_cells
NUCB1	4.6768e-16	0.706008	0.325	0.197	1.01589e-11	Endothelial_cells
LIMS1	7.80604e-16	0.604228	0.262	0.142	1.69563e-11	Endothelial_cells
HIGD2A	8.33899e-16	-0.558118	0.131	0.275	1.81139e-11	Endothelial_cells
HMGN1.1	8.34536e-16	-0.560005	0.286	0.443	1.81278e-11	Endothelial_cells
S100A10	9.6825e-16	0.696432	0.583	0.485	2.10323e-11	Endothelial_cells
YWHAZ.1	1.22194e-15	-0.576037	0.377	0.527	2.65429e-11	Endothelial_cells
FAM133B.1	1.32917e-15	-0.66856	0.308	0.468	2.88722e-11	Endothelial_cells
COX6B1.1	1.58974e-15	-0.573357	0.3	0.456	3.45324e-11	Endothelial_cells
ARL2	1.94536e-15	0.562837	0.251	0.136	4.22571e-11	Endothelial_cells
FOS	2.03205e-15	-0.850906	0.791	0.802	4.41402e-11	Endothelial_cells
CD164.1	4.66131e-15	-0.553203	0.182	0.327	1.01253e-10	Endothelial_cells
GUK1.1	6.39619e-15	0.732061	0.457	0.349	1.38938e-10	Endothelial_cells
RPS8.1	8.17104e-15	0.295531	0.938	0.897	1.77491e-10	Endothelial_cells
CYB5R3	9.41213e-15	0.600763	0.274	0.156	2.0445e-10	Endothelial_cells
GABARAPL1.2	1.01398e-14	-0.632726	0.134	0.27	2.20258e-10	Endothelial_cells
ARPC1B.2	1.07743e-14	0.699598	0.397	0.274	2.3404e-10	Endothelial_cells
SLFN5.1	1.08227e-14	0.813137	0.363	0.249	2.3509e-10	Endothelial_cells
PTTG1IP	1.14021e-14	0.555254	0.294	0.174	2.47677e-10	Endothelial_cells
BHLHE40.1	1.17378e-14	0.616929	0.442	0.31	2.54969e-10	Endothelial_cells
PPP1R15A.1	1.38722e-14	-0.611283	0.412	0.558	3.01331e-10	Endothelial_cells
LGALS3.2	1.72461e-14	-0.73714	0.417	0.543	3.7462e-10	Endothelial_cells
HSD17B12	1.81955e-14	0.592338	0.274	0.157	3.95243e-10	Endothelial_cells
ETS1.2	2.30329e-14	0.664679	0.38	0.251	5.0032e-10	Endothelial_cells
TMEM173	2.41492e-14	0.649619	0.269	0.156	5.2457e-10	Endothelial_cells
SKP1.1	2.74367e-14	-0.533596	0.4	0.551	5.95979e-10	Endothelial_cells
RPL39.1	3.6464e-14	-0.305794	0.858	0.889	7.9207e-10	Endothelial_cells
AHNAK.1	4.33175e-14	0.632508	0.528	0.43	9.40943e-10	Endothelial_cells
TSPYL2.2	4.55658e-14	-0.837197	0.131	0.262	9.8978e-10	Endothelial_cells
ARHGDIB.2	5.68163e-14	-0.697872	0.28	0.415	1.23416e-09	Endothelial_cells
CKLF.2	7.51457e-14	-0.61943	0.126	0.26	1.63231e-09	Endothelial_cells
NFIA.2	9.6679e-14	0.59055	0.328	0.206	2.10006e-09	Endothelial_cells
ANXA11.1	1.22966e-13	-0.587031	0.198	0.337	2.67107e-09	Endothelial_cells
CD151.2	1.37252e-13	0.437715	0.32	0.197	2.98139e-09	Endothelial_cells
TSC22D3.2	1.67628e-13	-1.1283	0.252	0.378	3.64122e-09	Endothelial_cells
SPCS3.1	1.68151e-13	0.67805	0.334	0.219	3.65259e-09	Endothelial_cells
TPM4.1	2.47185e-13	0.65347	0.451	0.339	5.36934e-09	Endothelial_cells
LDHA.1	2.5298e-13	0.68693	0.44	0.333	5.49523e-09	Endothelial_cells
ATP6V1G1.1	2.94516e-13	-0.475323	0.258	0.403	6.39748e-09	Endothelial_cells
TAX1BP1.1	3.75009e-13	-0.575309	0.249	0.387	8.14594e-09	Endothelial_cells
SERINC3	3.82938e-13	0.577953	0.292	0.183	8.31818e-09	Endothelial_cells
PFN1.2	4.22622e-13	-0.638741	0.455	0.575	9.1802e-09	Endothelial_cells
RHOC.1	5.21592e-13	0.642051	0.374	0.26	1.133e-08	Endothelial_cells
PNRC1.2	5.55985e-13	-0.592121	0.445	0.563	1.20771e-08	Endothelial_cells
BAG1.2	5.89111e-13	-0.707499	0.149	0.273	1.27967e-08	Endothelial_cells
FNBP1.2	7.28435e-13	-0.469852	0.126	0.254	1.58231e-08	Endothelial_cells
PTP4A2.1	1.33653e-12	-0.450967	0.217	0.356	2.90321e-08	Endothelial_cells
RPL13A.1	1.52339e-12	-0.327589	0.749	0.821	3.3091e-08	Endothelial_cells
SERPINB6.1	1.55068e-12	0.630353	0.334	0.223	3.36838e-08	Endothelial_cells
BNIP2	1.61782e-12	0.627963	0.254	0.15	3.51423e-08	Endothelial_cells
SERF2.2	1.80414e-12	-0.351317	0.597	0.721	3.91895e-08	Endothelial_cells
EPHX1.2	2.0242e-12	0.510272	0.318	0.198	4.39696e-08	Endothelial_cells
MACF1.2	2.24254e-12	0.616801	0.388	0.282	4.87125e-08	Endothelial_cells
ATP5MG.1	2.98104e-12	-0.490888	0.342	0.482	6.47542e-08	Endothelial_cells
NDUFA1.1	3.18437e-12	-0.465147	0.258	0.396	6.9171e-08	Endothelial_cells
JUNB.1	3.35837e-12	-0.670063	0.743	0.786	7.29506e-08	Endothelial_cells
FKBP8	4.1002e-12	-0.514516	0.162	0.285	8.90646e-08	Endothelial_cells
LRRFIP1	5.07178e-12	0.675962	0.465	0.377	1.10169e-07	Endothelial_cells
MGP.1	5.61193e-12	-0.540259	0.314	0.179	1.21902e-07	Endothelial_cells
DUSP1.1	5.63671e-12	-0.652014	0.54	0.638	1.22441e-07	Endothelial_cells
SPAG9	6.733e-12	0.611693	0.294	0.189	1.46254e-07	Endothelial_cells
PPP2R5C.2	7.1956e-12	-0.539447	0.192	0.314	1.56303e-07	Endothelial_cells
RPL36AL.1	1.32788e-11	-0.445942	0.44	0.567	2.88441e-07	Endothelial_cells
VSIR	1.37589e-11	0.531201	0.26	0.158	2.98871e-07	Endothelial_cells
ASAH1.2	1.46646e-11	-0.686778	0.148	0.261	3.18545e-07	Endothelial_cells
MALAT1.1	1.5422e-11	-0.339633	1	0.999	3.34998e-07	Endothelial_cells
HSP90AA1.2	1.54847e-11	-0.612098	0.697	0.78	3.36359e-07	Endothelial_cells
SELENOK.1	1.58898e-11	-0.474137	0.234	0.361	3.45159e-07	Endothelial_cells
TPM3.2	1.87103e-11	0.623587	0.495	0.403	4.06424e-07	Endothelial_cells
RPS2	2.40084e-11	0.271419	0.872	0.849	5.21511e-07	Endothelial_cells
COX7C	2.71782e-11	-0.413791	0.458	0.588	5.90365e-07	Endothelial_cells
ATP5MF.1	4.21197e-11	-0.503739	0.208	0.329	9.14924e-07	Endothelial_cells
CDKN1B.2	4.73551e-11	-0.670814	0.14	0.251	1.02865e-06	Endothelial_cells
AAK1.2	5.46567e-11	-0.404532	0.18	0.305	1.18725e-06	Endothelial_cells
RGCC.2	6.23814e-11	-0.377565	0.198	0.341	1.35505e-06	Endothelial_cells
COX8A.1	7.12503e-11	-0.437255	0.251	0.376	1.5477e-06	Endothelial_cells
C12orf57	7.31686e-11	-0.476854	0.231	0.357	1.58937e-06	Endothelial_cells
COX4I1.1	7.3467e-11	-0.35297	0.398	0.541	1.59585e-06	Endothelial_cells
GINM1	7.90602e-11	0.584213	0.257	0.16	1.71735e-06	Endothelial_cells
HSP90AB1.1	8.03193e-11	0.298298	0.78	0.74	1.7447e-06	Endothelial_cells
OST4	1.00775e-10	-0.376969	0.389	0.522	2.18904e-06	Endothelial_cells
PRDX5.2	1.20628e-10	-0.459664	0.212	0.329	2.62028e-06	Endothelial_cells
INTS6.2	1.24595e-10	-0.54223	0.235	0.361	2.70646e-06	Endothelial_cells
H3F3A.2	1.26126e-10	-0.35261	0.602	0.706	2.73972e-06	Endothelial_cells
CHCHD2	1.45438e-10	-0.415455	0.372	0.497	3.15921e-06	Endothelial_cells
RHOB.2	1.65268e-10	-0.939677	0.2	0.306	3.58996e-06	Endothelial_cells
HERPUD1.2	1.68405e-10	-0.666531	0.229	0.338	3.65809e-06	Endothelial_cells
RPL28.2	2.46417e-10	-0.276915	0.891	0.902	5.35267e-06	Endothelial_cells
ATP5MC2.2	6.17597e-10	-0.436946	0.405	0.526	1.34154e-05	Endothelial_cells
DHRS7	6.31293e-10	-0.507979	0.206	0.323	1.37129e-05	Endothelial_cells
ZFAS1.1	8.21381e-10	-0.458222	0.294	0.401	1.7842e-05	Endothelial_cells
SERBP1	8.77653e-10	0.534936	0.485	0.406	1.90644e-05	Endothelial_cells
NFKBIZ	9.61567e-10	-0.657465	0.209	0.319	2.08872e-05	Endothelial_cells
KDM6B.2	1.00533e-09	-0.644314	0.151	0.252	2.18377e-05	Endothelial_cells
TECR.2	1.02422e-09	-0.452958	0.16	0.264	2.2248e-05	Endothelial_cells
SLC3A2	1.10658e-09	0.634082	0.317	0.23	2.40372e-05	Endothelial_cells
SERP1.2	1.24406e-09	-0.354671	0.298	0.418	2.70234e-05	Endothelial_cells
SRP14.1	1.32237e-09	0.473609	0.657	0.616	2.87246e-05	Endothelial_cells
DNAJB6.1	1.34869e-09	-0.50197	0.2	0.311	2.92962e-05	Endothelial_cells
RPL27A.1	1.36206e-09	-0.31039	0.512	0.646	2.95866e-05	Endothelial_cells
SRI.1	1.36912e-09	-0.517059	0.197	0.304	2.974e-05	Endothelial_cells
ATP5MC3	1.87711e-09	-0.305652	0.218	0.336	4.07747e-05	Endothelial_cells
CTNNB1.2	1.98748e-09	0.547944	0.478	0.381	4.3172e-05	Endothelial_cells
CHD2.1	2.06333e-09	-0.363505	0.155	0.265	4.48196e-05	Endothelial_cells
EID1	2.19345e-09	0.574581	0.414	0.332	4.76462e-05	Endothelial_cells
CYCS.2	2.59417e-09	-0.41678	0.22	0.333	5.63506e-05	Endothelial_cells
GCC2.1	3.15858e-09	-0.42694	0.28	0.398	6.86108e-05	Endothelial_cells
CALM2.2	3.23226e-09	-0.405915	0.463	0.582	7.02112e-05	Endothelial_cells
CUTA.1	3.39063e-09	-0.355028	0.183	0.292	7.36513e-05	Endothelial_cells
UQCRQ.2	3.4843e-09	-0.476641	0.263	0.375	7.5686e-05	Endothelial_cells
FLOT1	3.69933e-09	0.414545	0.254	0.164	8.03569e-05	Endothelial_cells
GPX4.2	3.87772e-09	-0.460576	0.269	0.382	8.42317e-05	Endothelial_cells
PDCD4.2	4.60507e-09	-0.398809	0.275	0.386	0.000100031	Endothelial_cells
TUBB	4.64015e-09	0.432299	0.288	0.196	0.000100793	Endothelial_cells
NAA38	4.95214e-09	0.618802	0.294	0.204	0.00010757	Endothelial_cells
MCL1.2	7.46406e-09	-0.507657	0.306	0.418	0.000162134	Endothelial_cells
SH3BGRL3.2	7.64544e-09	-0.668376	0.405	0.486	0.000166074	Endothelial_cells
COX7B	7.99117e-09	-0.346224	0.217	0.325	0.000173584	Endothelial_cells
FOXP1.2	8.1438e-09	0.490439	0.454	0.37	0.0001769	Endothelial_cells
PRR13.1	8.84115e-09	-0.348294	0.182	0.286	0.000192047	Endothelial_cells
RPS23	9.05918e-09	0.258093	0.894	0.882	0.000196784	Endothelial_cells
NDUFA4.1	9.27761e-09	-0.356783	0.352	0.467	0.000201528	Endothelial_cells
MINOS1	9.54108e-09	-0.381657	0.191	0.301	0.000207251	Endothelial_cells
YPEL3.1	1.03795e-08	-0.488673	0.18	0.279	0.000225463	Endothelial_cells
ATP5MD	1.1518e-08	-0.343171	0.251	0.366	0.000250194	Endothelial_cells
UBB.1	1.40146e-08	-0.320409	0.442	0.557	0.000304426	Endothelial_cells
EIF3E.1	1.40285e-08	0.50006	0.454	0.368	0.000304726	Endothelial_cells
TAF7.1	1.45057e-08	-0.378812	0.177	0.282	0.000315093	Endothelial_cells
UBA52	1.45786e-08	-0.319847	0.597	0.689	0.000316677	Endothelial_cells
CLK1.2	2.19072e-08	-0.316124	0.198	0.305	0.000475868	Endothelial_cells
IDS.2	3.12587e-08	-0.488324	0.188	0.284	0.000679001	Endothelial_cells
NKTR.1	3.14228e-08	0.592622	0.418	0.341	0.000682567	Endothelial_cells
TUBB4B.2	3.57616e-08	-0.617712	0.218	0.311	0.000776812	Endothelial_cells
ELOB.1	3.59212e-08	-0.398117	0.314	0.42	0.000780279	Endothelial_cells
NORAD.1	3.65603e-08	0.490805	0.312	0.222	0.000794163	Endothelial_cells
ZBTB38	4.47181e-08	0.455387	0.274	0.187	0.000971366	Endothelial_cells
PSMA7.1	4.55668e-08	0.513604	0.428	0.349	0.000989802	Endothelial_cells
ACTG1.1	4.9043e-08	0.30087	0.777	0.767	0.00106531	Endothelial_cells
BLOC1S1	7.35905e-08	-0.427757	0.165	0.257	0.00159853	Endothelial_cells
MYADM.2	7.54368e-08	-0.502973	0.234	0.336	0.00163864	Endothelial_cells
RPL3.1	7.86624e-08	0.256317	0.846	0.842	0.0017087	Endothelial_cells
PEBP1.2	8.02457e-08	-0.42303	0.315	0.415	0.0017431	Endothelial_cells
PCMTD1.1	8.08966e-08	0.445054	0.332	0.244	0.00175724	Endothelial_cells
TUBA1B.1	8.19007e-08	0.50955	0.418	0.342	0.00177905	Endothelial_cells
NDUFA13.1	1.11404e-07	-0.3845	0.277	0.377	0.00241992	Endothelial_cells
FIS1	1.21223e-07	0.509712	0.289	0.207	0.0026332	Endothelial_cells
PBX1.1	1.25117e-07	0.423818	0.262	0.174	0.0027178	Endothelial_cells
RAC1.1	1.44105e-07	0.507926	0.477	0.403	0.00313024	Endothelial_cells
SPTAN1	1.65755e-07	0.527937	0.294	0.214	0.00360053	Endothelial_cells
LSM7	1.81275e-07	-0.340229	0.165	0.254	0.00393766	Endothelial_cells
HINT1.1	2.05654e-07	-0.327557	0.408	0.523	0.00446721	Endothelial_cells
AKAP13.2	2.0752e-07	-0.333672	0.228	0.329	0.00450775	Endothelial_cells
CFLAR.1	2.33443e-07	0.494301	0.378	0.297	0.00507085	Endothelial_cells
H1FX.2	2.50886e-07	-0.473531	0.32	0.418	0.00544974	Endothelial_cells
DDIT4.2	2.84013e-07	-0.438486	0.154	0.251	0.00616933	Endothelial_cells
COX7A2	2.89843e-07	-0.318971	0.311	0.414	0.00629597	Endothelial_cells
PARP14	2.89996e-07	0.47856	0.266	0.187	0.00629929	Endothelial_cells
NDUFB11.1	2.94782e-07	-0.298065	0.205	0.3	0.00640326	Endothelial_cells
MEIS2.2	3.12843e-07	0.380702	0.362	0.264	0.00679557	Endothelial_cells
SRSF2.2	4.69743e-07	-0.314212	0.249	0.347	0.0102038	Endothelial_cells
SNX3	4.75761e-07	0.543759	0.322	0.248	0.0103345	Endothelial_cells
ARF6.2	5.01496e-07	-0.341545	0.258	0.356	0.0108935	Endothelial_cells
KRT10.1	5.03493e-07	-0.331129	0.212	0.303	0.0109369	Endothelial_cells
ACTN4	5.64976e-07	0.533168	0.398	0.328	0.0122724	Endothelial_cells
COMMD6	5.96653e-07	-0.294406	0.351	0.459	0.0129605	Endothelial_cells
RBMS1.1	6.78662e-07	0.521189	0.286	0.209	0.0147419	Endothelial_cells
ATP5F1E.2	7.42938e-07	-0.291282	0.548	0.624	0.0161381	Endothelial_cells
C9orf16.1	7.55328e-07	-0.367189	0.194	0.279	0.0164072	Endothelial_cells
ATP6V0E1	7.65111e-07	-0.282255	0.298	0.396	0.0166197	Endothelial_cells
YBX1.1	7.65433e-07	0.443506	0.531	0.488	0.0166267	Endothelial_cells
AFDN.1	8.21081e-07	0.250711	0.257	0.174	0.0178355	Endothelial_cells
ATP5MPL	8.51134e-07	-0.315949	0.211	0.302	0.0184883	Endothelial_cells
CCPG1	8.56856e-07	0.402695	0.251	0.173	0.0186126	Endothelial_cells
PRELID1	9.26862e-07	-0.272737	0.166	0.254	0.0201333	Endothelial_cells
WTAP.1	9.44728e-07	-0.40453	0.175	0.259	0.0205214	Endothelial_cells
HNRNPDL	1.13587e-06	-0.253567	0.426	0.534	0.0246735	Endothelial_cells
SETX	1.25617e-06	0.5894	0.255	0.184	0.0272866	Endothelial_cells
RBMX	1.30481e-06	-0.267497	0.285	0.383	0.028343	Endothelial_cells
CTSB.2	1.3555e-06	-0.628712	0.278	0.35	0.0294441	Endothelial_cells
WNK1.1	1.58038e-06	0.51808	0.269	0.198	0.0343289	Endothelial_cells
DDX6.1	1.62271e-06	-0.252662	0.211	0.303	0.0352485	Endothelial_cells
PRMT1	1.68242e-06	0.426125	0.26	0.189	0.0365455	Endothelial_cells
LAPTM4A.2	1.73711e-06	0.39389	0.448	0.368	0.0377334	Endothelial_cells
ZFP36L2.2	2.0145e-06	-0.553189	0.557	0.616	0.0437589	Endothelial_cells
TRIM56	2.15175e-06	0.385373	0.26	0.184	0.0467402	Endothelial_cells
DDX21.1	2.16464e-06	0.535419	0.348	0.276	0.0470203	Endothelial_cells
MTDH	2.28428e-06	0.492696	0.385	0.319	0.0496192	Endothelial_cells
[truncated: 2,166 more rows]
