# Supplementary material for: Exploring the Molecular Mechanism and Role of Glutathione S-Transferase P in Prostate Cancer
Source: Biomedicines. 2025 Apr 26;13(5):1051. doi: 10.3390/biomedicines13051051 (PMC12109251; doi:10.3390/biomedicines13051051)
Supplement: Supplementary file 1 [file biomedicines-13-01051-s001.zip › Supplemental Table S2.xlsx]

## Sheet: Sheet1
!Sample_geo_accession	!Sample_status	!Sample_submission_date	!Sample_last_update_date	!Sample_type	!Sample_channel_count	Type	!Sample_organism_ch1	!Sample_characteristics_ch1	!Sample_characteristics_ch1	!Sample_treatment_protocol_ch1	!Sample_growth_protocol_ch1	!Sample_molecule_ch1	!Sample_extract_protocol_ch1	!Sample_label_ch1	!Sample_label_protocol_ch1	!Sample_taxid_ch1	!Sample_hyb_protocol	!Sample_scan_protocol	!Sample_description	!Sample_data_processing	!Sample_platform_id	!Sample_contact_name	!Sample_contact_email	!Sample_contact_department	!Sample_contact_institute	!Sample_contact_address	!Sample_contact_city	!Sample_contact_state	!Sample_contact_zip/postal_code	!Sample_contact_country	!Sample_supplementary_file	!Sample_data_row_count
GSM1348946	Public on Mar 18 2014	Mar 17 2014	Nov 14 2016	RNA	1	benign tissue	Homo sapiens	tissue type: Benign prostate tissue		Benign or PCa tissues were homogenized using a TissueLyser (Qiagen) at 28 Hz for 5 min.	A biopsy punch was used to select the PCa tissues from the OCT prostate sample blocks.	total RNA	Total RNA was isolated using Trizol reagent. RNA was quantified by NanoDrop ND-1000 spectrophotometer, and quality was evaluated with Agilent RNA 6000 NanoChip and the 2100 Bioanalyzer, with 28S/18S ratios and RIN determined by 2100 Expert software.	biotin	Biotin-UTP was incorporated during the overnight in vitro transcription step according to the manufacturer's (Ambion庐 | Life Technologies) protocol.	9606	cRNA (15 渭g) was fragmented and hybridized to arrays according to the manufacturer's (Ambion庐 | Life Technologies) protocols.	GeneArray Scanner G2500A (Hewlett-Packard)	MS 36C6	BioConductor R packages	GPL570	M. Simo,,Arredouani	simarred@gmail.com	Surgery	Beth Israel Deaconess Medical Center	330 Brookline Ave.	Boston	MA	2215	USA	ftp://ftp.ncbi.nlm.nih.gov/geo/samples/GSM1348nnn/GSM1348946/suppl/GSM1348946_110607_HGU133_PLUS_2.0_MS_36C6.CEL.gz	54675
GSM1348947	Public on Mar 18 2014	Mar 17 2014	Nov 14 2016	RNA	1	benign tissue	Homo sapiens	tissue type: Benign prostate tissue		Benign or PCa tissues were homogenized using a TissueLyser (Qiagen) at 28 Hz for 5 min.	A biopsy punch was used to select the PCa tissues from the OCT prostate sample blocks.	total RNA	Total RNA was isolated using Trizol reagent. RNA was quantified by NanoDrop ND-1000 spectrophotometer, and quality was evaluated with Agilent RNA 6000 NanoChip and the 2100 Bioanalyzer, with 28S/18S ratios and RIN determined by 2100 Expert software.	biotin	Biotin-UTP was incorporated during the overnight in vitro transcription step according to the manufacturer's (Ambion庐 | Life Technologies) protocol.	9606	cRNA (15 渭g) was fragmented and hybridized to arrays according to the manufacturer's (Ambion庐 | Life Technologies) protocols.	GeneArray Scanner G2500A (Hewlett-Packard)	MS 36C7	BioConductor R packages	GPL570	M. Simo,,Arredouani	simarred@gmail.com	Surgery	Beth Israel Deaconess Medical Center	330 Brookline Ave.	Boston	MA	2215	USA	ftp://ftp.ncbi.nlm.nih.gov/geo/samples/GSM1348nnn/GSM1348947/suppl/GSM1348947_110607_HGU133_PLUS_2.0_MS_36C7.CEL.gz	54675
GSM1348948	Public on Mar 18 2014	Mar 17 2014	Mar 18 2014	RNA	1	benign tissue	Homo sapiens	tissue type: Benign prostate tissue		Benign or PCa tissues were homogenized using a TissueLyser (Qiagen) at 28 Hz for 5 min.	A biopsy punch was used to select the PCa tissues from the OCT prostate sample blocks.	total RNA	Total RNA was isolated using Trizol reagent. RNA was quantified by NanoDrop ND-1000 spectrophotometer, and quality was evaluated with Agilent RNA 6000 NanoChip and the 2100 Bioanalyzer, with 28S/18S ratios and RIN determined by 2100 Expert software.	biotin	Biotin-UTP was incorporated during the overnight in vitro transcription step according to the manufacturer's (Ambion庐 | Life Technologies) protocol.	9606	cRNA (15 渭g) was fragmented and hybridized to arrays according to the manufacturer's (Ambion庐 | Life Technologies) protocols.	GeneArray Scanner G2500A (Hewlett-Packard)	MS 36D2	BioConductor R packages	GPL570	M. Simo,,Arredouani	simarred@gmail.com	Surgery	Beth Israel Deaconess Medical Center	330 Brookline Ave.	Boston	MA	2215	USA	ftp://ftp.ncbi.nlm.nih.gov/geo/samples/GSM1348nnn/GSM1348948/suppl/GSM1348948_011508_HGU133_PLUS_2.0_MS_36D2.CEL.gz	54675
GSM1348949	Public on Mar 18 2014	Mar 17 2014	Nov 14 2016	RNA	1	benign tissue	Homo sapiens	tissue type: Benign prostate tissue		Benign or PCa tissues were homogenized using a TissueLyser (Qiagen) at 28 Hz for 5 min.	A biopsy punch was used to select the PCa tissues from the OCT prostate sample blocks.	total RNA	Total RNA was isolated using Trizol reagent. RNA was quantified by NanoDrop ND-1000 spectrophotometer, and quality was evaluated with Agilent RNA 6000 NanoChip and the 2100 Bioanalyzer, with 28S/18S ratios and RIN determined by 2100 Expert software.	biotin	Biotin-UTP was incorporated during the overnight in vitro transcription step according to the manufacturer's (Ambion庐 | Life Technologies) protocol.	9606	cRNA (15 渭g) was fragmented and hybridized to arrays according to the manufacturer's (Ambion庐 | Life Technologies) protocols.	GeneArray Scanner G2500A (Hewlett-Packard)	MS 36D3	BioConductor R packages	GPL570	M. Simo,,Arredouani	simarred@gmail.com	Surgery	Beth Israel Deaconess Medical Center	330 Brookline Ave.	Boston	MA	2215	USA	ftp://ftp.ncbi.nlm.nih.gov/geo/samples/GSM1348nnn/GSM1348949/suppl/GSM1348949_011508_HGU133_PLUS_2.0_MS_36D3.CEL.gz	54675
GSM1348950	Public on Mar 18 2014	Mar 17 2014	Nov 14 2016	RNA	1	benign tissue	Homo sapiens	tissue type: Benign prostate tissue		Benign or PCa tissues were homogenized using a TissueLyser (Qiagen) at 28 Hz for 5 min.	A biopsy punch was used to select the PCa tissues from the OCT prostate sample blocks.	total RNA	Total RNA was isolated using Trizol reagent. RNA was quantified by NanoDrop ND-1000 spectrophotometer, and quality was evaluated with Agilent RNA 6000 NanoChip and the 2100 Bioanalyzer, with 28S/18S ratios and RIN determined by 2100 Expert software.	biotin	Biotin-UTP was incorporated during the overnight in vitro transcription step according to the manufacturer's (Ambion庐 | Life Technologies) protocol.	9606	cRNA (15 渭g) was fragmented and hybridized to arrays according to the manufacturer's (Ambion庐 | Life Technologies) protocols.	GeneArray Scanner G2500A (Hewlett-Packard)	MS 36D4	BioConductor R packages	GPL570	M. Simo,,Arredouani	simarred@gmail.com	Surgery	Beth Israel Deaconess Medical Center	330 Brookline Ave.	Boston	MA	2215	USA	ftp://ftp.ncbi.nlm.nih.gov/geo/samples/GSM1348nnn/GSM1348950/suppl/GSM1348950_011508_HGU133_PLUS_2.0_MS_36D4.CEL.gz	54675
GSM1348951	Public on Mar 18 2014	Mar 17 2014	Nov 14 2016	RNA	1	benign tissue	Homo sapiens	tissue type: Benign prostate tissue		Benign or PCa tissues were homogenized using a TissueLyser (Qiagen) at 28 Hz for 5 min.	A biopsy punch was used to select the PCa tissues from the OCT prostate sample blocks.	total RNA	Total RNA was isolated using Trizol reagent. RNA was quantified by NanoDrop ND-1000 spectrophotometer, and quality was evaluated with Agilent RNA 6000 NanoChip and the 2100 Bioanalyzer, with 28S/18S ratios and RIN determined by 2100 Expert software.	biotin	Biotin-UTP was incorporated during the overnight in vitro transcription step according to the manufacturer's (Ambion庐 | Life Technologies) protocol.	9606	cRNA (15 渭g) was fragmented and hybridized to arrays according to the manufacturer's (Ambion庐 | Life Technologies) protocols.	GeneArray Scanner G2500A (Hewlett-Packard)	MS 36D5	BioConductor R packages	GPL570	M. Simo,,Arredouani	simarred@gmail.com	Surgery	Beth Israel Deaconess Medical Center	330 Brookline Ave.	Boston	MA	2215	USA	ftp://ftp.ncbi.nlm.nih.gov/geo/samples/GSM1348nnn/GSM1348951/suppl/GSM1348951_011508_HGU133_PLUS_2.0_MS_36D5.CEL.gz	54675
GSM1348952	Public on Mar 18 2014	Mar 17 2014	Nov 14 2016	RNA	1	benign tissue	Homo sapiens	tissue type: Benign prostate tissue		Benign or PCa tissues were homogenized using a TissueLyser (Qiagen) at 28 Hz for 5 min.	A biopsy punch was used to select the PCa tissues from the OCT prostate sample blocks.	total RNA	Total RNA was isolated using Trizol reagent. RNA was quantified by NanoDrop ND-1000 spectrophotometer, and quality was evaluated with Agilent RNA 6000 NanoChip and the 2100 Bioanalyzer, with 28S/18S ratios and RIN determined by 2100 Expert software.	biotin	Biotin-UTP was incorporated during the overnight in vitro transcription step according to the manufacturer's (Ambion庐 | Life Technologies) protocol.	9606	cRNA (15 渭g) was fragmented and hybridized to arrays according to the manufacturer's (Ambion庐 | Life Technologies) protocols.	GeneArray Scanner G2500A (Hewlett-Packard)	MS 36A4	BioConductor R packages	GPL570	M. Simo,,Arredouani	simarred@gmail.com	Surgery	Beth Israel Deaconess Medical Center	330 Brookline Ave.	Boston	MA	2215	USA	ftp://ftp.ncbi.nlm.nih.gov/geo/samples/GSM1348nnn/GSM1348952/suppl/GSM1348952_110807_HGU133_PLUS_2.0_MS_36A4.CEL.gz	54675
GSM1348953	Public on Mar 18 2014	Mar 17 2014	Nov 14 2016	RNA	1	benign tissue	Homo sapiens	tissue type: Benign prostate tissue		Benign or PCa tissues were homogenized using a TissueLyser (Qiagen) at 28 Hz for 5 min.	A biopsy punch was used to select the PCa tissues from the OCT prostate sample blocks.	total RNA	Total RNA was isolated using Trizol reagent. RNA was quantified by NanoDrop ND-1000 spectrophotometer, and quality was evaluated with Agilent RNA 6000 NanoChip and the 2100 Bioanalyzer, with 28S/18S ratios and RIN determined by 2100 Expert software.	biotin	Biotin-UTP was incorporated during the overnight in vitro transcription step according to the manufacturer's (Ambion庐 | Life Technologies) protocol.	9606	cRNA (15 渭g) was fragmented and hybridized to arrays according to the manufacturer's (Ambion庐 | Life Technologies) protocols.	GeneArray Scanner G2500A (Hewlett-Packard)	MS 36A5	BioConductor R packages	GPL570	M. Simo,,Arredouani	simarred@gmail.com	Surgery	Beth Israel Deaconess Medical Center	330 Brookline Ave.	Boston	MA	2215	USA	ftp://ftp.ncbi.nlm.nih.gov/geo/samples/GSM1348nnn/GSM1348953/suppl/GSM1348953_110807_HGU133_PLUS_2.0_MS_36A5.CEL.gz	54675
GSM1348933	Public on Mar 18 2014	Mar 17 2014	Mar 18 2014	RNA	1	malignant tissue_TMPRSS2:ERG fusion negative	Homo sapiens	tissue type: Malignant prostate tissue	tmprss2: ERG fusion status: negative	Benign or PCa tissues were homogenized using a TissueLyser (Qiagen) at 28 Hz for 5 min.	A biopsy punch was used to select the PCa tissues from the OCT prostate sample blocks.	total RNA	Total RNA was isolated using Trizol reagent. RNA was quantified by NanoDrop ND-1000 spectrophotometer, and quality was evaluated with Agilent RNA 6000 NanoChip and the 2100 Bioanalyzer, with 28S/18S ratios and RIN determined by 2100 Expert software.	biotin	Biotin-UTP was incorporated during the overnight in vitro transcription step according to the manufacturer's (Ambion庐 | Life Technologies) protocol.	9606	cRNA (15 渭g) was fragmented and hybridized to arrays according to the manufacturer's (Ambion庐 | Life Technologies) protocols.	GeneArray Scanner G2500A (Hewlett-Packard)	MS 36D6	BioConductor R packages	GPL570	M. Simo,,Arredouani	simarred@gmail.com	Surgery	Beth Israel Deaconess Medical Center	330 Brookline Ave.	Boston	MA	2215	USA	ftp://ftp.ncbi.nlm.nih.gov/geo/samples/GSM1348nnn/GSM1348933/suppl/GSM1348933_011508_HGU133_PLUS_2.0_MS_36D6.CEL.gz	54675
GSM1348934	Public on Mar 18 2014	Mar 17 2014	Mar 18 2014	RNA	1	malignant tissue_TMPRSS2:ERG fusion negative	Homo sapiens	tissue type: Malignant prostate tissue	tmprss2: ERG fusion status: negative	Benign or PCa tissues were homogenized using a TissueLyser (Qiagen) at 28 Hz for 5 min.	A biopsy punch was used to select the PCa tissues from the OCT prostate sample blocks.	total RNA	Total RNA was isolated using Trizol reagent. RNA was quantified by NanoDrop ND-1000 spectrophotometer, and quality was evaluated with Agilent RNA 6000 NanoChip and the 2100 Bioanalyzer, with 28S/18S ratios and RIN determined by 2100 Expert software.	biotin	Biotin-UTP was incorporated during the overnight in vitro transcription step according to the manufacturer's (Ambion庐 | Life Technologies) protocol.	9606	cRNA (15 渭g) was fragmented and hybridized to arrays according to the manufacturer's (Ambion庐 | Life Technologies) protocols.	GeneArray Scanner G2500A (Hewlett-Packard)	MS 36C1	BioConductor R packages	GPL570	M. Simo,,Arredouani	simarred@gmail.com	Surgery	Beth Israel Deaconess Medical Center	330 Brookline Ave.	Boston	MA	2215	USA	ftp://ftp.ncbi.nlm.nih.gov/geo/samples/GSM1348nnn/GSM1348934/suppl/GSM1348934_110607_HGU133_PLUS_2.0_MS_36C1.CEL.gz	54675
GSM1348935	Public on Mar 18 2014	Mar 17 2014	Mar 18 2014	RNA	1	malignant tissue_TMPRSS2:ERG fusion negative	Homo sapiens	tissue type: Malignant prostate tissue	tmprss2: ERG fusion status: negative	Benign or PCa tissues were homogenized using a TissueLyser (Qiagen) at 28 Hz for 5 min.	A biopsy punch was used to select the PCa tissues from the OCT prostate sample blocks.	total RNA	Total RNA was isolated using Trizol reagent. RNA was quantified by NanoDrop ND-1000 spectrophotometer, and quality was evaluated with Agilent RNA 6000 NanoChip and the 2100 Bioanalyzer, with 28S/18S ratios and RIN determined by 2100 Expert software.	biotin	Biotin-UTP was incorporated during the overnight in vitro transcription step according to the manufacturer's (Ambion庐 | Life Technologies) protocol.	9606	cRNA (15 渭g) was fragmented and hybridized to arrays according to the manufacturer's (Ambion庐 | Life Technologies) protocols.	GeneArray Scanner G2500A (Hewlett-Packard)	MS 36D7	BioConductor R packages	GPL570	M. Simo,,Arredouani	simarred@gmail.com	Surgery	Beth Israel Deaconess Medical Center	330 Brookline Ave.	Boston	MA	2215	USA	ftp://ftp.ncbi.nlm.nih.gov/geo/samples/GSM1348nnn/GSM1348935/suppl/GSM1348935_011508_HGU133_PLUS_2.0_MS_36D7.CEL.gz	54675
GSM1348936	Public on Mar 18 2014	Mar 17 2014	Mar 18 2014	RNA	1	malignant tissue_TMPRSS2:ERG fusion negative	Homo sapiens	tissue type: Malignant prostate tissue	tmprss2: ERG fusion status: negative	Benign or PCa tissues were homogenized using a TissueLyser (Qiagen) at 28 Hz for 5 min.	A biopsy punch was used to select the PCa tissues from the OCT prostate sample blocks.	total RNA	Total RNA was isolated using Trizol reagent. RNA was quantified by NanoDrop ND-1000 spectrophotometer, and quality was evaluated with Agilent RNA 6000 NanoChip and the 2100 Bioanalyzer, with 28S/18S ratios and RIN determined by 2100 Expert software.	biotin	Biotin-UTP was incorporated during the overnight in vitro transcription step according to the manufacturer's (Ambion庐 | Life Technologies) protocol.	9606	cRNA (15 渭g) was fragmented and hybridized to arrays according to the manufacturer's (Ambion庐 | Life Technologies) protocols.	GeneArray Scanner G2500A (Hewlett-Packard)	MS 36D8	BioConductor R packages	GPL570	M. Simo,,Arredouani	simarred@gmail.com	Surgery	Beth Israel Deaconess Medical Center	330 Brookline Ave.	Boston	MA	2215	USA	ftp://ftp.ncbi.nlm.nih.gov/geo/samples/GSM1348nnn/GSM1348936/suppl/GSM1348936_011508_HGU133_PLUS_2.0_MS_36D8.CEL.gz	54675
GSM1348937	Public on Mar 18 2014	Mar 17 2014	Mar 18 2014	RNA	1	malignant tissue_TMPRSS2:ERG fusion negative	Homo sapiens	tissue type: Malignant prostate tissue	tmprss2: ERG fusion status: negative	Benign or PCa tissues were homogenized using a TissueLyser (Qiagen) at 28 Hz for 5 min.	A biopsy punch was used to select the PCa tissues from the OCT prostate sample blocks.	total RNA	Total RNA was isolated using Trizol reagent. RNA was quantified by NanoDrop ND-1000 spectrophotometer, and quality was evaluated with Agilent RNA 6000 NanoChip and the 2100 Bioanalyzer, with 28S/18S ratios and RIN determined by 2100 Expert software.	biotin	Biotin-UTP was incorporated during the overnight in vitro transcription step according to the manufacturer's (Ambion庐 | Life Technologies) protocol.	9606	cRNA (15 渭g) was fragmented and hybridized to arrays according to the manufacturer's (Ambion庐 | Life Technologies) protocols.	GeneArray Scanner G2500A (Hewlett-Packard)	MS 36A6	BioConductor R packages	GPL570	M. Simo,,Arredouani	simarred@gmail.com	Surgery	Beth Israel Deaconess Medical Center	330 Brookline Ave.	Boston	MA	2215	USA	ftp://ftp.ncbi.nlm.nih.gov/geo/samples/GSM1348nnn/GSM1348937/suppl/GSM1348937_110807_HGU133_PLUS_2.0_MS_36A6.CEL.gz	54675
GSM1348938	Public on Mar 18 2014	Mar 17 2014	Mar 18 2014	RNA	1	malignant tissue_TMPRSS2:ERG fusion negative	Homo sapiens	tissue type: Malignant prostate tissue	tmprss2: ERG fusion status: negative	Benign or PCa tissues were homogenized using a TissueLyser (Qiagen) at 28 Hz for 5 min.	A biopsy punch was used to select the PCa tissues from the OCT prostate sample blocks.	total RNA	Total RNA was isolated using Trizol reagent. RNA was quantified by NanoDrop ND-1000 spectrophotometer, and quality was evaluated with Agilent RNA 6000 NanoChip and the 2100 Bioanalyzer, with 28S/18S ratios and RIN determined by 2100 Expert software.	biotin	Biotin-UTP was incorporated during the overnight in vitro transcription step according to the manufacturer's (Ambion庐 | Life Technologies) protocol.	9606	cRNA (15 渭g) was fragmented and hybridized to arrays according to the manufacturer's (Ambion庐 | Life Technologies) protocols.	GeneArray Scanner G2500A (Hewlett-Packard)	MS 36C4	BioConductor R packages	GPL570	M. Simo,,Arredouani	simarred@gmail.com	Surgery	Beth Israel Deaconess Medical Center	330 Brookline Ave.	Boston	MA	2215	USA	ftp://ftp.ncbi.nlm.nih.gov/geo/samples/GSM1348nnn/GSM1348938/suppl/GSM1348938_110607_HGU133_PLUS_2.0_MS_36C4.CEL.gz	54675
GSM1348939	Public on Mar 18 2014	Mar 17 2014	Mar 18 2014	RNA	1	malignant tissue_TMPRSS2:ERG fusion negative	Homo sapiens	tissue type: Malignant prostate tissue	tmprss2: ERG fusion status: negative	Benign or PCa tissues were homogenized using a TissueLyser (Qiagen) at 28 Hz for 5 min.	A biopsy punch was used to select the PCa tissues from the OCT prostate sample blocks.	total RNA	Total RNA was isolated using Trizol reagent. RNA was quantified by NanoDrop ND-1000 spectrophotometer, and quality was evaluated with Agilent RNA 6000 NanoChip and the 2100 Bioanalyzer, with 28S/18S ratios and RIN determined by 2100 Expert software.	biotin	Biotin-UTP was incorporated during the overnight in vitro transcription step according to the manufacturer's (Ambion庐 | Life Technologies) protocol.	9606	cRNA (15 渭g) was fragmented and hybridized to arrays according to the manufacturer's (Ambion庐 | Life Technologies) protocols.	GeneArray Scanner G2500A (Hewlett-Packard)	NUGEN TEST07	BioConductor R packages	GPL570	M. Simo,,Arredouani	simarred@gmail.com	Surgery	Beth Israel Deaconess Medical Center	330 Brookline Ave.	Boston	MA	2215	USA	ftp://ftp.ncbi.nlm.nih.gov/geo/samples/GSM1348nnn/GSM1348939/suppl/GSM1348939_092707_HGU133_PLUS_2.0_NUGEN_TEST07.CEL.gz	54675
GSM1348940	Public on Mar 18 2014	Mar 17 2014	Mar 18 2014	RNA	1	malignant tissue_TMPRSS2:ERG fusion positive	Homo sapiens	tissue type: Malignant prostate tissue	tmprss2: ERG fusion status: positive	Benign or PCa tissues were homogenized using a TissueLyser (Qiagen) at 28 Hz for 5 min.	A biopsy punch was used to select the PCa tissues from the OCT prostate sample blocks.	total RNA	Total RNA was isolated using Trizol reagent. RNA was quantified by NanoDrop ND-1000 spectrophotometer, and quality was evaluated with Agilent RNA 6000 NanoChip and the 2100 Bioanalyzer, with 28S/18S ratios and RIN determined by 2100 Expert software.	biotin	Biotin-UTP was incorporated during the overnight in vitro transcription step according to the manufacturer's (Ambion庐 | Life Technologies) protocol.	9606	cRNA (15 渭g) was fragmented and hybridized to arrays according to the manufacturer's (Ambion庐 | Life Technologies) protocols.	GeneArray Scanner G2500A (Hewlett-Packard)	MS 36C8	BioConductor R packages	GPL570	M. Simo,,Arredouani	simarred@gmail.com	Surgery	Beth Israel Deaconess Medical Center	330 Brookline Ave.	Boston	MA	2215	USA	ftp://ftp.ncbi.nlm.nih.gov/geo/samples/GSM1348nnn/GSM1348940/suppl/GSM1348940_110607_HGU133_PLUS_2.0_MS_36C8.CEL.gz	54675
GSM1348941	Public on Mar 18 2014	Mar 17 2014	Mar 18 2014	RNA	1	malignant tissue_TMPRSS2:ERG fusion positive	Homo sapiens	tissue type: Malignant prostate tissue	tmprss2: ERG fusion status: positive	Benign or PCa tissues were homogenized using a TissueLyser (Qiagen) at 28 Hz for 5 min.	A biopsy punch was used to select the PCa tissues from the OCT prostate sample blocks.	total RNA	Total RNA was isolated using Trizol reagent. RNA was quantified by NanoDrop ND-1000 spectrophotometer, and quality was evaluated with Agilent RNA 6000 NanoChip and the 2100 Bioanalyzer, with 28S/18S ratios and RIN determined by 2100 Expert software.	biotin	Biotin-UTP was incorporated during the overnight in vitro transcription step according to the manufacturer's (Ambion庐 | Life Technologies) protocol.	9606	cRNA (15 渭g) was fragmented and hybridized to arrays according to the manufacturer's (Ambion庐 | Life Technologies) protocols.	GeneArray Scanner G2500A (Hewlett-Packard)	MS 36A1	BioConductor R packages	GPL570	M. Simo,,Arredouani	simarred@gmail.com	Surgery	Beth Israel Deaconess Medical Center	330 Brookline Ave.	Boston	MA	2215	USA	ftp://ftp.ncbi.nlm.nih.gov/geo/samples/GSM1348nnn/GSM1348941/suppl/GSM1348941_110807_HGU133_PLUS_2.0_MS_36A1.CEL.gz	54675
GSM1348942	Public on Mar 18 2014	Mar 17 2014	Mar 18 2014	RNA	1	malignant tissue_TMPRSS2:ERG fusion positive	Homo sapiens	tissue type: Malignant prostate tissue	tmprss2: ERG fusion status: positive	Benign or PCa tissues were homogenized using a TissueLyser (Qiagen) at 28 Hz for 5 min.	A biopsy punch was used to select the PCa tissues from the OCT prostate sample blocks.	total RNA	Total RNA was isolated using Trizol reagent. RNA was quantified by NanoDrop ND-1000 spectrophotometer, and quality was evaluated with Agilent RNA 6000 NanoChip and the 2100 Bioanalyzer, with 28S/18S ratios and RIN determined by 2100 Expert software.	biotin	Biotin-UTP was incorporated during the overnight in vitro transcription step according to the manufacturer's (Ambion庐 | Life Technologies) protocol.	9606	cRNA (15 渭g) was fragmented and hybridized to arrays according to the manufacturer's (Ambion庐 | Life Technologies) protocols.	GeneArray Scanner G2500A (Hewlett-Packard)	MS 36C2	BioConductor R packages	GPL570	M. Simo,,Arredouani	simarred@gmail.com	Surgery	Beth Israel Deaconess Medical Center	330 Brookline Ave.	Boston	MA	2215	USA	ftp://ftp.ncbi.nlm.nih.gov/geo/samples/GSM1348nnn/GSM1348942/suppl/GSM1348942_110607_HGU133_PLUS_2.0_MS_36C2.CEL.gz	54675
GSM1348943	Public on Mar 18 2014	Mar 17 2014	Mar 18 2014	RNA	1	malignant tissue_TMPRSS2:ERG fusion positive	Homo sapiens	tissue type: Malignant prostate tissue	tmprss2: ERG fusion status: positive	Benign or PCa tissues were homogenized using a TissueLyser (Qiagen) at 28 Hz for 5 min.	A biopsy punch was used to select the PCa tissues from the OCT prostate sample blocks.	total RNA	Total RNA was isolated using Trizol reagent. RNA was quantified by NanoDrop ND-1000 spectrophotometer, and quality was evaluated with Agilent RNA 6000 NanoChip and the 2100 Bioanalyzer, with 28S/18S ratios and RIN determined by 2100 Expert software.	biotin	Biotin-UTP was incorporated during the overnight in vitro transcription step according to the manufacturer's (Ambion庐 | Life Technologies) protocol.	9606	cRNA (15 渭g) was fragmented and hybridized to arrays according to the manufacturer's (Ambion庐 | Life Technologies) protocols.	GeneArray Scanner G2500A (Hewlett-Packard)	MS 36C3	BioConductor R packages	GPL570	M. Simo,,Arredouani	simarred@gmail.com	Surgery	Beth Israel Deaconess Medical Center	330 Brookline Ave.	Boston	MA	2215	USA	ftp://ftp.ncbi.nlm.nih.gov/geo/samples/GSM1348nnn/GSM1348943/suppl/GSM1348943_110607_HGU133_PLUS_2.0_MS_36C3.CEL.gz	54675
GSM1348944	Public on Mar 18 2014	Mar 17 2014	Mar 18 2014	RNA	1	malignant tissue_TMPRSS2:ERG fusion positive	Homo sapiens	tissue type: Malignant prostate tissue	tmprss2: ERG fusion status: positive	Benign or PCa tissues were homogenized using a TissueLyser (Qiagen) at 28 Hz for 5 min.	A biopsy punch was used to select the PCa tissues from the OCT prostate sample blocks.	total RNA	Total RNA was isolated using Trizol reagent. RNA was quantified by NanoDrop ND-1000 spectrophotometer, and quality was evaluated with Agilent RNA 6000 NanoChip and the 2100 Bioanalyzer, with 28S/18S ratios and RIN determined by 2100 Expert software.	biotin	Biotin-UTP was incorporated during the overnight in vitro transcription step according to the manufacturer's (Ambion庐 | Life Technologies) protocol.	9606	cRNA (15 渭g) was fragmented and hybridized to arrays according to the manufacturer's (Ambion庐 | Life Technologies) protocols.	GeneArray Scanner G2500A (Hewlett-Packard)	MS 36C9	BioConductor R packages	GPL570	M. Simo,,Arredouani	simarred@gmail.com	Surgery	Beth Israel Deaconess Medical Center	330 Brookline Ave.	Boston	MA	2215	USA	ftp://ftp.ncbi.nlm.nih.gov/geo/samples/GSM1348nnn/GSM1348944/suppl/GSM1348944_011508_HGU133_PLUS_2.0_MS_36C9.CEL.gz	54675
GSM1348945	Public on Mar 18 2014	Mar 17 2014	Mar 18 2014	RNA	1	malignant tissue_TMPRSS2:ERG fusion positive	Homo sapiens	tissue type: Malignant prostate tissue	tmprss2: ERG fusion status: positive	Benign or PCa tissues were homogenized using a TissueLyser (Qiagen) at 28 Hz for 5 min.	A biopsy punch was used to select the PCa tissues from the OCT prostate sample blocks.	total RNA	Total RNA was isolated using Trizol reagent. RNA was quantified by NanoDrop ND-1000 spectrophotometer, and quality was evaluated with Agilent RNA 6000 NanoChip and the 2100 Bioanalyzer, with 28S/18S ratios and RIN determined by 2100 Expert software.	biotin	Biotin-UTP was incorporated during the overnight in vitro transcription step according to the manufacturer's (Ambion庐 | Life Technologies) protocol.	9606	cRNA (15 渭g) was fragmented and hybridized to arrays according to the manufacturer's (Ambion庐 | Life Technologies) protocols.	GeneArray Scanner G2500A (Hewlett-Packard)	NUGEN TEST05	BioConductor R packages	GPL570	M. Simo,,Arredouani	simarred@gmail.com	Surgery	Beth Israel Deaconess Medical Center	330 Brookline Ave.	Boston	MA	2215	USA	ftp://ftp.ncbi.nlm.nih.gov/geo/samples/GSM1348nnn/GSM1348945/suppl/GSM1348945_092707_HGU133_PLUS_2.0_NUGEN_TEST05.CEL.gz	54675

## Sheet: Sheet2
Accession	Type
GSM1348946	Benign prostate tissue
GSM1348947	Benign prostate tissue
GSM1348948	Benign prostate tissue
GSM1348949	Benign prostate tissue
GSM1348950	Benign prostate tissue
GSM1348951	Benign prostate tissue
GSM1348952	Benign prostate tissue
GSM1348953	Benign prostate tissue
GSM1348933	Malignant prostate tissue
GSM1348934	Malignant prostate tissue
GSM1348935	Malignant prostate tissue
GSM1348936	Malignant prostate tissue
GSM1348937	Malignant prostate tissue
GSM1348938	Malignant prostate tissue
GSM1348939	Malignant prostate tissue
GSM1348940	Malignant prostate tissue
GSM1348941	Malignant prostate tissue
GSM1348942	Malignant prostate tissue
GSM1348943	Malignant prostate tissue
GSM1348944	Malignant prostate tissue
GSM1348945	Malignant prostate tissue
