# Supplementary material for: Exploring the Molecular Mechanism and Role of Glutathione S-Transferase P in Prostate Cancer
Source: Biomedicines. 2025 Apr 26;13(5):1051. doi: 10.3390/biomedicines13051051 (PMC12109251; doi:10.3390/biomedicines13051051)
Supplement: Supplementary file 1 [file biomedicines-13-01051-s001.zip › Supplemental Table S3.xlsx]

## Sheet: Sheet1
!Sample_geo_accession	!Sample_status	!Sample_submission_date	!Sample_last_update_date	!Sample_type	!Sample_channel_count	!Sample_source_name_ch1	!Sample_organism_ch1	!Sample_characteristics_ch1	!Sample_characteristics_ch1	!Sample_characteristics_ch1	!Sample_characteristics_ch1	!Sample_characteristics_ch1	!Sample_characteristics_ch1	!Sample_characteristics_ch1	!Sample_treatment_protocol_ch1	!Sample_molecule_ch1	!Sample_extract_protocol_ch1	!Sample_label_ch1	!Sample_label_protocol_ch1	!Sample_taxid_ch1	!Sample_hyb_protocol	!Sample_scan_protocol	!Sample_description	!Sample_data_processing	!Sample_platform_id	!Sample_contact_name	!Sample_contact_laboratory	!Sample_contact_department	!Sample_contact_institute	!Sample_contact_address	!Sample_contact_city	!Sample_contact_zip/postal_code	!Sample_contact_country	!Sample_supplementary_file	!Sample_data_row_count
GSM1695584	Public on Apr 22 2018	May 26 2015	Apr 22 2018	RNA	1	prostate	Homo sapiens	individual: patient 1	disease state: prostate cancer	tissue: adj.normal	age: 63	Sex: male			Immediate stabilization of tissue after surgery in RNAlater RNA Stabilization Reagent (Qiagen, Hilden, Germany; Cat.no. 76104)	total RNA	Isolation according to the instruction using RNeasyMini Kit (Qiagen, Hilden, Germany; Cat.no. 74104)	Biotin	Biotinylated cRNA were prepared and fragmentated according to the standard Affymetrix protocol	9606	cRNA were hybridized on Human Genome U133 Plus 2.0 Array. GeneChips were washed and stained according to the standard Affymetrix protocol	After hybridization the GeneChips were scanned according to the standard Affymetrix protocol	K255_PN	Affymetrix Expression Console Software with default analysis settings were used to generate corresponding MAS5 CHP files. The CHP-files were analyzed by Genespring (vers.12.6) software (normalization: shift to 75 percentile; baseline transformation: median of all samples)	GPL570	Klaus,,Jung	Research Division	Dept. of Urology	University Hospital Charité	Schumannstr. 20/21	Berlin	10117	Germany	ftp://ftp.ncbi.nlm.nih.gov/geo/samples/GSM1695nnn/GSM1695584/suppl/GSM1695584_K255_PN.CEL.gz	54675
GSM1695586	Public on Apr 22 2018	May 26 2015	Apr 22 2018	RNA	1	prostate	Homo sapiens	individual: patient 2	disease state: prostate cancer	tissue: adj.normal	age: 53	Sex: male			Immediate stabilization of tissue after surgery in RNAlater RNA Stabilization Reagent (Qiagen, Hilden, Germany; Cat.no. 76104)	total RNA	Isolation according to the instruction using RNeasyMini Kit (Qiagen, Hilden, Germany; Cat.no. 74104)	Biotin	Biotinylated cRNA were prepared and fragmentated according to the standard Affymetrix protocol	9606	cRNA were hybridized on Human Genome U133 Plus 2.0 Array. GeneChips were washed and stained according to the standard Affymetrix protocol	After hybridization the GeneChips were scanned according to the standard Affymetrix protocol	K360_PN	Affymetrix Expression Console Software with default analysis settings were used to generate corresponding MAS5 CHP files. The CHP-files were analyzed by Genespring (vers.12.6) software (normalization: shift to 75 percentile; baseline transformation: median of all samples)	GPL570	Klaus,,Jung	Research Division	Dept. of Urology	University Hospital Charité	Schumannstr. 20/21	Berlin	10117	Germany	ftp://ftp.ncbi.nlm.nih.gov/geo/samples/GSM1695nnn/GSM1695586/suppl/GSM1695586_K360_PN.CEL.gz	54675
GSM1695588	Public on Apr 22 2018	May 26 2015	Apr 22 2018	RNA	1	prostate	Homo sapiens	individual: patient 3	disease state: prostate cancer	tissue: adj.normal	age: 57	Sex: male			Immediate stabilization of tissue after surgery in RNAlater RNA Stabilization Reagent (Qiagen, Hilden, Germany; Cat.no. 76104)	total RNA	Isolation according to the instruction using RNeasyMini Kit (Qiagen, Hilden, Germany; Cat.no. 74104)	Biotin	Biotinylated cRNA were prepared and fragmentated according to the standard Affymetrix protocol	9606	cRNA were hybridized on Human Genome U133 Plus 2.0 Array. GeneChips were washed and stained according to the standard Affymetrix protocol	After hybridization the GeneChips were scanned according to the standard Affymetrix protocol	K400_PN	Affymetrix Expression Console Software with default analysis settings were used to generate corresponding MAS5 CHP files. The CHP-files were analyzed by Genespring (vers.12.6) software (normalization: shift to 75 percentile; baseline transformation: median of all samples)	GPL570	Klaus,,Jung	Research Division	Dept. of Urology	University Hospital Charité	Schumannstr. 20/21	Berlin	10117	Germany	ftp://ftp.ncbi.nlm.nih.gov/geo/samples/GSM1695nnn/GSM1695588/suppl/GSM1695588_K400_PN.CEL.gz	54675
GSM1695590	Public on Apr 22 2018	May 26 2015	Apr 22 2018	RNA	1	prostate	Homo sapiens	individual: patient 4	disease state: prostate cancer	tissue: adj.normal	age: 60	Sex: male			Immediate stabilization of tissue after surgery in RNAlater RNA Stabilization Reagent (Qiagen, Hilden, Germany; Cat.no. 76104)	total RNA	Isolation according to the instruction using RNeasyMini Kit (Qiagen, Hilden, Germany; Cat.no. 74104)	Biotin	Biotinylated cRNA were prepared and fragmentated according to the standard Affymetrix protocol	9606	cRNA were hybridized on Human Genome U133 Plus 2.0 Array. GeneChips were washed and stained according to the standard Affymetrix protocol	After hybridization the GeneChips were scanned according to the standard Affymetrix protocol	K516_PN	Affymetrix Expression Console Software with default analysis settings were used to generate corresponding MAS5 CHP files. The CHP-files were analyzed by Genespring (vers.12.6) software (normalization: shift to 75 percentile; baseline transformation: median of all samples)	GPL570	Klaus,,Jung	Research Division	Dept. of Urology	University Hospital Charité	Schumannstr. 20/21	Berlin	10117	Germany	ftp://ftp.ncbi.nlm.nih.gov/geo/samples/GSM1695nnn/GSM1695590/suppl/GSM1695590_K516_PN.CEL.gz	54675
GSM1695592	Public on Apr 22 2018	May 26 2015	Apr 22 2018	RNA	1	prostate	Homo sapiens	individual: patient 5	disease state: prostate cancer	tissue: adj.normal	age: 50	Sex: male			Immediate stabilization of tissue after surgery in RNAlater RNA Stabilization Reagent (Qiagen, Hilden, Germany; Cat.no. 76104)	total RNA	Isolation according to the instruction using RNeasyMini Kit (Qiagen, Hilden, Germany; Cat.no. 74104)	Biotin	Biotinylated cRNA were prepared and fragmentated according to the standard Affymetrix protocol	9606	cRNA were hybridized on Human Genome U133 Plus 2.0 Array. GeneChips were washed and stained according to the standard Affymetrix protocol	After hybridization the GeneChips were scanned according to the standard Affymetrix protocol	K519_PN	Affymetrix Expression Console Software with default analysis settings were used to generate corresponding MAS5 CHP files. The CHP-files were analyzed by Genespring (vers.12.6) software (normalization: shift to 75 percentile; baseline transformation: median of all samples)	GPL570	Klaus,,Jung	Research Division	Dept. of Urology	University Hospital Charité	Schumannstr. 20/21	Berlin	10117	Germany	ftp://ftp.ncbi.nlm.nih.gov/geo/samples/GSM1695nnn/GSM1695592/suppl/GSM1695592_K519_PN.CEL.gz	54675
GSM1695594	Public on Apr 22 2018	May 26 2015	Apr 22 2018	RNA	1	prostate	Homo sapiens	individual: patient 6	disease state: prostate cancer	tissue: adj.normal	age: 69	Sex: male			Immediate stabilization of tissue after surgery in RNAlater RNA Stabilization Reagent (Qiagen, Hilden, Germany; Cat.no. 76104)	total RNA	Isolation according to the instruction using RNeasyMini Kit (Qiagen, Hilden, Germany; Cat.no. 74104)	Biotin	Biotinylated cRNA were prepared and fragmentated according to the standard Affymetrix protocol	9606	cRNA were hybridized on Human Genome U133 Plus 2.0 Array. GeneChips were washed and stained according to the standard Affymetrix protocol	After hybridization the GeneChips were scanned according to the standard Affymetrix protocol	K643_PN	Affymetrix Expression Console Software with default analysis settings were used to generate corresponding MAS5 CHP files. The CHP-files were analyzed by Genespring (vers.12.6) software (normalization: shift to 75 percentile; baseline transformation: median of all samples)	GPL570	Klaus,,Jung	Research Division	Dept. of Urology	University Hospital Charité	Schumannstr. 20/21	Berlin	10117	Germany	ftp://ftp.ncbi.nlm.nih.gov/geo/samples/GSM1695nnn/GSM1695594/suppl/GSM1695594_K643_PN.CEL.gz	54675
GSM1695596	Public on Apr 22 2018	May 26 2015	Apr 22 2018	RNA	1	prostate	Homo sapiens	individual: patient 7	disease state: prostate cancer	tissue: adj.normal	age: 60	Sex: male			Immediate stabilization of tissue after surgery in RNAlater RNA Stabilization Reagent (Qiagen, Hilden, Germany; Cat.no. 76104)	total RNA	Isolation according to the instruction using RNeasyMini Kit (Qiagen, Hilden, Germany; Cat.no. 74104)	Biotin	Biotinylated cRNA were prepared and fragmentated according to the standard Affymetrix protocol	9606	cRNA were hybridized on Human Genome U133 Plus 2.0 Array. GeneChips were washed and stained according to the standard Affymetrix protocol	After hybridization the GeneChips were scanned according to the standard Affymetrix protocol	K661_PN	Affymetrix Expression Console Software with default analysis settings were used to generate corresponding MAS5 CHP files. The CHP-files were analyzed by Genespring (vers.12.6) software (normalization: shift to 75 percentile; baseline transformation: median of all samples)	GPL570	Klaus,,Jung	Research Division	Dept. of Urology	University Hospital Charité	Schumannstr. 20/21	Berlin	10117	Germany	ftp://ftp.ncbi.nlm.nih.gov/geo/samples/GSM1695nnn/GSM1695596/suppl/GSM1695596_K661_PN.CEL.gz	54675
GSM1695598	Public on Apr 22 2018	May 26 2015	Apr 22 2018	RNA	1	prostate	Homo sapiens	individual: patient 8	disease state: prostate cancer	tissue: adj.normal	age: 62	Sex: male			Immediate stabilization of tissue after surgery in RNAlater RNA Stabilization Reagent (Qiagen, Hilden, Germany; Cat.no. 76104)	total RNA	Isolation according to the instruction using RNeasyMini Kit (Qiagen, Hilden, Germany; Cat.no. 74104)	Biotin	Biotinylated cRNA were prepared and fragmentated according to the standard Affymetrix protocol	9606	cRNA were hybridized on Human Genome U133 Plus 2.0 Array. GeneChips were washed and stained according to the standard Affymetrix protocol	After hybridization the GeneChips were scanned according to the standard Affymetrix protocol	K796_PN	Affymetrix Expression Console Software with default analysis settings were used to generate corresponding MAS5 CHP files. The CHP-files were analyzed by Genespring (vers.12.6) software (normalization: shift to 75 percentile; baseline transformation: median of all samples)	GPL570	Klaus,,Jung	Research Division	Dept. of Urology	University Hospital Charité	Schumannstr. 20/21	Berlin	10117	Germany	ftp://ftp.ncbi.nlm.nih.gov/geo/samples/GSM1695nnn/GSM1695598/suppl/GSM1695598_K796_PN.CEL.gz	54675
GSM1695600	Public on Apr 22 2018	May 26 2015	Apr 22 2018	RNA	1	prostate	Homo sapiens	individual: patient 9	disease state: prostate cancer	tissue: adj.normal	age: 67	Sex: male			Immediate stabilization of tissue after surgery in RNAlater RNA Stabilization Reagent (Qiagen, Hilden, Germany; Cat.no. 76104)	total RNA	Isolation according to the instruction using RNeasyMini Kit (Qiagen, Hilden, Germany; Cat.no. 74104)	Biotin	Biotinylated cRNA were prepared and fragmentated according to the standard Affymetrix protocol	9606	cRNA were hybridized on Human Genome U133 Plus 2.0 Array. GeneChips were washed and stained according to the standard Affymetrix protocol	After hybridization the GeneChips were scanned according to the standard Affymetrix protocol	K815_PN	Affymetrix Expression Console Software with default analysis settings were used to generate corresponding MAS5 CHP files. The CHP-files were analyzed by Genespring (vers.12.6) software (normalization: shift to 75 percentile; baseline transformation: median of all samples)	GPL570	Klaus,,Jung	Research Division	Dept. of Urology	University Hospital Charité	Schumannstr. 20/21	Berlin	10117	Germany	ftp://ftp.ncbi.nlm.nih.gov/geo/samples/GSM1695nnn/GSM1695600/suppl/GSM1695600_K815_PN.CEL.gz	54675
GSM1695602	Public on Apr 22 2018	May 26 2015	Apr 22 2018	RNA	1	prostate	Homo sapiens	individual: patient 10	disease state: prostate cancer	tissue: adj.normal	age: 54	Sex: male			Immediate stabilization of tissue after surgery in RNAlater RNA Stabilization Reagent (Qiagen, Hilden, Germany; Cat.no. 76104)	total RNA	Isolation according to the instruction using RNeasyMini Kit (Qiagen, Hilden, Germany; Cat.no. 74104)	Biotin	Biotinylated cRNA were prepared and fragmentated according to the standard Affymetrix protocol	9606	cRNA were hybridized on Human Genome U133 Plus 2.0 Array. GeneChips were washed and stained according to the standard Affymetrix protocol	After hybridization the GeneChips were scanned according to the standard Affymetrix protocol	K972_PN	Affymetrix Expression Console Software with default analysis settings were used to generate corresponding MAS5 CHP files. The CHP-files were analyzed by Genespring (vers.12.6) software (normalization: shift to 75 percentile; baseline transformation: median of all samples)	GPL570	Klaus,,Jung	Research Division	Dept. of Urology	University Hospital Charité	Schumannstr. 20/21	Berlin	10117	Germany	ftp://ftp.ncbi.nlm.nih.gov/geo/samples/GSM1695nnn/GSM1695602/suppl/GSM1695602_K972_PN.CEL.gz	54675
GSM1695604	Public on Apr 22 2018	May 26 2015	Apr 22 2018	RNA	1	prostate	Homo sapiens	individual: patient 11	disease state: prostate cancer	tissue: adj.normal	age: 60	Sex: male			Immediate stabilization of tissue after surgery in RNAlater RNA Stabilization Reagent (Qiagen, Hilden, Germany; Cat.no. 76104)	total RNA	Isolation according to the instruction using RNeasyMini Kit (Qiagen, Hilden, Germany; Cat.no. 74104)	Biotin	Biotinylated cRNA were prepared and fragmentated according to the standard Affymetrix protocol	9606	cRNA were hybridized on Human Genome U133 Plus 2.0 Array. GeneChips were washed and stained according to the standard Affymetrix protocol	After hybridization the GeneChips were scanned according to the standard Affymetrix protocol	L042_PN	Affymetrix Expression Console Software with default analysis settings were used to generate corresponding MAS5 CHP files. The CHP-files were analyzed by Genespring (vers.12.6) software (normalization: shift to 75 percentile; baseline transformation: median of all samples)	GPL570	Klaus,,Jung	Research Division	Dept. of Urology	University Hospital Charité	Schumannstr. 20/21	Berlin	10117	Germany	ftp://ftp.ncbi.nlm.nih.gov/geo/samples/GSM1695nnn/GSM1695604/suppl/GSM1695604_L042_PN.CEL.gz	54675
GSM1695606	Public on Apr 22 2018	May 26 2015	Apr 22 2018	RNA	1	prostate	Homo sapiens	individual: patient 12	disease state: prostate cancer	tissue: adj.normal	age: 47	Sex: male			Immediate stabilization of tissue after surgery in RNAlater RNA Stabilization Reagent (Qiagen, Hilden, Germany; Cat.no. 76104)	total RNA	Isolation according to the instruction using RNeasyMini Kit (Qiagen, Hilden, Germany; Cat.no. 74104)	Biotin	Biotinylated cRNA were prepared and fragmentated according to the standard Affymetrix protocol	9606	cRNA were hybridized on Human Genome U133 Plus 2.0 Array. GeneChips were washed and stained according to the standard Affymetrix protocol	After hybridization the GeneChips were scanned according to the standard Affymetrix protocol	L083_PN	Affymetrix Expression Console Software with default analysis settings were used to generate corresponding MAS5 CHP files. The CHP-files were analyzed by Genespring (vers.12.6) software (normalization: shift to 75 percentile; baseline transformation: median of all samples)	GPL570	Klaus,,Jung	Research Division	Dept. of Urology	University Hospital Charité	Schumannstr. 20/21	Berlin	10117	Germany	ftp://ftp.ncbi.nlm.nih.gov/geo/samples/GSM1695nnn/GSM1695606/suppl/GSM1695606_L083_PN.CEL.gz	54675
GSM1695608	Public on Apr 22 2018	May 26 2015	Apr 22 2018	RNA	1	prostate	Homo sapiens	individual: patient 13	disease state: prostate cancer	tissue: adj.normal	age: 61	Sex: male			Immediate stabilization of tissue after surgery in RNAlater RNA Stabilization Reagent (Qiagen, Hilden, Germany; Cat.no. 76104)	total RNA	Isolation according to the instruction using RNeasyMini Kit (Qiagen, Hilden, Germany; Cat.no. 74104)	Biotin	Biotinylated cRNA were prepared and fragmentated according to the standard Affymetrix protocol	9606	cRNA were hybridized on Human Genome U133 Plus 2.0 Array. GeneChips were washed and stained according to the standard Affymetrix protocol	After hybridization the GeneChips were scanned according to the standard Affymetrix protocol	L128_PN	Affymetrix Expression Console Software with default analysis settings were used to generate corresponding MAS5 CHP files. The CHP-files were analyzed by Genespring (vers.12.6) software (normalization: shift to 75 percentile; baseline transformation: median of all samples)	GPL570	Klaus,,Jung	Research Division	Dept. of Urology	University Hospital Charité	Schumannstr. 20/21	Berlin	10117	Germany	ftp://ftp.ncbi.nlm.nih.gov/geo/samples/GSM1695nnn/GSM1695608/suppl/GSM1695608_L128_PN.CEL.gz	54675
GSM1695610	Public on Apr 22 2018	May 26 2015	Apr 22 2018	RNA	1	prostate	Homo sapiens	individual: patient 14	disease state: prostate cancer	tissue: adj.normal	age: 66	Sex: male			Immediate stabilization of tissue after surgery in RNAlater RNA Stabilization Reagent (Qiagen, Hilden, Germany; Cat.no. 76104)	total RNA	Isolation according to the instruction using RNeasyMini Kit (Qiagen, Hilden, Germany; Cat.no. 74104)	Biotin	Biotinylated cRNA were prepared and fragmentated according to the standard Affymetrix protocol	9606	cRNA were hybridized on Human Genome U133 Plus 2.0 Array. GeneChips were washed and stained according to the standard Affymetrix protocol	After hybridization the GeneChips were scanned according to the standard Affymetrix protocol	L184_PN	Affymetrix Expression Console Software with default analysis settings were used to generate corresponding MAS5 CHP files. The CHP-files were analyzed by Genespring (vers.12.6) software (normalization: shift to 75 percentile; baseline transformation: median of all samples)	GPL570	Klaus,,Jung	Research Division	Dept. of Urology	University Hospital Charité	Schumannstr. 20/21	Berlin	10117	Germany	ftp://ftp.ncbi.nlm.nih.gov/geo/samples/GSM1695nnn/GSM1695610/suppl/GSM1695610_L184_PN.CEL.gz	54675
GSM1695612	Public on Apr 22 2018	May 26 2015	Apr 22 2018	RNA	1	prostate	Homo sapiens	individual: patient 15	disease state: prostate cancer	tissue: adj.normal	age: 50	Sex: male			Immediate stabilization of tissue after surgery in RNAlater RNA Stabilization Reagent (Qiagen, Hilden, Germany; Cat.no. 76104)	total RNA	Isolation according to the instruction using RNeasyMini Kit (Qiagen, Hilden, Germany; Cat.no. 74104)	Biotin	Biotinylated cRNA were prepared and fragmentated according to the standard Affymetrix protocol	9606	cRNA were hybridized on Human Genome U133 Plus 2.0 Array. GeneChips were washed and stained according to the standard Affymetrix protocol	After hybridization the GeneChips were scanned according to the standard Affymetrix protocol	L187_PN	Affymetrix Expression Console Software with default analysis settings were used to generate corresponding MAS5 CHP files. The CHP-files were analyzed by Genespring (vers.12.6) software (normalization: shift to 75 percentile; baseline transformation: median of all samples)	GPL570	Klaus,,Jung	Research Division	Dept. of Urology	University Hospital Charité	Schumannstr. 20/21	Berlin	10117	Germany	ftp://ftp.ncbi.nlm.nih.gov/geo/samples/GSM1695nnn/GSM1695612/suppl/GSM1695612_L187_PN.CEL.gz	54675
GSM1695583	Public on Apr 22 2018	May 26 2015	Apr 22 2018	RNA	1	prostate	Homo sapiens	individual: patient 1	disease state: prostate cancer	tissue: PCa	tumor staging: pT3	grading: 2	age: 63	Sex: male	Immediate stabilization of tissue after surgery in RNAlater RNA Stabilization Reagent (Qiagen, Hilden, Germany; Cat.no. 76104)	total RNA	Isolation according to the instruction using RNeasyMini Kit (Qiagen, Hilden, Germany; Cat.no. 74104)	Biotin	Biotinylated cRNA were prepared and fragmentated according to the standard Affymetrix protocol	9606	cRNA were hybridized on Human Genome U133 Plus 2.0 Array. GeneChips were washed and stained according to the standard Affymetrix protocol	After hybridization the GeneChips were scanned according to the standard Affymetrix protocol	K255_PC	Affymetrix Expression Console Software with default analysis settings were used to generate corresponding MAS5 CHP files. The CHP-files were analyzed by Genespring (vers.12.6) software (normalization: shift to 75 percentile; baseline transformation: median of all samples)	GPL570	Klaus,,Jung	Research Division	Dept. of Urology	University Hospital Charité	Schumannstr. 20/21	Berlin	10117	Germany	ftp://ftp.ncbi.nlm.nih.gov/geo/samples/GSM1695nnn/GSM1695583/suppl/GSM1695583_K255_PC.CEL.gz	54675
GSM1695585	Public on Apr 22 2018	May 26 2015	Apr 22 2018	RNA	1	prostate	Homo sapiens	individual: patient 2	disease state: prostate cancer	tissue: PCa	tumor staging: pT2	grading: 3	age: 53	Sex: male	Immediate stabilization of tissue after surgery in RNAlater RNA Stabilization Reagent (Qiagen, Hilden, Germany; Cat.no. 76104)	total RNA	Isolation according to the instruction using RNeasyMini Kit (Qiagen, Hilden, Germany; Cat.no. 74104)	Biotin	Biotinylated cRNA were prepared and fragmentated according to the standard Affymetrix protocol	9606	cRNA were hybridized on Human Genome U133 Plus 2.0 Array. GeneChips were washed and stained according to the standard Affymetrix protocol	After hybridization the GeneChips were scanned according to the standard Affymetrix protocol	K360_PC	Affymetrix Expression Console Software with default analysis settings were used to generate corresponding MAS5 CHP files. The CHP-files were analyzed by Genespring (vers.12.6) software (normalization: shift to 75 percentile; baseline transformation: median of all samples)	GPL570	Klaus,,Jung	Research Division	Dept. of Urology	University Hospital Charité	Schumannstr. 20/21	Berlin	10117	Germany	ftp://ftp.ncbi.nlm.nih.gov/geo/samples/GSM1695nnn/GSM1695585/suppl/GSM1695585_K360_PC.CEL.gz	54675
GSM1695587	Public on Apr 22 2018	May 26 2015	Apr 22 2018	RNA	1	prostate	Homo sapiens	individual: patient 3	disease state: prostate cancer	tissue: PCa	tumor staging: pT2	grading: 2	age: 57	Sex: male	Immediate stabilization of tissue after surgery in RNAlater RNA Stabilization Reagent (Qiagen, Hilden, Germany; Cat.no. 76104)	total RNA	Isolation according to the instruction using RNeasyMini Kit (Qiagen, Hilden, Germany; Cat.no. 74104)	Biotin	Biotinylated cRNA were prepared and fragmentated according to the standard Affymetrix protocol	9606	cRNA were hybridized on Human Genome U133 Plus 2.0 Array. GeneChips were washed and stained according to the standard Affymetrix protocol	After hybridization the GeneChips were scanned according to the standard Affymetrix protocol	K400_PC	Affymetrix Expression Console Software with default analysis settings were used to generate corresponding MAS5 CHP files. The CHP-files were analyzed by Genespring (vers.12.6) software (normalization: shift to 75 percentile; baseline transformation: median of all samples)	GPL570	Klaus,,Jung	Research Division	Dept. of Urology	University Hospital Charité	Schumannstr. 20/21	Berlin	10117	Germany	ftp://ftp.ncbi.nlm.nih.gov/geo/samples/GSM1695nnn/GSM1695587/suppl/GSM1695587_K400_PC.CEL.gz	54675
GSM1695589	Public on Apr 22 2018	May 26 2015	Apr 22 2018	RNA	1	prostate	Homo sapiens	individual: patient 4	disease state: prostate cancer	tissue: PCa	tumor staging: pT2	grading: 3	age: 60	Sex: male	Immediate stabilization of tissue after surgery in RNAlater RNA Stabilization Reagent (Qiagen, Hilden, Germany; Cat.no. 76104)	total RNA	Isolation according to the instruction using RNeasyMini Kit (Qiagen, Hilden, Germany; Cat.no. 74104)	Biotin	Biotinylated cRNA were prepared and fragmentated according to the standard Affymetrix protocol	9606	cRNA were hybridized on Human Genome U133 Plus 2.0 Array. GeneChips were washed and stained according to the standard Affymetrix protocol	After hybridization the GeneChips were scanned according to the standard Affymetrix protocol	K516_PC	Affymetrix Expression Console Software with default analysis settings were used to generate corresponding MAS5 CHP files. The CHP-files were analyzed by Genespring (vers.12.6) software (normalization: shift to 75 percentile; baseline transformation: median of all samples)	GPL570	Klaus,,Jung	Research Division	Dept. of Urology	University Hospital Charité	Schumannstr. 20/21	Berlin	10117	Germany	ftp://ftp.ncbi.nlm.nih.gov/geo/samples/GSM1695nnn/GSM1695589/suppl/GSM1695589_K516_PC.CEL.gz	54675
GSM1695591	Public on Apr 22 2018	May 26 2015	Apr 22 2018	RNA	1	prostate	Homo sapiens	individual: patient 5	disease state: prostate cancer	tissue: PCa	tumor staging: pT2	grading: 3	age: 50	Sex: male	Immediate stabilization of tissue after surgery in RNAlater RNA Stabilization Reagent (Qiagen, Hilden, Germany; Cat.no. 76104)	total RNA	Isolation according to the instruction using RNeasyMini Kit (Qiagen, Hilden, Germany; Cat.no. 74104)	Biotin	Biotinylated cRNA were prepared and fragmentated according to the standard Affymetrix protocol	9606	cRNA were hybridized on Human Genome U133 Plus 2.0 Array. GeneChips were washed and stained according to the standard Affymetrix protocol	After hybridization the GeneChips were scanned according to the standard Affymetrix protocol	K519_PC	Affymetrix Expression Console Software with default analysis settings were used to generate corresponding MAS5 CHP files. The CHP-files were analyzed by Genespring (vers.12.6) software (normalization: shift to 75 percentile; baseline transformation: median of all samples)	GPL570	Klaus,,Jung	Research Division	Dept. of Urology	University Hospital Charité	Schumannstr. 20/21	Berlin	10117	Germany	ftp://ftp.ncbi.nlm.nih.gov/geo/samples/GSM1695nnn/GSM1695591/suppl/GSM1695591_K519_PC.CEL.gz	54675
GSM1695593	Public on Apr 22 2018	May 26 2015	Apr 22 2018	RNA	1	prostate	Homo sapiens	individual: patient 6	disease state: prostate cancer	tissue: PCa	tumor staging: pT2	grading: 3	age: 69	Sex: male	Immediate stabilization of tissue after surgery in RNAlater RNA Stabilization Reagent (Qiagen, Hilden, Germany; Cat.no. 76104)	total RNA	Isolation according to the instruction using RNeasyMini Kit (Qiagen, Hilden, Germany; Cat.no. 74104)	Biotin	Biotinylated cRNA were prepared and fragmentated according to the standard Affymetrix protocol	9606	cRNA were hybridized on Human Genome U133 Plus 2.0 Array. GeneChips were washed and stained according to the standard Affymetrix protocol	After hybridization the GeneChips were scanned according to the standard Affymetrix protocol	K643_PC	Affymetrix Expression Console Software with default analysis settings were used to generate corresponding MAS5 CHP files. The CHP-files were analyzed by Genespring (vers.12.6) software (normalization: shift to 75 percentile; baseline transformation: median of all samples)	GPL570	Klaus,,Jung	Research Division	Dept. of Urology	University Hospital Charité	Schumannstr. 20/21	Berlin	10117	Germany	ftp://ftp.ncbi.nlm.nih.gov/geo/samples/GSM1695nnn/GSM1695593/suppl/GSM1695593_K643_PC.CEL.gz	54675
GSM1695595	Public on Apr 22 2018	May 26 2015	Apr 22 2018	RNA	1	prostate	Homo sapiens	individual: patient 7	disease state: prostate cancer	tissue: PCa	tumor staging: pT2	grading: 3	age: 60	Sex: male	Immediate stabilization of tissue after surgery in RNAlater RNA Stabilization Reagent (Qiagen, Hilden, Germany; Cat.no. 76104)	total RNA	Isolation according to the instruction using RNeasyMini Kit (Qiagen, Hilden, Germany; Cat.no. 74104)	Biotin	Biotinylated cRNA were prepared and fragmentated according to the standard Affymetrix protocol	9606	cRNA were hybridized on Human Genome U133 Plus 2.0 Array. GeneChips were washed and stained according to the standard Affymetrix protocol	After hybridization the GeneChips were scanned according to the standard Affymetrix protocol	K661_PC	Affymetrix Expression Console Software with default analysis settings were used to generate corresponding MAS5 CHP files. The CHP-files were analyzed by Genespring (vers.12.6) software (normalization: shift to 75 percentile; baseline transformation: median of all samples)	GPL570	Klaus,,Jung	Research Division	Dept. of Urology	University Hospital Charité	Schumannstr. 20/21	Berlin	10117	Germany	ftp://ftp.ncbi.nlm.nih.gov/geo/samples/GSM1695nnn/GSM1695595/suppl/GSM1695595_K661_PC.CEL.gz	54675
GSM1695597	Public on Apr 22 2018	May 26 2015	Apr 22 2018	RNA	1	prostate	Homo sapiens	individual: patient 8	disease state: prostate cancer	tissue: PCa	tumor staging: pT3	grading: 2	age: 62	Sex: male	Immediate stabilization of tissue after surgery in RNAlater RNA Stabilization Reagent (Qiagen, Hilden, Germany; Cat.no. 76104)	total RNA	Isolation according to the instruction using RNeasyMini Kit (Qiagen, Hilden, Germany; Cat.no. 74104)	Biotin	Biotinylated cRNA were prepared and fragmentated according to the standard Affymetrix protocol	9606	cRNA were hybridized on Human Genome U133 Plus 2.0 Array. GeneChips were washed and stained according to the standard Affymetrix protocol	After hybridization the GeneChips were scanned according to the standard Affymetrix protocol	K796_PC	Affymetrix Expression Console Software with default analysis settings were used to generate corresponding MAS5 CHP files. The CHP-files were analyzed by Genespring (vers.12.6) software (normalization: shift to 75 percentile; baseline transformation: median of all samples)	GPL570	Klaus,,Jung	Research Division	Dept. of Urology	University Hospital Charité	Schumannstr. 20/21	Berlin	10117	Germany	ftp://ftp.ncbi.nlm.nih.gov/geo/samples/GSM1695nnn/GSM1695597/suppl/GSM1695597_K796_PC.CEL.gz	54675
GSM1695599	Public on Apr 22 2018	May 26 2015	Apr 22 2018	RNA	1	prostate	Homo sapiens	individual: patient 9	disease state: prostate cancer	tissue: PCa	tumor staging: pT2	grading: 3	age: 67	Sex: male	Immediate stabilization of tissue after surgery in RNAlater RNA Stabilization Reagent (Qiagen, Hilden, Germany; Cat.no. 76104)	total RNA	Isolation according to the instruction using RNeasyMini Kit (Qiagen, Hilden, Germany; Cat.no. 74104)	Biotin	Biotinylated cRNA were prepared and fragmentated according to the standard Affymetrix protocol	9606	cRNA were hybridized on Human Genome U133 Plus 2.0 Array. GeneChips were washed and stained according to the standard Affymetrix protocol	After hybridization the GeneChips were scanned according to the standard Affymetrix protocol	K815_PC	Affymetrix Expression Console Software with default analysis settings were used to generate corresponding MAS5 CHP files. The CHP-files were analyzed by Genespring (vers.12.6) software (normalization: shift to 75 percentile; baseline transformation: median of all samples)	GPL570	Klaus,,Jung	Research Division	Dept. of Urology	University Hospital Charité	Schumannstr. 20/21	Berlin	10117	Germany	ftp://ftp.ncbi.nlm.nih.gov/geo/samples/GSM1695nnn/GSM1695599/suppl/GSM1695599_K815_PC.CEL.gz	54675
GSM1695601	Public on Apr 22 2018	May 26 2015	Apr 22 2018	RNA	1	prostate	Homo sapiens	individual: patient 10	disease state: prostate cancer	tissue: PCa	tumor staging: pT2	grading: 2	age: 54	Sex: male	Immediate stabilization of tissue after surgery in RNAlater RNA Stabilization Reagent (Qiagen, Hilden, Germany; Cat.no. 76104)	total RNA	Isolation according to the instruction using RNeasyMini Kit (Qiagen, Hilden, Germany; Cat.no. 74104)	Biotin	Biotinylated cRNA were prepared and fragmentated according to the standard Affymetrix protocol	9606	cRNA were hybridized on Human Genome U133 Plus 2.0 Array. GeneChips were washed and stained according to the standard Affymetrix protocol	After hybridization the GeneChips were scanned according to the standard Affymetrix protocol	K972_PC	Affymetrix Expression Console Software with default analysis settings were used to generate corresponding MAS5 CHP files. The CHP-files were analyzed by Genespring (vers.12.6) software (normalization: shift to 75 percentile; baseline transformation: median of all samples)	GPL570	Klaus,,Jung	Research Division	Dept. of Urology	University Hospital Charité	Schumannstr. 20/21	Berlin	10117	Germany	ftp://ftp.ncbi.nlm.nih.gov/geo/samples/GSM1695nnn/GSM1695601/suppl/GSM1695601_K972_PC.CEL.gz	54675
GSM1695603	Public on Apr 22 2018	May 26 2015	Apr 22 2018	RNA	1	prostate	Homo sapiens	individual: patient 11	disease state: prostate cancer	tissue: PCa	tumor staging: pT2	grading: 3	age: 60	Sex: male	Immediate stabilization of tissue after surgery in RNAlater RNA Stabilization Reagent (Qiagen, Hilden, Germany; Cat.no. 76104)	total RNA	Isolation according to the instruction using RNeasyMini Kit (Qiagen, Hilden, Germany; Cat.no. 74104)	Biotin	Biotinylated cRNA were prepared and fragmentated according to the standard Affymetrix protocol	9606	cRNA were hybridized on Human Genome U133 Plus 2.0 Array. GeneChips were washed and stained according to the standard Affymetrix protocol	After hybridization the GeneChips were scanned according to the standard Affymetrix protocol	L042_PC	Affymetrix Expression Console Software with default analysis settings were used to generate corresponding MAS5 CHP files. The CHP-files were analyzed by Genespring (vers.12.6) software (normalization: shift to 75 percentile; baseline transformation: median of all samples)	GPL570	Klaus,,Jung	Research Division	Dept. of Urology	University Hospital Charité	Schumannstr. 20/21	Berlin	10117	Germany	ftp://ftp.ncbi.nlm.nih.gov/geo/samples/GSM1695nnn/GSM1695603/suppl/GSM1695603_L042_PC.CEL.gz	54675
GSM1695605	Public on Apr 22 2018	May 26 2015	Apr 22 2018	RNA	1	prostate	Homo sapiens	individual: patient 12	disease state: prostate cancer	tissue: PCa	tumor staging: pT3	grading: 3	age: 47	Sex: male	Immediate stabilization of tissue after surgery in RNAlater RNA Stabilization Reagent (Qiagen, Hilden, Germany; Cat.no. 76104)	total RNA	Isolation according to the instruction using RNeasyMini Kit (Qiagen, Hilden, Germany; Cat.no. 74104)	Biotin	Biotinylated cRNA were prepared and fragmentated according to the standard Affymetrix protocol	9606	cRNA were hybridized on Human Genome U133 Plus 2.0 Array. GeneChips were washed and stained according to the standard Affymetrix protocol	After hybridization the GeneChips were scanned according to the standard Affymetrix protocol	L083_PC	Affymetrix Expression Console Software with default analysis settings were used to generate corresponding MAS5 CHP files. The CHP-files were analyzed by Genespring (vers.12.6) software (normalization: shift to 75 percentile; baseline transformation: median of all samples)	GPL570	Klaus,,Jung	Research Division	Dept. of Urology	University Hospital Charité	Schumannstr. 20/21	Berlin	10117	Germany	ftp://ftp.ncbi.nlm.nih.gov/geo/samples/GSM1695nnn/GSM1695605/suppl/GSM1695605_L083_PC.CEL.gz	54675
GSM1695607	Public on Apr 22 2018	May 26 2015	Apr 22 2018	RNA	1	prostate	Homo sapiens	individual: patient 13	disease state: prostate cancer	tissue: PCa	tumor staging: pT3	grading: 3	age: 61	Sex: male	Immediate stabilization of tissue after surgery in RNAlater RNA Stabilization Reagent (Qiagen, Hilden, Germany; Cat.no. 76104)	total RNA	Isolation according to the instruction using RNeasyMini Kit (Qiagen, Hilden, Germany; Cat.no. 74104)	Biotin	Biotinylated cRNA were prepared and fragmentated according to the standard Affymetrix protocol	9606	cRNA were hybridized on Human Genome U133 Plus 2.0 Array. GeneChips were washed and stained according to the standard Affymetrix protocol	After hybridization the GeneChips were scanned according to the standard Affymetrix protocol	L128_PC	Affymetrix Expression Console Software with default analysis settings were used to generate corresponding MAS5 CHP files. The CHP-files were analyzed by Genespring (vers.12.6) software (normalization: shift to 75 percentile; baseline transformation: median of all samples)	GPL570	Klaus,,Jung	Research Division	Dept. of Urology	University Hospital Charité	Schumannstr. 20/21	Berlin	10117	Germany	ftp://ftp.ncbi.nlm.nih.gov/geo/samples/GSM1695nnn/GSM1695607/suppl/GSM1695607_L128_PC.CEL.gz	54675
GSM1695609	Public on Apr 22 2018	May 26 2015	Apr 22 2018	RNA	1	prostate	Homo sapiens	individual: patient 14	disease state: prostate cancer	tissue: PCa	tumor staging: pT3	grading: 3	age: 66	Sex: male	Immediate stabilization of tissue after surgery in RNAlater RNA Stabilization Reagent (Qiagen, Hilden, Germany; Cat.no. 76104)	total RNA	Isolation according to the instruction using RNeasyMini Kit (Qiagen, Hilden, Germany; Cat.no. 74104)	Biotin	Biotinylated cRNA were prepared and fragmentated according to the standard Affymetrix protocol	9606	cRNA were hybridized on Human Genome U133 Plus 2.0 Array. GeneChips were washed and stained according to the standard Affymetrix protocol	After hybridization the GeneChips were scanned according to the standard Affymetrix protocol	L184_PC	Affymetrix Expression Console Software with default analysis settings were used to generate corresponding MAS5 CHP files. The CHP-files were analyzed by Genespring (vers.12.6) software (normalization: shift to 75 percentile; baseline transformation: median of all samples)	GPL570	Klaus,,Jung	Research Division	Dept. of Urology	University Hospital Charité	Schumannstr. 20/21	Berlin	10117	Germany	ftp://ftp.ncbi.nlm.nih.gov/geo/samples/GSM1695nnn/GSM1695609/suppl/GSM1695609_L184_PC.CEL.gz	54675
GSM1695611	Public on Apr 22 2018	May 26 2015	Apr 22 2018	RNA	1	prostate	Homo sapiens	individual: patient 15	disease state: prostate cancer	tissue: PCa	tumor staging: pT2	grading: 3	age: 50	Sex: male	Immediate stabilization of tissue after surgery in RNAlater RNA Stabilization Reagent (Qiagen, Hilden, Germany; Cat.no. 76104)	total RNA	Isolation according to the instruction using RNeasyMini Kit (Qiagen, Hilden, Germany; Cat.no. 74104)	Biotin	Biotinylated cRNA were prepared and fragmentated according to the standard Affymetrix protocol	9606	cRNA were hybridized on Human Genome U133 Plus 2.0 Array. GeneChips were washed and stained according to the standard Affymetrix protocol	After hybridization the GeneChips were scanned according to the standard Affymetrix protocol	L187_PC	Affymetrix Expression Console Software with default analysis settings were used to generate corresponding MAS5 CHP files. The CHP-files were analyzed by Genespring (vers.12.6) software (normalization: shift to 75 percentile; baseline transformation: median of all samples)	GPL570	Klaus,,Jung	Research Division	Dept. of Urology	University Hospital Charité	Schumannstr. 20/21	Berlin	10117	Germany	ftp://ftp.ncbi.nlm.nih.gov/geo/samples/GSM1695nnn/GSM1695611/suppl/GSM1695611_L187_PC.CEL.gz	54675

## Sheet: Sheet2
Accession	Type	Age	Stage
GSM1695584	normal	63	NA
GSM1695586	normal	53	NA
GSM1695588	normal	57	NA
GSM1695590	normal	60	NA
GSM1695592	normal	50	NA
GSM1695594	normal	69	NA
GSM1695596	normal	60	NA
GSM1695598	normal	62	NA
GSM1695600	normal	67	NA
GSM1695602	normal	54	NA
GSM1695604	normal	60	NA
GSM1695606	normal	47	NA
GSM1695608	normal	61	NA
GSM1695610	normal	66	NA
GSM1695612	normal	50	NA
GSM1695583	PCa	63	pT3
GSM1695585	PCa	53	pT2
GSM1695587	PCa	57	pT2
GSM1695589	PCa	60	pT2
GSM1695591	PCa	50	pT2
GSM1695593	PCa	69	pT2
GSM1695595	PCa	60	pT2
GSM1695597	PCa	62	pT3
GSM1695599	PCa	67	pT2
GSM1695601	PCa	54	pT2
GSM1695603	PCa	60	pT2
GSM1695605	PCa	47	pT3
GSM1695607	PCa	61	pT3
GSM1695609	PCa	66	pT3
GSM1695611	PCa	50	pT2
