# Supplementary material for: Exploring the Molecular Mechanism and Role of Glutathione S-Transferase P in Prostate Cancer
Source: Biomedicines. 2025 Apr 26;13(5):1051. doi: 10.3390/biomedicines13051051 (PMC12109251; doi:10.3390/biomedicines13051051)
Supplement: Supplementary file 1 [file biomedicines-13-01051-s001.zip › Supplemental Table S5.xlsx]

## Sheet: diff
id	logFC	AveExpr	t	P.Value	adj.P.Val	B
HPN	2.44489	5.88757	14.2647	3.37441e-26	7.7193e-22	48.6723
RAB17	1.48006	3.44353	12.3467	4.38785e-22	5.01882e-18	39.5225
TRPM4	2.27992	5.06921	11.7812	7.63799e-21	5.82422e-17	36.7544
SNAI2	-1.88208	4.92515	-11.2462	1.16288e-19	6.6505e-16	34.113
FAM107A	-1.54	4.7804	-11.1342	2.06111e-19	7.85833e-16	33.5575
PPP1R14B	1.19882	5.16289	10.9005	6.81248e-19	2.22632e-15	32.3968
MRPL17	1.06977	5.86223	10.7684	1.34056e-18	3.83332e-15	31.7394
LOC102723845	-1.11289	2.53154	-10.7031	1.87284e-18	4.76034e-15	31.4146
DUS1L	1.18518	6.06018	10.4979	5.36779e-18	1.22794e-14	30.3917
COL4A6	-1.5264	3.14537	-10.4473	6.96114e-18	1.44766e-14	30.1391
MARCKSL1	1.25189	7.11358	10.3284	1.28193e-17	2.44378e-14	29.5458
VWA5A	-1.4141	4.75641	-10.267	1.75737e-17	3.09243e-14	29.2392
AJUBA	-1.14697	2.79881	-10.206	2.40369e-17	3.92763e-14	28.9349
CYP3A5	-1.97201	3.51657	-10.1336	3.48787e-17	5.31923e-14	28.573
KRT23	-2.66626	3.5602	-10.077	4.66444e-17	6.66899e-14	28.2905
SLC14A1	-2.93463	5.01099	-10.0571	5.16709e-17	6.95308e-14	28.191
ELL3	1.31414	5.29805	9.92352	1.02673e-16	1.28271e-13	27.5235
TMTC4	1.45741	5.18815	9.91462	1.07477e-16	1.28271e-13	27.479
TCF7L1	-1.16533	2.89782	-9.90635	1.12145e-16	1.28271e-13	27.4377
TMLHE	-1.00447	2.75419	-9.88647	1.24207e-16	1.35303e-13	27.3384
HIST3H2A	1.22725	5.05684	9.78599	2.0816e-16	2.07038e-13	26.8363
GJB1	1.7659	4.67916	9.75132	2.48753e-16	2.27619e-13	26.6631
ANGPT1	-1.11611	2.84427	-9.69625	3.30092e-16	2.9043e-13	26.388
TTLL12	1.16268	5.59477	9.6732	3.71592e-16	3.14834e-13	26.2729
MAGI2-AS3	-1.13954	3.52074	-9.58703	5.78461e-16	4.72603e-13	25.8425
CGREF1	2.12028	3.8773	9.51217	8.4959e-16	6.47841e-13	25.4688
HOXC6	2.79381	3.8503	9.50426	8.84797e-16	6.52923e-13	25.4293
CAV2	-1.16772	3.84894	-9.49016	9.51221e-16	6.80004e-13	25.3589
KRT222	-1.32174	2.12429	-9.47419	1.03246e-15	7.15716e-13	25.2792
NTNG2	-2.10796	5.35665	-9.43145	1.28569e-15	8.51172e-13	25.0659
EFCAB4A	1.3869	5.09244	9.42003	1.36325e-15	8.51172e-13	25.0089
SNHG19	1.13834	8.6836	9.40889	1.44343e-15	8.54398e-13	24.9533
ZNF511	1.09153	5.78364	9.35166	1.93598e-15	1.08018e-12	24.6678
LGR6	-2.03583	3.10934	-9.34162	2.03832e-15	1.1102e-12	24.6177
TGFBR3	-1.17754	5.27122	-9.32075	2.26857e-15	1.20688e-12	24.5137
C8orf88	-1.20555	3.07669	-9.25879	3.11671e-15	1.62041e-12	24.2048
HOXC4	1.91095	4.20877	9.24732	3.30536e-15	1.6803e-12	24.1476
MCC	-1.39082	3.97124	-9.21128	3.97571e-15	1.93507e-12	23.968
PPARGC1A	-1.55971	3.03754	-9.18873	4.46268e-15	2.12684e-12	23.8557
DLX1	2.43566	3.44545	9.12039	6.33247e-15	2.92897e-12	23.5153
S100A16	-1.05471	4.5601	-9.11826	6.40185e-15	2.92897e-12	23.5047
AOX1	-1.61581	3.1783	-9.10759	6.76098e-15	3.03263e-12	23.4517
ACSS3	-1.38265	3.63793	-9.08103	7.74568e-15	3.34321e-12	23.3194
FBXO17	-1.42732	3.26306	-9.07292	8.07362e-15	3.38071e-12	23.2791
PYCR1	1.13716	3.45199	9.06043	8.60668e-15	3.51583e-12	23.2169
DPT	-1.87874	3.89173	-9.04068	9.52143e-15	3.82127e-12	23.1187
MYOF	-1.21074	4.30032	-9.01887	1.0645e-14	4.19852e-12	23.0102
SLC43A1	1.56414	4.31805	9.0128	1.09805e-14	4.25747e-12	22.98
PPP1R9A	1.12985	4.1132	8.99126	1.22589e-14	4.59731e-12	22.8729
LSAMP	-1.80739	3.61626	-8.98101	1.29188e-14	4.76662e-12	22.8219
AMACR	2.59799	5.89441	8.9685	1.37713e-14	5.0005e-12	22.7598
ROR2	-1.25163	3.84003	-8.95299	1.49071e-14	5.32836e-12	22.6827
FBP1	1.51111	5.13557	8.92663	1.70564e-14	5.91187e-12	22.5517
DNAH5	1.88408	5.35852	8.86901	2.28918e-14	7.58946e-12	22.2656
JAZF1	-1.0747	4.029	-8.86269	2.3642e-14	7.72621e-12	22.2342
FAM83B	-1.25106	2.32682	-8.85788	2.42293e-14	7.80662e-12	22.2103
ARHGEF26	1.42982	5.62106	8.84663	2.56619e-14	8.04165e-12	22.1545
TSPAN18	-1.01316	3.13152	-8.80057	3.24597e-14	9.80125e-12	21.9259
CRYAB	-1.56775	6.1023	-8.78866	3.44912e-14	1.0247e-11	21.8669
STX19	1.73567	4.93672	8.76327	3.92574e-14	1.13677e-11	21.741
RPL22L1	1.46515	5.7865	8.75801	4.03255e-14	1.15311e-11	21.7149
SIM2	1.58766	4.34487	8.75469	4.10129e-14	1.15828e-11	21.6985
PARM1	-1.45851	6.04928	-8.74731	4.25849e-14	1.18802e-11	21.6619
LINC00992	2.44143	4.80927	8.74131	4.39083e-14	1.21018e-11	21.6322
GLYATL1	2.13446	4.44213	8.73564	4.51952e-14	1.23082e-11	21.6041
ID4	-1.23238	4.23053	-8.7199	4.89677e-14	1.31786e-11	21.5261
VSNL1	-1.69631	2.87905	-8.68899	5.73176e-14	1.52465e-11	21.373
ESRP2	1.22769	6.76479	8.66498	6.47695e-14	1.70306e-11	21.2541
EPCAM	1.16609	8.06888	8.64739	7.08344e-14	1.84137e-11	21.1671
ENTPD5	1.29402	6.64365	8.63903	7.39125e-14	1.87869e-11	21.1257
GJA1	-1.11346	7.57589	-8.61387	8.40017e-14	2.09782e-11	21.0013
SMOC1	-1.46536	3.96702	-8.61302	8.43676e-14	2.09782e-11	20.9971
SRD5A2	-1.47527	4.54756	-8.59557	9.21971e-14	2.26785e-11	20.9108
ETV5	-1.06132	3.91646	-8.57465	1.02539e-13	2.44343e-11	20.8074
C11orf45	-1.24718	2.50464	-8.55043	1.1597e-13	2.73499e-11	20.6877
FRMD6	-1.259	4.77777	-8.50069	1.49295e-13	3.35693e-11	20.4421
MYOCD	-1.08469	2.88604	-8.50056	1.49394e-13	3.35693e-11	20.4414
ZNF711	-1.41905	3.3425	-8.48964	1.57903e-13	3.50331e-11	20.3876
UAP1	1.10093	7.1616	8.45921	1.84268e-13	3.92774e-11	20.2374
KRT14	-2.11726	3.69539	-8.45796	1.85433e-13	3.92774e-11	20.2313
THBS4	2.05616	5.87727	8.44457	1.98461e-13	4.12728e-11	20.1653
LOC101929880	-1.34705	3.3016	-8.43469	2.08662e-13	4.23707e-11	20.1166
CFD	-1.8307	4.28491	-8.43409	2.09298e-13	4.23707e-11	20.1136
RND3	-1.36325	5.5648	-8.4271	2.16842e-13	4.31346e-11	20.0792
MEIS2	-1.3395	5.78489	-8.42215	2.22356e-13	4.38501e-11	20.0548
CLIP4	-1.15685	5.33607	-8.42041	2.24324e-13	4.38602e-11	20.0462
SLC2A5	-1.2738	2.64479	-8.40676	2.40386e-13	4.62107e-11	19.979
CSTA	-2.13357	5.39271	-8.39526	2.5481e-13	4.81738e-11	19.9223
ASPA	-1.61326	2.78378	-8.38505	2.68335e-13	5.03149e-11	19.872
EDN3	-1.23852	2.81192	-8.37815	2.77874e-13	5.16801e-11	19.8381
STIL	1.12242	4.03566	8.35926	3.05764e-13	5.64085e-11	19.7451
PCA3	3.06879	4.33133	8.33171	3.51523e-13	6.38209e-11	19.6095
SPOCK3	-1.39877	5.00034	-8.3243	3.64952e-13	6.49056e-11	19.573
C2orf72	1.18117	3.54686	8.32194	3.69333e-13	6.49056e-11	19.5614
DANCR	1.28743	5.97272	8.3107	3.90925e-13	6.77485e-11	19.5062
LAMB3	-2.08319	3.45544	-8.29941	4.13904e-13	7.11915e-11	19.4507
NEK5	1.73968	4.9927	8.29406	4.25242e-13	7.25957e-11	19.4244
HOXD11	-1.15094	2.37427	-8.28624	4.42392e-13	7.49641e-11	19.3859
KCNK3	-1.34951	3.18689	-8.28317	4.49307e-13	7.55761e-11	19.3709
LOC101060264	1.73955	4.25296	8.21079	6.47575e-13	1.06575e-10	19.0155
TRPC1	-1.0361	3.74867	-8.20468	6.67855e-13	1.09127e-10	18.9855
SGCG	-1.36823	2.21771	-8.1666	8.09242e-13	1.30368e-10	18.7989
PENK	-1.26577	2.93181	-8.14955	8.81884e-13	1.41077e-10	18.7153
TSHZ3	-1.07161	4.80745	-8.1478	8.89669e-13	1.41334e-10	18.7068
GOLM1	1.1432	6.29265	8.08362	1.22905e-12	1.87439e-10	18.3927
KCTD14	-1.49297	2.83932	-8.07276	1.2981e-12	1.95364e-10	18.3395
LOC100128108	-1.11839	3.37406	-8.06651	1.33952e-12	1.9898e-10	18.309
PTGS1	-1.65125	3.67289	-8.04544	1.48922e-12	2.15617e-10	18.2061
LINC00844	-2.5788	4.13125	-8.00872	1.79094e-12	2.5767e-10	18.0267
JUP	-1.49025	5.26613	-8.00321	1.84119e-12	2.61999e-10	17.9999
FXYD6	-1.48552	5.50031	-8.00291	1.84393e-12	2.61999e-10	17.9984
UBXN10-AS1	-1.21786	3.94711	-7.94755	2.43434e-12	3.3956e-10	17.7285
WIF1	-2.68535	3.73959	-7.94099	2.51571e-12	3.45604e-10	17.6965
FBXL21	-1.1244	1.97179	-7.94041	2.52299e-12	3.45604e-10	17.6937
KCNJ8	-1.17263	3.97207	-7.93042	2.65253e-12	3.61186e-10	17.645
EFEMP1	-1.37422	4.89731	-7.92054	2.78712e-12	3.75047e-10	17.597
C19orf48	1.26145	4.93849	7.87226	3.54918e-12	4.61313e-10	17.3621
AFAP1L2	-1.1607	3.57618	-7.84054	4.15934e-12	5.34545e-10	17.2079
BICD1	1.41462	4.18535	7.82906	4.40491e-12	5.59815e-10	17.1522
NDNF	-1.79765	5.62418	-7.81749	4.66719e-12	5.8663e-10	17.096
LUZP2	2.6696	4.21633	7.8089	4.87176e-12	6.08997e-10	17.0543
SUPT3H	-1.23156	3.85105	-7.8043	4.98488e-12	6.1975e-10	17.032
LOC100505938	1.39938	4.5821	7.78948	5.36758e-12	6.54552e-10	16.9602
COL17A1	-1.62596	2.3478	-7.76988	5.91905e-12	7.01576e-10	16.8651
NUDT10	-1.10601	3.10268	-7.74842	6.58776e-12	7.72829e-10	16.7612
SLC12A8	1.07901	5.24735	7.73619	7.00177e-12	8.08952e-10	16.702
GPM6B	-1.12969	5.09882	-7.72886	7.26239e-12	8.34846e-10	16.6664
ACSF2	-1.23543	3.57207	-7.72664	7.34301e-12	8.37737e-10	16.6557
GCNT1	1.91643	5.78446	7.7247	7.41415e-12	8.39634e-10	16.6464
CLDN3	1.60205	4.74651	7.71404	7.81876e-12	8.76774e-10	16.5947
PRAC1	1.15283	7.37153	7.70831	8.04486e-12	8.97728e-10	16.567
APOF	1.4577	3.18521	7.68198	9.17113e-12	9.89617e-10	16.4398
CAV1	-1.26732	5.56971	-7.68073	9.22857e-12	9.9114e-10	16.4337
TCEAL2	-1.65537	5.24989	-7.65832	1.03164e-11	1.08256e-09	16.3255
GPR160	1.4544	5.78184	7.64755	1.08835e-11	1.13169e-09	16.2735
EFS	-1.22214	4.25786	-7.63366	1.1661e-11	1.19622e-09	16.2065
NELL2	-2.22263	4.0504	-7.61615	1.27204e-11	1.29907e-09	16.122
SLC18A2	-1.87471	4.15835	-7.60537	1.34195e-11	1.35236e-09	16.0701
FZD8	1.01813	3.07679	7.60147	1.36816e-11	1.37272e-09	16.0513
DMKN	-1.14449	2.64833	-7.58276	1.5012e-11	1.49311e-09	15.9611
PHYHIPL	-1.12701	2.9154	-7.57238	1.58048e-11	1.56516e-09	15.9112
ANO5	-1.19452	3.68027	-7.56582	1.63276e-11	1.60996e-09	15.8796
KRT5	-2.57355	4.54019	-7.55789	1.69813e-11	1.65416e-09	15.8414
C2orf88	-1.06606	2.35288	-7.55598	1.71433e-11	1.66174e-09	15.8322
SCN7A	-1.29294	5.32623	-7.55346	1.73586e-11	1.66847e-09	15.8201
NARR	-1.03219	4.97011	-7.53418	1.90972e-11	1.82028e-09	15.7274
CES1	-1.75507	5.01569	-7.52514	1.99708e-11	1.89565e-09	15.684
HSPB6	-1.3082	6.13183	-7.49612	2.30541e-11	2.13517e-09	15.5446
CRISPLD2	-1.01356	5.90643	-7.47402	2.57146e-11	2.34362e-09	15.4385
BCL11A	-1.32756	3.1305	-7.43253	3.15593e-11	2.80915e-09	15.2397
FADS1	-1.20736	4.84386	-7.42913	3.20924e-11	2.84553e-09	15.2234
FHL2	-1.31118	4.76301	-7.4191	3.37194e-11	2.97824e-09	15.1754
NDRG2	-1.00375	5.6411	-7.41101	3.50904e-11	3.06385e-09	15.1367
MAL2	1.09262	6.78835	7.3879	3.93219e-11	3.40731e-09	15.0262
FERMT2	-1.01968	6.01043	-7.37614	4.16662e-11	3.59681e-09	14.97
CXCL12	-1.2517	4.30458	-7.34378	4.8856e-11	4.15476e-09	14.8154
HOXD10	-1.69465	3.42748	-7.3419	4.93106e-11	4.16957e-09	14.8065
PGR	-1.08405	2.99592	-7.34155	4.93947e-11	4.16957e-09	14.8048
GSTP1	-1.23232	5.67279	-7.31355	5.66794e-11	4.7149e-09	14.6713
EZH2	1.21515	3.46207	7.29607	6.17578e-11	5.02862e-09	14.588
TP63	-1.21631	2.81282	-7.29603	6.17697e-11	5.02862e-09	14.5878
SPATA6	-1.04367	3.36118	-7.27957	6.69637e-11	5.3375e-09	14.5095
C5orf30	1.42677	5.33891	7.26903	7.0516e-11	5.58174e-09	14.4593
BEX1	-1.96891	3.52712	-7.26125	7.32549e-11	5.77432e-09	14.4223
BST2	-1.31659	4.32515	-7.24659	7.87082e-11	6.06239e-09	14.3526
STAC	-1.31185	2.91351	-7.24065	8.10338e-11	6.22056e-09	14.3244
CSRP2	-1.2341	6.07955	-7.23941	8.15244e-11	6.2373e-09	14.3185
MINOS1-NBL1	-1.25418	7.36516	-7.18101	1.08472e-10	7.8775e-09	14.0414
MS4A8	1.97151	3.40258	7.17368	1.12427e-10	8.04323e-09	14.0067
GSTM1	-1.49346	5.64279	-7.14294	1.30617e-10	9.22217e-09	13.8612
B3GAT1	1.86824	3.328	7.13704	1.34429e-10	9.46212e-09	13.8333
C9orf152	1.27233	5.12732	7.12975	1.39291e-10	9.71469e-09	13.7988
ZNF577	1.3496	5.4401	7.1205	1.45713e-10	1.01317e-08	13.7551
FAM222A	1.47897	3.69671	7.11856	1.47096e-10	1.01969e-08	13.7459
FLRT3	-1.40185	3.65012	-7.11746	1.47887e-10	1.02207e-08	13.7407
RAP1GAP2	1.11708	5.20305	7.11631	1.48716e-10	1.02471e-08	13.7353
GDF15	1.93003	5.2687	7.11243	1.51553e-10	1.04112e-08	13.717
SERPINF1	-1.29676	6.36917	-7.10059	1.6055e-10	1.09634e-08	13.661
TRIM29	-1.48563	3.21809	-7.09788	1.62684e-10	1.10761e-08	13.6482
TSPAN1	1.29081	7.00949	7.09221	1.67233e-10	1.1352e-08	13.6215
NBL1	-1.25592	6.3928	-7.09035	1.68748e-10	1.14209e-08	13.6127
LOC100130232	-1.75513	3.03464	-7.06101	1.94621e-10	1.29423e-08	13.4744
CHMP4C	1.13902	5.29275	7.03384	2.22071e-10	1.45561e-08	13.3464
PDGFC	-1.06858	4.86511	-7.01835	2.39399e-10	1.55142e-08	13.2736
TSLP	-1.12534	2.22677	-7.01372	2.44835e-10	1.5733e-08	13.2518
TGFB3	-1.04749	3.9893	-7.0039	2.56774e-10	1.62714e-08	13.2056
LOC145837	1.7662	5.65038	6.97533	2.94885e-10	1.84311e-08	13.0714
LOC100506119	-1.21869	3.02295	-6.96962	3.03139e-10	1.87774e-08	13.0447
HSPB1	-1.10728	7.11477	-6.96776	3.05884e-10	1.87774e-08	13.0359
GSTM2	-1.4887	5.68302	-6.95356	3.27635e-10	1.99334e-08	12.9693
NRK	-1.36639	3.25299	-6.94373	3.43572e-10	2.07925e-08	12.9233
ASPN	1.60133	4.29716	6.93379	3.6047e-10	2.17003e-08	12.8767
LOC100507472	1.06952	3.18103	6.92985	3.67393e-10	2.2059e-08	12.8583
PTGER2	-1.05236	3.12642	-6.92663	3.73158e-10	2.22882e-08	12.8432
SERPINB5	-1.12113	2.47754	-6.91574	3.93298e-10	2.33085e-08	12.7922
ABCC4	1.17578	7.04595	6.90599	4.12251e-10	2.41145e-08	12.7466
ADAMTS5	-1.04032	3.00262	-6.90003	4.24262e-10	2.46331e-08	12.7188
DLX2	1.4704	2.73658	6.89948	4.25404e-10	2.46368e-08	12.7162
KRT15	-2.41567	5.0892	-6.88707	4.51633e-10	2.57395e-08	12.6582
TLCD1	1.12969	4.10994	6.88675	4.5232e-10	2.57395e-08	12.6567
RNA45S5	1.08881	6.12764	6.87278	4.83809e-10	2.72601e-08	12.5915
GPX3	-1.3318	6.00111	-6.86243	5.08545e-10	2.84659e-08	12.5431
TARP	1.2089	6.45631	6.86213	5.09261e-10	2.84659e-08	12.5418
BEND4	1.24862	4.22403	6.84809	5.44862e-10	3.02531e-08	12.4763
MICAL2	1.06285	4.40148	6.80994	6.5451e-10	3.53127e-08	12.2986
MYO6	1.38681	6.95583	6.80385	6.73912e-10	3.6104e-08	12.2703
CREB3L1	1.05401	5.10123	6.77975	7.56526e-10	3.97846e-08	12.1583
PALD1	-1.07456	4.49575	-6.77745	7.64882e-10	4.01317e-08	12.1476
IGF1	-1.10647	4.95641	-6.76042	8.29948e-10	4.3446e-08	12.0685
RRM2	1.60997	3.81115	6.75852	8.37501e-10	4.37412e-08	12.0597
ABCG2	-1.0454	3.75481	-6.75231	8.62769e-10	4.47544e-08	12.0309
S100A4	-1.27603	6.15457	-6.73445	9.39785e-10	4.83113e-08	11.9481
ACSM1	1.87599	3.79783	6.72879	9.65524e-10	4.94124e-08	11.9219
ZNF30	1.01369	5.82263	6.71588	1.027e-09	5.23242e-08	11.8621
GMDS	1.02869	4.02993	6.70997	1.05642e-09	5.37038e-08	11.8348
CAPG	-1.30162	3.90137	-6.70247	1.09493e-09	5.5171e-08	11.8001
PPP1R14C	-1.20722	2.25614	-6.68995	1.16234e-09	5.80562e-08	11.7422
FOXF1	-1.05282	5.79484	-6.68865	1.16959e-09	5.82911e-08	11.7362
ANKRD35	-1.06556	3.24913	-6.68144	1.21051e-09	6.01989e-08	11.7029
SPON1	-1.15787	4.00335	-6.67695	1.23673e-09	6.12367e-08	11.6822
GSTM5	-1.19026	4.33512	-6.67264	1.26236e-09	6.21029e-08	11.6623
TMEM178A	2.0584	6.27434	6.65033	1.40396e-09	6.76147e-08	11.5593
REPS2	1.10907	5.75809	6.63591	1.5037e-09	7.19639e-08	11.4929
ITGB6	-1.04247	2.61555	-6.62396	1.59165e-09	7.52285e-08	11.4378
CPA6	-1.16216	2.45532	-6.61766	1.64005e-09	7.71972e-08	11.4088
ADD3	-1.09674	5.79613	-6.61274	1.67879e-09	7.88583e-08	11.3862
PLP2	-1.06023	6.0209	-6.6108	1.69432e-09	7.94249e-08	11.3773
TMC5	1.40625	5.19282	6.58756	1.89202e-09	8.74379e-08	11.2704
GSTM3	-1.06457	5.00216	-6.5774	1.98546e-09	9.12034e-08	11.2238
KANK4	-1.14782	2.49586	-6.53403	2.43816e-09	1.09794e-07	11.025
SNX7	-1.07787	5.00505	-6.53103	2.47302e-09	1.1071e-07	11.0112
HOXD13	-1.31998	2.24421	-6.52579	2.53509e-09	1.12826e-07	10.9872
LOC100996425	2.56646	4.584	6.49457	2.93794e-09	1.28506e-07	10.8445
KCNJ3	-1.43169	2.37046	-6.4869	3.04618e-09	1.31958e-07	10.8095
SLC27A2	1.34934	4.12707	6.48519	3.07083e-09	1.32544e-07	10.8017
ETS2	-1.14639	5.05029	-6.45592	3.52501e-09	1.4933e-07	10.6682
PABPC1L2A	1.55692	4.28062	6.45491	3.54187e-09	1.49767e-07	10.6636
SOD3	-1.09669	5.02624	-6.45191	3.59217e-09	1.51614e-07	10.65
SRPX	-1.11416	3.1655	-6.44709	3.67469e-09	1.54526e-07	10.628
PRIMA1	-1.15792	3.2725	-6.43936	3.81083e-09	1.59081e-07	10.5928
SLITRK6	-1.26629	3.27004	-6.43465	3.89609e-09	1.61755e-07	10.5714
PTP4A3	1.0799	4.86375	6.42223	4.13033e-09	1.70244e-07	10.5149
LOC101928099	1.17981	2.64834	6.41451	4.28296e-09	1.75272e-07	10.4798
DNAJB4	-1.06456	4.09967	-6.39611	4.66938e-09	1.87069e-07	10.3962
ZNF655	-1.17167	4.85949	-6.39502	4.6934e-09	1.87703e-07	10.3913
SLC7A11	1.13538	3.28758	6.37991	5.03801e-09	2.00086e-07	10.3227
CYP4B1	-1.67368	2.71797	-6.37273	5.21038e-09	2.05859e-07	10.2902
ZNF204P	-1.18897	3.36555	-6.36279	5.45874e-09	2.13756e-07	10.2452
FEV	1.26762	2.89455	6.35445	5.67603e-09	2.20507e-07	10.2074
TNS4	-1.21464	3.13115	-6.34318	5.98326e-09	2.30426e-07	10.1564
CGB7	-1.06838	2.4867	-6.34217	6.01156e-09	2.30739e-07	10.1519
MME	-2.10018	5.79715	-6.32433	6.53429e-09	2.49131e-07	10.0713
PTGDS	-1.37424	5.9684	-6.27052	8.39783e-09	3.10855e-07	9.82869
EFHD1	-1.45017	3.96456	-6.25754	8.92061e-09	3.26593e-07	9.77031
RGN	-1.21719	4.16888	-6.23712	9.80892e-09	3.52813e-07	9.67856
LGALS3BP	-1.11801	5.49331	-6.23056	1.01124e-08	3.63158e-07	9.64911
KIAA1210	-1.76657	4.23338	-6.23015	1.01314e-08	3.63196e-07	9.6473
2024-03-01	1.04144	6.19655	6.20249	1.15186e-08	4.01822e-07	9.52329
PNMAL1	-1.3448	4.27061	-6.20241	1.15228e-08	4.01822e-07	9.52294
PTN	-1.01369	6.05659	-6.19331	1.20189e-08	4.17848e-07	9.48221
SMIM22	1.64947	4.56295	6.19116	1.21395e-08	4.21402e-07	9.47256
ALDH3B2	1.42507	3.56268	6.1896	1.22271e-08	4.22519e-07	9.46562
ANTXR2	-1.05364	6.20768	-6.18282	1.2617e-08	4.32723e-07	9.43529
VSTM2L	1.14866	3.27136	6.16106	1.39528e-08	4.72167e-07	9.33806
STARD4	-1.01851	4.08491	-6.13174	1.59752e-08	5.31948e-07	9.20732
LOC283177	1.16089	2.93713	6.11764	1.70482e-08	5.63576e-07	9.14453
ATP1A2	-1.06285	3.77735	-6.11711	1.709e-08	5.64141e-07	9.14217
TMEM132C	-1.29973	2.77687	-6.11106	1.75733e-08	5.77595e-07	9.11523
MMP26	1.47003	3.01883	6.0825	2.00412e-08	6.47545e-07	8.98833
RP11-44F21.5	-1.71129	3.93803	-6.07739	2.05172e-08	6.59201e-07	8.96567
TRPM8	1.45595	7.12517	6.06582	2.16364e-08	6.89637e-07	8.91438
CHRDL1	-1.25626	7.309	-6.04882	2.33918e-08	7.36053e-07	8.83907
AK311120	-1.23221	2.60127	-6.04355	2.39637e-08	7.5095e-07	8.81575
FLJ22184	1.10977	2.41871	6.04137	2.42047e-08	7.57465e-07	8.80609
CPXM1	-1.10392	2.91756	-6.02152	2.65077e-08	8.23832e-07	8.71836
RP11-710C12.1	-1.15176	2.82925	-6.02124	2.65415e-08	8.23832e-07	8.71713
ARMCX1	-1.19849	5.98594	-5.9761	3.26211e-08	9.85788e-07	8.51808
CD200	-1.00287	2.97334	-5.97378	3.29686e-08	9.92354e-07	8.50786
MIR205	-1.58495	3.13181	-5.9627	3.46765e-08	1.03694e-06	8.45912
IER3	-1.0299	7.24884	-5.94575	3.74599e-08	1.1043e-06	8.38463
OR51E2	2.45183	6.75419	5.93272	3.97468e-08	1.16272e-06	8.32746
STEAP4	1.0715	7.60996	5.92331	4.14843e-08	1.20584e-06	8.28619
COL9A2	1.31994	4.02952	5.9118	4.37091e-08	1.26568e-06	8.2358
PROK1	-1.4439	2.64226	-5.90475	4.51301e-08	1.30353e-06	8.20494
MIR205HG	-1.7285	3.27325	-5.90192	4.5713e-08	1.3187e-06	8.19256
SFRP4	1.59308	3.4903	5.90098	4.59096e-08	1.32012e-06	8.18842
NINL	-1.06446	3.74566	-5.89438	4.73037e-08	1.35096e-06	8.15958
PCP4L1	-1.30084	3.03665	-5.88577	4.91863e-08	1.39145e-06	8.12194
ZDHHC23	1.03907	4.21509	5.88567	4.9208e-08	1.39145e-06	8.12151
CLDN7	1.37099	4.28289	5.87483	5.16843e-08	1.44893e-06	8.07417
SERPINA5	-1.17973	2.40258	-5.85037	5.77297e-08	1.58729e-06	7.96751
TGM3	1.41805	2.65111	5.84502	5.91425e-08	1.62224e-06	7.9442
TTC36	1.11062	2.49233	5.84204	5.9944e-08	1.64225e-06	7.93122
CXCL13	-2.34557	2.26754	-5.8198	6.627e-08	1.79063e-06	7.8345
LOC100506125	1.11976	2.52399	5.8197	6.62994e-08	1.79063e-06	7.83408
DOCK3	-1.12512	2.51515	-5.8194	6.6389e-08	1.79094e-06	7.83278
LRCH2	-1.05154	3.54349	-5.81273	6.84169e-08	1.83268e-06	7.80377
NIPAL3	-1.30318	6.01745	-5.81022	6.91952e-08	1.84399e-06	7.79287
CACNA1D	1.42834	5.51007	5.80018	7.23938e-08	1.91898e-06	7.74932
SEMA3E	-1.16748	3.89935	-5.79958	7.25892e-08	1.92193e-06	7.74672
CDH3	-1.0466	4.74167	-5.79735	7.33208e-08	1.93682e-06	7.73705
C12orf75	-1.06606	4.38902	-5.78527	7.74147e-08	2.02625e-06	7.68469
PKIB	1.00713	3.44019	5.77936	7.94998e-08	2.06899e-06	7.65908
TRHDE	-1.23382	2.45982	-5.77899	7.9632e-08	2.07007e-06	7.65748
HSD11B1	-1.08763	3.15557	-5.75998	8.67272e-08	2.23107e-06	7.57524
RNF112	-1.20683	2.93117	-5.75954	8.68982e-08	2.23107e-06	7.57334
PDK4	-1.27748	4.51006	-5.72864	9.97996e-08	2.51711e-06	7.43998
CLDN8	1.48536	5.74365	5.70025	1.13303e-07	2.79001e-06	7.31776
LOC100653086	-1.33087	3.69168	-5.69625	1.15342e-07	2.83108e-06	7.30058
DKFZP434C153	-1.07446	2.94136	-5.66717	1.31309e-07	3.15196e-06	7.17574
SNHG3	1.31188	3.58382	5.649	1.42364e-07	3.40304e-06	7.09791
LIX1	-1.20127	2.5613	-5.62857	1.55883e-07	3.70299e-06	7.01059
CPLX3	-1.37902	5.4354	-5.61059	1.68823e-07	3.97324e-06	6.93384
AGR2	1.87289	6.57942	5.59036	1.8464e-07	4.25789e-06	6.84765
FOXQ1	-1.44825	5.01521	-5.53404	2.36729e-07	5.18292e-06	6.60859
NTN4	-1.04016	5.45808	-5.52505	2.46286e-07	5.36149e-06	6.57053
ITGBL1	1.23597	3.25402	5.52467	2.46695e-07	5.36445e-06	6.56893
C7orf13	1.02587	4.07257	5.51512	2.57273e-07	5.56273e-06	6.52856
MB	1.30391	6.24753	5.49456	2.81577e-07	6.01434e-06	6.44176
PAGE4	-1.43121	6.8627	-5.4888	2.88772e-07	6.15652e-06	6.41751
GABRE	-1.48304	3.75707	-5.48346	2.95611e-07	6.27892e-06	6.395
APOC1	1.43244	4.92966	5.48216	2.97308e-07	6.29742e-06	6.3895
GABRB3	1.10388	3.86533	5.45882	3.29273e-07	6.87896e-06	6.29134
NAALADL2	1.31774	5.00886	5.45861	3.29583e-07	6.87915e-06	6.29044
ZIC2	2.03246	2.89071	5.45372	3.36701e-07	6.97678e-06	6.2699
PGM5-AS1	-1.70995	6.13432	-5.43369	3.67474e-07	7.53255e-06	6.18586
TMEM100	-1.22031	3.15871	-5.43245	3.69475e-07	7.55328e-06	6.18064
GPR87	-1.20053	2.82567	-5.42918	3.7477e-07	7.65468e-06	6.16696
ATP8B4	-1.16981	2.81979	-5.41434	3.99811e-07	8.09386e-06	6.10482
PRO1082	-1.1446	3.90857	-5.40758	4.11747e-07	8.31344e-06	6.07656
TMEM45B	1.88771	4.12252	5.3975	4.30196e-07	8.6326e-06	6.03445
CCK	-1.6084	2.92881	-5.3916	4.41374e-07	8.79579e-06	6.00981
RP11-680G24.5	-1.1158	3.72407	-5.38891	4.46569e-07	8.83713e-06	5.99857
DPYS	-1.37381	3.05416	-5.375	4.74356e-07	9.27468e-06	5.9406
LINC01082	-1.06324	3.4644	-5.35264	5.22618e-07	1.0055e-05	5.84755
TWIST1	1.43628	4.80874	5.33917	5.53984e-07	1.05784e-05	5.79159
GCNT2	-1.29077	6.25169	-5.33178	5.71959e-07	1.08582e-05	5.76094
LOC101927870	1.45646	3.0906	5.33042	5.75338e-07	1.09133e-05	5.75528
POPDC3	1.39857	2.50028	5.32271	5.94827e-07	1.12032e-05	5.7233
CTHRC1	1.43747	4.50038	5.30937	6.30057e-07	1.17085e-05	5.66807
EDNRB	-1.03769	4.44095	-5.30719	6.35997e-07	1.17997e-05	5.65907
RGS17	1.40913	3.47961	5.30445	6.43556e-07	1.19014e-05	5.64773
SFTPA1	1.66486	4.05849	5.28794	6.90971e-07	1.26554e-05	5.57951
DSC3	-1.09449	3.22099	-5.26209	7.72142e-07	1.39302e-05	5.47294
LSAMP-AS1	-1.17049	3.06151	-5.23688	8.6026e-07	1.52553e-05	5.36928
GATA3	-1.10325	2.99054	-5.1766	1.11262e-06	1.89614e-05	5.12265
CHRM3	1.26503	3.0526	5.17325	1.12861e-06	1.9167e-05	5.10898
INSM1	1.58425	2.9935	5.17221	1.1336e-06	1.92233e-05	5.10474
F5	1.934	4.15961	5.16643	1.16181e-06	1.96434e-05	5.08119
SLC45A2	1.16305	2.59259	5.1559	1.215e-06	2.05124e-05	5.03829
IP6K3	-1.03944	2.77863	-5.13351	1.33602e-06	2.22437e-05	4.94731
DAPL1	-1.82279	2.74394	-5.09266	1.5878e-06	2.57241e-05	4.78194
ERG	1.87042	4.70249	5.06558	1.77966e-06	2.83111e-05	4.67272
CHGB	-1.2693	2.81655	-5.03849	1.99412e-06	3.1117e-05	4.56382
LOC100131541	-1.13967	4.53623	-5.03094	2.0582e-06	3.1921e-05	4.53355
CD177	-2.53907	4.44333	-5.02857	2.07878e-06	3.21964e-05	4.52403
PLA1A	1.42693	5.13318	5.01882	2.1654e-06	3.33799e-05	4.48497
BNIPL	-1.03841	2.59469	-5.0035	2.30868e-06	3.53031e-05	4.42367
LOC101928731	-1.02644	2.54448	-4.9709	2.64494e-06	3.94687e-05	4.29363
TDRD1	1.76575	2.80417	4.95019	2.8828e-06	4.25189e-05	4.21129
BMP5	-1.82065	2.96007	-4.94759	2.91411e-06	4.28702e-05	4.20096
CTB-167B5.2	1.18812	4.50133	4.93956	3.01283e-06	4.39551e-05	4.16912
GJB2	1.23617	3.29763	4.93523	3.06741e-06	4.46375e-05	4.15196
PPM1E	1.1719	3.83385	4.92899	3.14777e-06	4.57196e-05	4.12724
DNER	-1.2164	3.45799	-4.90584	3.46433e-06	4.97176e-05	4.03567
PCAT18	1.65204	4.28989	4.86742	4.05915e-06	5.69676e-05	3.88431
DEFB1	-1.15558	3.35428	-4.86493	4.10087e-06	5.74473e-05	3.87455
FMO5	1.048	3.84131	4.85937	4.19574e-06	5.85612e-05	3.85271
UPK1A	-1.18612	2.62127	-4.83798	4.58089e-06	6.3052e-05	3.76886
NETO2	1.07219	3.11438	4.83319	4.67171e-06	6.42248e-05	3.75012
SAMD5	1.15528	4.19188	4.81937	4.94388e-06	6.72392e-05	3.69607
ST6GALNAC1	1.19622	4.10044	4.80629	5.2155e-06	7.04309e-05	3.64503
KCNH8	1.51787	3.14312	4.79479	5.46628e-06	7.29135e-05	3.60022
COL28A1	1.09744	3.57092	4.78803	5.61898e-06	7.45231e-05	3.57393
NEFH	-2.30607	6.75517	-4.78653	5.65339e-06	7.47987e-05	3.56811
MYC	1.051	6.73025	4.75574	6.40795e-06	8.33835e-05	3.44862
ERVH48-1	1.48407	3.2029	4.72376	7.29516e-06	9.33712e-05	3.325
TENM2	-1.02944	3.88946	-4.71906	7.43509e-06	9.49136e-05	3.30689
PRRT3-AS1	1.047	4.23118	4.68595	8.49804e-06	0.00010658	3.17957
RP5-1092A3.4	1.10066	5.43336	4.6212	1.1018e-05	0.000132401	2.9323
HADHAP1	-1.12919	4.84943	-4.61313	1.13788e-05	0.000135292	2.90163
C2orf40	-1.19317	4.54394	-4.57936	1.30171e-05	0.00015108	2.77367
SCGB1A1	-1.92513	3.18581	-4.57907	1.30321e-05	0.000151101	2.77258
PROM1	-1.35825	3.07635	-4.57772	1.31018e-05	0.000151756	2.7675
LINC00842	1.02595	2.5002	4.56383	1.38446e-05	0.000158614	2.71506
CXCL14	1.27987	3.81288	4.55807	1.41644e-05	0.00016185	2.69335
SDK1	1.0688	3.79526	4.55167	1.4528e-05	0.000165262	2.66925
FAM110C	-1.06856	3.4616	-4.54769	1.47588e-05	0.000167471	2.65427
FABP5	1.25829	6.36568	4.53579	1.54698e-05	0.000173475	2.60954
NR4A3	-1.18941	3.76943	-4.50897	1.71962e-05	0.000190104	2.50901
C15orf48	1.84078	5.10981	4.4702	2.00247e-05	0.000216184	2.3644
MNX1	1.02904	2.62656	4.46715	2.02654e-05	0.000218058	2.35305
FOLH1B	1.45348	7.56923	4.46389	2.05252e-05	0.000220232	2.34096
2024-03-11	1.11107	2.52397	4.45045	2.16334e-05	0.000230286	2.29105
SCUBE2	-1.5378	5.27318	-4.44003	2.25315e-05	0.000238515	2.25244
FOXF2	-1.19116	3.41176	-4.4326	2.3194e-05	0.00024451	2.22495
LOC100996455	1.17151	3.41579	4.37271	2.92641e-05	0.000297663	2.0045
CCL2	-1.29739	6.09295	-4.37069	2.94941e-05	0.000299667	1.99708
C4A	1.04056	4.36769	4.35592	3.12246e-05	0.000314806	1.94305
KCNG3	1.35376	2.77467	4.35397	3.14609e-05	0.000316817	1.9359
FOXD1	1.36563	2.67236	4.34666	3.23593e-05	0.000324245	1.90923
PLA2G7	1.10691	7.3023	4.32859	3.46886e-05	0.000343969	1.84339
NKAIN1	1.1702	3.02189	4.31015	3.7232e-05	0.000363894	1.77639
PDE11A	-1.04351	3.25202	-4.29526	3.94155e-05	0.00038174	1.72244
CTA-246H3.12	1.21023	2.82477	4.2689	4.35876e-05	0.000417725	1.62724
LOC100507516	-1.09875	3.78202	-4.26808	4.37252e-05	0.000418868	1.62426
FLJ45482	-1.00875	5.1632	-4.25799	4.54368e-05	0.000432368	1.58794
EMX2	-1.03422	2.07553	-4.24397	4.79237e-05	0.00045358	1.53755
LOC102724441	-1.01502	6.55955	-4.19338	5.80283e-05	0.000533757	1.35674
CYP2J2	1.12921	3.9269	4.1597	6.58594e-05	0.000594554	1.2372
COL2A1	1.89679	3.05574	4.15017	6.82521e-05	0.00061325	1.20352
S100A2	-1.34743	4.47005	-4.13519	7.21845e-05	0.000642027	1.15066
LINC00920	1.04685	2.69811	4.13268	7.2864e-05	0.000646311	1.14182
PGC	1.371	3.10563	4.06162	9.48707e-05	0.00080799	0.89303
LAMP5	1.0667	3.41557	4.04855	9.95578e-05	0.000844765	0.847612
SMTNL2	-1.00126	2.36389	-4.01534	0.000112483	0.000936033	0.732711
KLK12	1.05611	2.6745	4.01006	0.00011468	0.000951896	0.714506
MUC3	-1.25893	4.67289	-4.00565	0.00011655	0.000965312	0.699292
HLA-DMB	1.07704	5.46374	3.97631	0.000129733	0.00105502	0.598511
PEBP4	-1.24738	5.18079	-3.92999	0.000153489	0.00121495	0.440514
VEGFA	-1.1436	6.71218	-3.92707	0.000155121	0.00122575	0.430581
COMP	1.41198	3.87747	3.87588	0.000186504	0.00142835	0.257674
PTGS2	-1.11287	5.05089	-3.85921	0.000197978	0.00150164	0.201694
TRG-AS1	-1.40062	3.73649	-3.84996	0.000204622	0.00154588	0.170754
GREM1	1.18687	3.97438	3.79833	0.000245835	0.00180943	-0.00111028
ACTC1	-1.00607	3.53228	-3.76473	0.000276765	0.00199987	-0.111981
AOC1	-1.52126	2.87141	-3.75899	0.000282413	0.00202889	-0.130874
TFF3	1.27285	3.67223	3.74938	0.000292106	0.00208429	-0.162421
AP000525.9	-1.03994	5.85314	-3.71086	0.00033421	0.00233375	-0.288219
MIPEP	1.06774	4.45313	3.68174	0.000369811	0.00254736	-0.382696
NBEAP1	1.29242	3.29427	3.65133	0.000410795	0.00278357	-0.480709
SERPINB11	-1.61008	3.18617	-3.64359	0.000421907	0.00284371	-0.505587
ATP8A2	1.07349	2.70698	3.59253	0.000502568	0.00329514	-0.668498
AGR3	1.32827	2.92534	3.58991	0.000507087	0.00331432	-0.676827
ATF3	-1.05059	4.88112	-3.57245	0.000538128	0.00348435	-0.732092
LA16c-83F12.6	-1.20504	6.6798	-3.53736	0.000606036	0.00384675	-0.842545
KCNN4	1.0142	4.61523	3.51309	0.000657654	0.0041184	-0.918441
SLC38A11	1.19846	5.29748	3.47446	0.000748459	0.00459891	-1.03841
DNASE2B	1.1145	2.80067	3.42222	0.000890132	0.0053022	-1.19896
SNORD3A	1.04496	5.42505	3.39679	0.000967875	0.0057006	-1.2764
PI15	-1.02466	5.98282	-3.39553	0.000971893	0.0057169	-1.28023
ZDHHC8P1	-1.15716	3.84419	-3.33607	0.00118012	0.00672222	-1.45949
FOLH1	1.06691	7.79899	3.33183	0.00119647	0.00679842	-1.47218
LINC01207	1.31262	5.47519	3.32931	0.00120628	0.00684225	-1.47971
CRISP3	2.19545	4.43795	3.29579	0.00134419	0.00746627	-1.57948
SELE	-1.14272	4.56686	-3.25226	0.00154533	0.00837902	-1.7078
FOSB	-1.16628	6.81412	-2.77434	0.00656178	0.0271295	-3.02323
PCAT4	-1.0554	4.24079	-2.68473	0.00845262	0.0330986	-3.25006
ST8SIA6-AS1	1.29102	4.06505	2.64512	0.00943644	0.0362134	-3.34829
