# Supplementary material for: Exploring the Molecular Mechanism and Role of Glutathione S-Transferase P in Prostate Cancer
Source: Biomedicines. 2025 Apr 26;13(5):1051. doi: 10.3390/biomedicines13051051 (PMC12109251; doi:10.3390/biomedicines13051051)
Supplement: Supplementary file 1 [file biomedicines-13-01051-s001.zip › Supplemental Table S6.xlsx]

## Sheet: GO
ONTOLOGY	ID	Description	GeneRatio	BgRatio	pvalue	p.adjust	qvalue	geneID	Count
BP	GO:0060485	mesenchyme development	24/351	320/18614	1.04534e-08	4.1155e-05	3.3924e-05	HPN/SNAI2/ELL3/TGFBR3/EDN3/FERMT2/EZH2/TGFB3/ADAMTS5/IGF1/S100A4/FOXF1/SEMA3E/TMEM100/TWIST1/GCNT2/EDNRB/GATA3/BMP5/MYC/FOXF2/FOXD1/GREM1/ACTC1	24
BP	GO:0050678	regulation of epithelial cell proliferation	27/351	419/18614	3.09363e-08	5.17324e-05	4.2643e-05	HPN/SNAI2/CAV2/TGFBR3/MCC/ESRP2/THBS4/CAV1/CXCL12/PGR/TP63/SERPINF1/SERPINB5/IGF1/RGN/PTN/MIR205/PROK1/CDH3/TWIST1/EDNRB/GATA3/BMP5/MYC/NR4A3/CCL2/VEGFA	27
BP	GO:0045229	external encapsulating structure organization	23/351	317/18614	3.94202e-08	5.17324e-05	4.2643e-05	HPN/COL4A6/CAV2/DPT/SMOC1/NDNF/COL17A1/GPM6B/CAV1/CRISPLD2/SERPINB5/ADAMTS5/CREB3L1/FOXF1/MMP26/COL9A2/TGM3/NTN4/COL28A1/FOXF2/COL2A1/COMP/GREM1	23
BP	GO:0030198	extracellular matrix organization	22/351	314/18614	1.44314e-07	0.000109238	9.0045e-05	HPN/COL4A6/CAV2/DPT/SMOC1/NDNF/COL17A1/GPM6B/CAV1/CRISPLD2/SERPINB5/ADAMTS5/CREB3L1/FOXF1/MMP26/COL9A2/NTN4/COL28A1/FOXF2/COL2A1/COMP/GREM1	22
BP	GO:0043062	extracellular structure organization	22/351	315/18614	1.52516e-07	0.000109238	9.0045e-05	HPN/COL4A6/CAV2/DPT/SMOC1/NDNF/COL17A1/GPM6B/CAV1/CRISPLD2/SERPINB5/ADAMTS5/CREB3L1/FOXF1/MMP26/COL9A2/NTN4/COL28A1/FOXF2/COL2A1/COMP/GREM1	22
BP	GO:0001837	epithelial to mesenchymal transition	16/351	172/18614	1.72928e-07	0.000109238	9.0045e-05	HPN/SNAI2/ELL3/TGFBR3/FERMT2/EZH2/TGFB3/IGF1/S100A4/TMEM100/TWIST1/GCNT2/GATA3/BMP5/FOXF2/GREM1	16
BP	GO:0050673	epithelial cell proliferation	28/351	488/18614	1.94226e-07	0.000109238	9.0045e-05	HPN/SNAI2/CAV2/TGFBR3/MCC/ESRP2/THBS4/CAV1/CXCL12/PGR/TP63/SERPINF1/SERPINB5/IGF1/RGN/PTN/MIR205/OR51E2/PROK1/CDH3/TWIST1/EDNRB/GATA3/BMP5/MYC/NR4A3/CCL2/VEGFA	28
BP	GO:0048762	mesenchymal cell differentiation	19/351	255/18614	4.0685e-07	0.000200221	0.000165042	HPN/SNAI2/ELL3/TGFBR3/EDN3/FERMT2/EZH2/TGFB3/IGF1/S100A4/SEMA3E/TMEM100/TWIST1/GCNT2/EDNRB/GATA3/BMP5/FOXF2/GREM1	19
BP	GO:0010565	regulation of cellular ketone metabolic process	13/351	135/18614	1.68712e-06	0.000738022	0.00060835	PPARGC1A/CAV1/CES1/SLC7A11/RGN/STARD4/PDK4/APOC1/TWIST1/BMP5/FABP5/NR4A3/PTGS2	13
BP	GO:0022612	gland morphogenesis	12/351	123/18614	3.69314e-06	0.00145399	0.00119852	HPN/SNAI2/ID4/ESRP2/CAV1/PGR/TP63/TGFB3/SERPINB5/HOXD13/PTN/NTN4	12
BP	GO:0034329	cell junction assembly	24/351	444/18614	4.16703e-06	0.00149142	0.00122937	RAB17/SNAI2/FAM107A/AJUBA/GJB1/NTNG2/GJA1/JUP/COL17A1/GPM6B/CLDN3/CAV1/FERMT2/FLRT3/SLITRK6/CLDN7/CDH3/CLDN8/GABRB3/GJB2/DNER/SDK1/VEGFA/GREM1	24
BP	GO:0072330	monocarboxylic acid biosynthetic process	16/351	220/18614	4.60233e-06	0.00150995	0.00124465	AMACR/PTGS1/CES1/FADS1/GSTP1/GSTM1/GSTM2/ACSM1/SLC27A2/PTGDS/RGN/STARD4/PDK4/APOC1/FABP5/PTGS2	16
BP	GO:0006631	fatty acid metabolic process	22/351	394/18614	6.31829e-06	0.00186354	0.00153612	PPARGC1A/AMACR/PTGS1/ACSF2/CAV1/CES1/FADS1/GSTP1/GSTM1/GSTM2/ACSM1/SLC27A2/CYP4B1/PTGDS/RGN/PDK4/APOC1/TWIST1/FABP5/NR4A3/CYP2J2/PTGS2	22
BP	GO:0001676	long-chain fatty acid metabolic process	11/351	110/18614	7.39401e-06	0.00186354	0.00153612	PTGS1/ACSF2/FADS1/GSTP1/GSTM1/GSTM2/ACSM1/SLC27A2/PTGDS/CYP2J2/PTGS2	11
BP	GO:0001763	morphogenesis of a branching structure	15/351	203/18614	7.53886e-06	0.00186354	0.00153612	SNAI2/ESRP2/HOXD11/BCL11A/PGR/TP63/DLX2/FOXF1/HOXD13/SEMA3E/NTN4/MYC/FOXD1/VEGFA/GREM1	15
BP	GO:0001503	ossification	23/351	429/18614	7.57345e-06	0.00186354	0.00153612	TRPM4/SNAI2/ROR2/ID4/SMOC1/PENK/GPM6B/FHL2/FERMT2/TP63/ASPN/CREB3L1/IGF1/PTN/CHRDL1/MIR205/TWIST1/CTHRC1/BMP5/COL2A1/COMP/PTGS2/GREM1	23
BP	GO:0042537	benzene-containing compound metabolic process	6/351	27/18614	9.12305e-06	0.00211279	0.00174157	SRD5A2/GSTM1/GSTM2/ACSM1/GSTM3/CYP4B1	6
BP	GO:0072132	mesenchyme morphogenesis	8/351	57/18614	1.09008e-05	0.00231575	0.00190887	SNAI2/ADAMTS5/FOXF1/TMEM100/TWIST1/BMP5/MYC/ACTC1	8
BP	GO:0006936	muscle contraction	20/351	349/18614	1.1453e-05	0.00231575	0.00190887	TRPM4/MYOF/CRYAB/GJA1/MYOCD/EDN3/JUP/KCNJ8/CAV1/SCN7A/STAC/GSTM2/KCNJ3/ATP1A2/CACNA1D/EDNRB/CHRM3/COMP/PTGS2/ATP8A2	20
BP	GO:0019932	second-messenger-mediated signaling	18/351	292/18614	1.18399e-05	0.00231575	0.00190887	TRPM4/PPP1R9A/EDN3/NDNF/FHL2/GSTM2/IGF1/RGN/ATP1A2/TRPM8/OR51E2/TMEM100/EDNRB/CHRM3/DEFB1/PDE11A/VEGFA/SELE	18
BP	GO:0003018	vascular process in circulatory system	17/351	265/18614	1.23523e-05	0.00231575	0.00190887	TRPM4/ANGPT1/EDN3/KCNJ8/CAV1/FERMT2/ABCC4/ABCG2/SOD3/PTP4A3/ATP1A2/EDNRB/CHRM3/FABP5/VEGFA/COMP/PTGS2	17
BP	GO:0042180	cellular ketone metabolic process	15/351	216/18614	1.58499e-05	0.0028364	0.00233804	PPARGC1A/SRD5A2/CAV1/CES1/SLC7A11/RGN/STARD4/PDK4/APOC1/TWIST1/EDNRB/BMP5/FABP5/NR4A3/PTGS2	15
BP	GO:0003012	muscle system process	23/351	452/18614	1.75157e-05	0.00299823	0.00247144	TRPM4/MYOF/CRYAB/GJA1/MYOCD/EDN3/JUP/KCNJ8/CAV1/SCN7A/EZH2/STAC/GSTM2/IGF1/KCNJ3/ATP1A2/CACNA1D/EDNRB/CHRM3/NR4A3/COMP/PTGS2/ATP8A2	23
BP	GO:0062012	regulation of small molecule metabolic process	19/351	331/18614	1.85282e-05	0.0030394	0.00250538	SNAI2/PPARGC1A/FBP1/CAV1/CES1/IGF1/SLC7A11/RGN/STARD4/IER3/PDK4/APOC1/TWIST1/BMP5/FMO5/FABP5/NR4A3/PTGS2/TFF3	19
BP	GO:0007568	aging	13/351	169/18614	1.99251e-05	0.0031378	0.00258648	CRYAB/KRT14/PENK/TP63/SERPINF1/TGFB3/MME/RGN/EDNRB/GJB2/COMP/PTGS2/ATP8A2	13
BP	GO:0050679	positive regulation of epithelial cell proliferation	15/351	225/18614	2.56147e-05	0.00387866	0.00319717	HPN/CAV2/ESRP2/THBS4/CXCL12/TP63/IGF1/PTN/PROK1/CDH3/TWIST1/BMP5/MYC/NR4A3/VEGFA	15
BP	GO:0070252	actin-mediated cell contraction	10/351	104/18614	2.71368e-05	0.00395695	0.00326171	TRPM4/GJA1/FRMD6/JUP/KCNJ8/CAV1/KCNJ3/ATP1A2/CACNA1D/ACTC1	10
BP	GO:0030048	actin filament-based movement	11/351	131/18614	3.8719e-05	0.00543627	0.00448111	TRPM4/GJA1/FRMD6/JUP/KCNJ8/CAV1/MYO6/KCNJ3/ATP1A2/CACNA1D/ACTC1	11
BP	GO:0072001	renal system development	18/351	320/18614	4.00436e-05	0.00543627	0.00448111	ANGPT1/EPCAM/MYOCD/HOXD11/KCNJ8/GCNT1/SERPINF1/FOXF1/MME/RGN/EDNRB/GATA3/MYC/PROM1/FOXD1/EMX2/VEGFA/GREM1	18
BP	GO:0010717	regulation of epithelial to mesenchymal transition	10/351	110/18614	4.41308e-05	0.00565301	0.00465976	HPN/ELL3/FERMT2/EZH2/TGFB3/TWIST1/GCNT2/GATA3/BMP5/GREM1	10
BP	GO:0001666	response to hypoxia	17/351	293/18614	4.45119e-05	0.00565301	0.00465976	AJUBA/TGFBR3/CRYAB/MYOCD/KCNK3/PENK/NDNF/CLDN3/CAV1/CXCL12/TGFB3/SOD3/MB/TWIST1/MYC/VEGFA/PTGS2	17
BP	GO:0048562	embryonic organ morphogenesis	17/351	294/18614	4.64466e-05	0.00571438	0.00471036	HPN/HOXC4/STIL/EFEMP1/HOXD10/TGFB3/DLX2/MICAL2/MYO6/FOXF1/SLITRK6/TWIST1/CTHRC1/GATA3/FOXF2/COL2A1/ATP8A2	17
BP	GO:0030324	lung development	13/351	186/18614	5.43634e-05	0.00637571	0.00525549	SIM2/ESRP2/MYOCD/CRISPLD2/PGR/TGFB3/FOXF1/ITGB6/SLC7A11/MME/HSD11B1/AGR2/VEGFA	13
BP	GO:0006633	fatty acid biosynthetic process	12/351	161/18614	5.63936e-05	0.00637571	0.00525549	PTGS1/FADS1/GSTP1/GSTM1/GSTM2/ACSM1/PTGDS/RGN/PDK4/APOC1/FABP5/PTGS2	12
BP	GO:0019722	calcium-mediated signaling	13/351	187/18614	5.7449e-05	0.00637571	0.00525549	TRPM4/PPP1R9A/FHL2/GSTM2/IGF1/RGN/ATP1A2/TRPM8/TMEM100/EDNRB/CHRM3/DEFB1/SELE	13
BP	GO:0045216	cell-cell junction organization	14/351	214/18614	5.82996e-05	0.00637571	0.00525549	SNAI2/GJB1/GJA1/JUP/CLDN3/CAV1/FERMT2/TGFB3/CLDN7/CDH3/CLDN8/CD177/GJB2/VEGFA	14
BP	GO:0061138	morphogenesis of a branching epithelium	13/351	188/18614	6.06858e-05	0.00645729	0.00532274	SNAI2/ESRP2/HOXD11/PGR/TP63/FOXF1/HOXD13/SEMA3E/NTN4/MYC/FOXD1/VEGFA/GREM1	13
BP	GO:0071466	cellular response to xenobiotic stimulus	13/351	189/18614	6.40798e-05	0.006639	0.00547252	CYP3A5/AOX1/FBP1/GSTP1/GSTM1/GSTM2/ABCC4/ACSM1/GSTM3/PPM1E/FMO5/MYC/CYP2J2	13
BP	GO:0086002	cardiac muscle cell action potential involved in contraction	7/351	54/18614	6.60211e-05	0.00665721	0.00548753	TRPM4/GJA1/JUP/KCNJ8/CAV1/KCNJ3/CACNA1D	7
BP	GO:0030323	respiratory tube development	13/351	190/18614	6.76374e-05	0.00665721	0.00548753	SIM2/ESRP2/MYOCD/CRISPLD2/PGR/TGFB3/FOXF1/ITGB6/SLC7A11/MME/HSD11B1/AGR2/VEGFA	13
BP	GO:0071676	negative regulation of mononuclear cell migration	5/351	24/18614	7.33166e-05	0.00672449	0.00554299	NBL1/CD200/BMP5/CCL2/GREM1	5
BP	GO:0007178	transmembrane receptor protein serine/threonine kinase signaling pathway	20/351	398/18614	7.35701e-05	0.00672449	0.00554299	CAV2/TGFBR3/DLX1/MYOCD/CAV1/FERMT2/GDF15/NBL1/TGFB3/ASPN/ITGB6/CHRDL1/MIR205/SFRP4/TMEM100/GCNT2/BMP5/FOXD1/COMP/GREM1	20
BP	GO:0060047	heart contraction	15/351	247/18614	7.46631e-05	0.00672449	0.00554299	TRPM4/GJA1/EDN3/TRPC1/SGCG/JUP/KCNJ8/CAV1/GSTM2/KCNJ3/ATP1A2/CACNA1D/EDNRB/CYP2J2/ACTC1	15
BP	GO:0036293	response to decreased oxygen levels	17/351	306/18614	7.61808e-05	0.00672449	0.00554299	AJUBA/TGFBR3/CRYAB/MYOCD/KCNK3/PENK/NDNF/CLDN3/CAV1/CXCL12/TGFB3/SOD3/MB/TWIST1/MYC/VEGFA/PTGS2	17
BP	GO:0019217	regulation of fatty acid metabolic process	9/351	95/18614	7.68611e-05	0.00672449	0.00554299	PPARGC1A/CAV1/RGN/PDK4/APOC1/TWIST1/FABP5/NR4A3/PTGS2	9
BP	GO:0086003	cardiac muscle cell contraction	8/351	76/18614	9.11745e-05	0.00780335	0.00643229	TRPM4/GJA1/JUP/KCNJ8/CAV1/KCNJ3/ATP1A2/CACNA1D	8
BP	GO:0030282	bone mineralization	10/351	121/18614	9.91867e-05	0.00829712	0.0068393	TRPM4/ROR2/GPM6B/ASPN/IGF1/PTN/TWIST1/COMP/PTGS2/GREM1	10
BP	GO:0009410	response to xenobiotic stimulus	21/351	440/18614	0.000101159	0.00829712	0.0068393	CYP3A5/AOX1/FBP1/SRD5A2/KCNK3/GSTP1/GSTM1/GSTM2/ABCC4/ACSM1/GSTM3/CDH3/GATA3/PPM1E/FMO5/MYC/SCGB1A1/EMX2/CYP2J2/PTGS2/FOSB	21
BP	GO:0002685	regulation of leukocyte migration	14/351	227/18614	0.000109624	0.00880792	0.00726036	THBS4/EDN3/GCNT1/CXCL12/NBL1/PTN/CD200/CXCL13/BMP5/CCL2/PLA2G7/VEGFA/GREM1/SELE	14
BP	GO:0006805	xenobiotic metabolic process	10/351	123/18614	0.000113767	0.00895798	0.00738405	CYP3A5/AOX1/GSTP1/GSTM1/GSTM2/ABCC4/ACSM1/GSTM3/FMO5/CYP2J2	10
BP	GO:0042310	vasoconstriction	8/351	79/18614	0.000120123	0.0090947	0.00749675	TRPM4/EDN3/CAV1/ATP1A2/EDNRB/CHRM3/COMP/PTGS2	8
BP	GO:0086001	cardiac muscle cell action potential	8/351	79/18614	0.000120123	0.0090947	0.00749675	TRPM4/GJA1/JUP/KCNJ8/CAV1/KCNJ3/ATP1A2/CACNA1D	8
BP	GO:0003015	heart process	15/351	259/18614	0.000126709	0.00941236	0.0077586	TRPM4/GJA1/EDN3/TRPC1/SGCG/JUP/KCNJ8/CAV1/GSTM2/KCNJ3/ATP1A2/CACNA1D/EDNRB/CYP2J2/ACTC1	15
BP	GO:0002092	positive regulation of receptor internalization	5/351	27/18614	0.000132933	0.00969182	0.00798896	ANGPT1/SFRP4/VEGFA/GREM1/SELE	5
BP	GO:0002688	regulation of leukocyte chemotaxis	10/351	126/18614	0.000139012	0.00995075	0.00820239	THBS4/EDN3/CXCL12/NBL1/PTN/CXCL13/CCL2/PLA2G7/VEGFA/GREM1	10
BP	GO:0086065	cell communication involved in cardiac conduction	7/351	61/18614	0.000145286	0.0102141	0.00841947	TRPM4/GJA1/JUP/CAV1/KCNJ3/ATP1A2/CACNA1D	7
BP	GO:0046394	carboxylic acid biosynthetic process	17/351	328/18614	0.000175976	0.0121547	0.0100191	PYCR1/AMACR/PTGS1/CES1/FADS1/GSTP1/GSTM1/GSTM2/ACSM1/SLC27A2/PTGDS/RGN/STARD4/PDK4/APOC1/FABP5/PTGS2	17
BP	GO:0050900	leukocyte migration	19/351	393/18614	0.000182788	0.0124075	0.0102275	TRPM4/ROR2/THBS4/EDN3/GCNT1/CXCL12/NBL1/PTN/CD200/CXCL13/EDNRB/GATA3/CD177/BMP5/CCL2/PLA2G7/VEGFA/GREM1/SELE	19
BP	GO:0060541	respiratory system development	13/351	211/18614	0.000193698	0.0128601	0.0106006	SIM2/ESRP2/MYOCD/CRISPLD2/PGR/TGFB3/FOXF1/ITGB6/SLC7A11/MME/HSD11B1/AGR2/VEGFA	13
BP	GO:0016053	organic acid biosynthetic process	17/351	331/18614	0.000195989	0.0128601	0.0106006	PYCR1/AMACR/PTGS1/CES1/FADS1/GSTP1/GSTM1/GSTM2/ACSM1/SLC27A2/PTGDS/RGN/STARD4/PDK4/APOC1/FABP5/PTGS2	17
BP	GO:0120254	olefinic compound metabolic process	11/351	158/18614	0.000209054	0.0133609	0.0110134	CYP3A5/SRD5A2/PTGS1/FADS1/GSTP1/GSTM2/PTGDS/EDNRB/BMP5/CYP2J2/PTGS2	11
BP	GO:0070482	response to oxygen levels	17/351	333/18614	0.000210409	0.0133609	0.0110134	AJUBA/TGFBR3/CRYAB/MYOCD/KCNK3/PENK/NDNF/CLDN3/CAV1/CXCL12/TGFB3/SOD3/MB/TWIST1/MYC/VEGFA/PTGS2	17
BP	GO:1901617	organic hydroxy compound biosynthetic process	14/351	242/18614	0.000213927	0.0133687	0.0110198	SNAI2/AMACR/SRD5A2/TRPC1/CES1/SLC27A2/SLC7A11/STARD4/CDH3/GATA3/INSM1/SLC45A2/IP6K3/BMP5	14
BP	GO:1905330	regulation of morphogenesis of an epithelium	7/351	65/18614	0.000217389	0.0133728	0.0110232	SNAI2/GJA1/HOXD13/NTN4/GATA3/VEGFA/GREM1	7
BP	GO:0007389	pattern specification process	21/351	467/18614	0.000229209	0.0137142	0.0113046	HOXC6/HOXC4/DLX1/DNAH5/SIM2/MEIS2/STIL/HOXD11/HOXD10/TP63/NBL1/DLX2/MICAL2/FOXF1/HOXD13/ETS2/CHRDL1/BMP5/FOXD1/EMX2/GREM1	21
BP	GO:0071772	response to BMP	12/351	187/18614	0.000233389	0.0137142	0.0113046	TGFBR3/DLX1/NBL1/TGFB3/CHRDL1/SFRP4/TMEM100/GATA3/FOXD1/COL2A1/COMP/GREM1	12
BP	GO:0071773	cellular response to BMP stimulus	12/351	187/18614	0.000233389	0.0137142	0.0113046	TGFBR3/DLX1/NBL1/TGFB3/CHRDL1/SFRP4/TMEM100/GATA3/FOXD1/COL2A1/COMP/GREM1	12
BP	GO:0048286	lung alveolus development	6/351	47/18614	0.00024094	0.0137475	0.0113321	MYOCD/PGR/TGFB3/FOXF1/ITGB6/SLC7A11	6
BP	GO:0048806	genitalia development	6/351	47/18614	0.00024094	0.0137475	0.0113321	ROR2/SRD5A2/TP63/HOXD13/BMP5/FOXF2	6
BP	GO:0046189	phenol-containing compound biosynthetic process	6/351	48/18614	0.00027104	0.0152441	0.0125657	TRPC1/SLC7A11/CDH3/GATA3/INSM1/SLC45A2	6
BP	GO:1901215	negative regulation of neuron death	13/351	219/18614	0.000278577	0.0154473	0.0127332	ANGPT1/PPARGC1A/DLX1/NDNF/SERPINF1/TGFB3/SLC7A11/VSTM2L/CD200/SEMA3E/FOXQ1/NR4A3/CCL2	13
BP	GO:0048732	gland development	20/351	441/18614	0.000288422	0.0157711	0.0130001	HPN/SNAI2/TGFBR3/ID4/ESRP2/CAV1/PGR/EZH2/TP63/SERPINF1/TGFB3/SERPINB5/FOXF1/HOXD13/RGN/PTN/NTN4/GATA3/INSM1/VEGFA	20
BP	GO:0001649	osteoblast differentiation	14/351	250/18614	0.000298446	0.0160957	0.0132676	TRPM4/SNAI2/ID4/SMOC1/PENK/FHL2/FERMT2/TP63/CREB3L1/IGF1/MIR205/TWIST1/CTHRC1/GREM1	14
BP	GO:0016264	gap junction assembly	4/351	18/18614	0.000308503	0.0162828	0.0134219	GJB1/GJA1/CAV1/GJB2	4
BP	GO:0033559	unsaturated fatty acid metabolic process	9/351	114/18614	0.000310188	0.0162828	0.0134219	PTGS1/FADS1/GSTP1/GSTM1/GSTM2/PTGDS/FABP5/CYP2J2/PTGS2	9
BP	GO:0090287	regulation of cellular response to growth factor stimulus	17/351	345/18614	0.000317928	0.0164558	0.0135645	CAV2/TGFBR3/DLX1/MYOCD/CAV1/NBL1/TGFB3/ASPN/CREB3L1/PTP4A3/CHRDL1/SFRP4/CXCL13/GATA3/FOXD1/VEGFA/GREM1	17
BP	GO:0060021	roof of mouth development	8/351	91/18614	0.000321843	0.0164558	0.0135645	SNAI2/TGFBR3/TGFB3/ITGB6/GABRB3/TWIST1/FOXF2/COL2A1	8
BP	GO:0021761	limbic system development	9/351	115/18614	0.000331044	0.0164977	0.0135991	DLX1/ID4/SRD5A2/NDNF/EZH2/DLX2/ATP1A2/SEMA3E/EMX2	9
BP	GO:1990748	cellular detoxification	9/351	115/18614	0.000331044	0.0164977	0.0135991	PTGS1/GSTP1/GSTM1/GSTM2/GPX3/ABCG2/GSTM3/SOD3/PTGS2	9
BP	GO:0006692	prostanoid metabolic process	6/351	50/18614	0.000340056	0.0165284	0.0136243	PTGS1/GSTP1/GSTM1/PTGDS/FABP5/PTGS2	6
BP	GO:0006693	prostaglandin metabolic process	6/351	50/18614	0.000340056	0.0165284	0.0136243	PTGS1/GSTP1/GSTM1/PTGDS/FABP5/PTGS2	6
BP	GO:0090183	regulation of kidney development	5/351	33/18614	0.000356202	0.017102	0.0140972	GATA3/MYC/FOXD1/VEGFA/GREM1	5
BP	GO:0060688	regulation of morphogenesis of a branching structure	6/351	51/18614	0.000379357	0.0179943	0.0148327	SNAI2/BCL11A/HOXD13/NTN4/VEGFA/GREM1	6
BP	GO:0048568	embryonic organ development	20/351	453/18614	0.00040689	0.0190468	0.0157003	HPN/HOXC4/STIL/EFEMP1/HOXD10/TGFB3/DLX2/MICAL2/MYO6/FOXF1/SLITRK6/RNF112/TWIST1/CTHRC1/GATA3/BMP5/FOXF2/COL2A1/VEGFA/ATP8A2	20
BP	GO:0009954	proximal/distal pattern formation	5/351	34/18614	0.000411222	0.0190468	0.0157003	DLX1/HOXD10/TP63/DLX2/GREM1	5
BP	GO:0003197	endocardial cushion development	6/351	52/18614	0.00042212	0.0193242	0.0159289	SNAI2/ADAMTS5/FOXF1/TMEM100/TWIST1/BMP5	6
BP	GO:0031214	biomineral tissue development	11/351	173/18614	0.000455827	0.0204385	0.0168475	TRPM4/ROR2/GPM6B/ASPN/IGF1/ITGB6/PTN/TWIST1/COMP/PTGS2/GREM1	11
BP	GO:1903522	regulation of blood circulation	14/351	261/18614	0.000460372	0.0204385	0.0168475	TRPM4/GJA1/EDN3/TRPC1/JUP/CAV1/GSTM2/KCNJ3/ATP1A2/CACNA1D/EDNRB/CHRM3/CYP2J2/PTGS2	14
BP	GO:2000146	negative regulation of cell motility	18/351	390/18614	0.000467913	0.0204385	0.0168475	MCC/GJA1/MYOCD/SPOCK3/JUP/CLDN3/CXCL12/BST2/SERPINF1/NBL1/RGN/CD200/MIR205/CXCL13/GATA3/BMP5/CCL2/GREM1	18
BP	GO:0048260	positive regulation of receptor-mediated endocytosis	6/351	53/18614	0.000468552	0.0204385	0.0168475	ANGPT1/BICD1/SFRP4/VEGFA/GREM1/SELE	6
BP	GO:0035633	maintenance of blood-brain barrier	5/351	35/18614	0.000472417	0.0204385	0.0168475	ANGPT1/GJA1/CLDN3/VEGFA/PTGS2	5
BP	GO:0003007	heart morphogenesis	14/351	262/18614	0.000478241	0.0204656	0.0168697	SNAI2/TGFBR3/STIL/FHL2/ADAMTS5/MICAL2/FOXF1/TMEM100/TWIST1/GATA3/BMP5/COL2A1/VEGFA/ACTC1	14
BP	GO:0045667	regulation of osteoblast differentiation	10/351	147/18614	0.000483969	0.020488	0.0168882	TRPM4/SNAI2/SMOC1/FERMT2/TP63/IGF1/MIR205/TWIST1/CTHRC1/GREM1	10
BP	GO:0060537	muscle tissue development	19/351	426/18614	0.000499241	0.0207578	0.0171106	CAV2/TGFBR3/PPARGC1A/GJA1/MYOCD/SGCG/CAV1/FHL2/HOXD10/CSRP2/IGF1/TWIST1/POPDC3/BMP5/DNER/VEGFA/GREM1/ACTC1/ATF3	19
BP	GO:0031589	cell-substrate adhesion	17/351	359/18614	0.000500887	0.0207578	0.0171106	FAM107A/AJUBA/ANGPT1/JUP/NDNF/COL17A1/GPM6B/FERMT2/FOXF1/ITGB6/SEMA3E/AGR2/NTN4/ITGBL1/GCNT2/VEGFA/GREM1	17
BP	GO:0040013	negative regulation of locomotion	19/351	427/18614	0.000513674	0.021066	0.0173647	MCC/GJA1/MYOCD/SPOCK3/JUP/CLDN3/CXCL12/BST2/SERPINF1/NBL1/RGN/CD200/MIR205/CXCL13/SEMA3E/GATA3/BMP5/CCL2/GREM1	19
BP	GO:0098657	import into cell	14/351	265/18614	0.000535435	0.0217026	0.0178894	TRPM4/SLC43A1/SLC2A5/KCNJ8/SLC12A8/GPM6B/SLC18A2/SCN7A/KCNJ3/SLC27A2/SLC7A11/ATP1A2/STEAP4/CACNA1D	14
BP	GO:0086005	ventricular cardiac muscle cell action potential	5/351	36/18614	0.000540222	0.0217026	0.0178894	TRPM4/JUP/KCNJ8/CAV1/KCNJ3	5
BP	GO:0050680	negative regulation of epithelial cell proliferation	11/351	177/18614	0.00055255	0.0219736	0.0181128	HPN/SNAI2/CAV2/TGFBR3/MCC/CAV1/SERPINF1/RGN/MIR205/GATA3/CCL2	11
BP	GO:0002686	negative regulation of leukocyte migration	6/351	55/18614	0.000573289	0.0222723	0.018359	CXCL12/NBL1/CD200/BMP5/CCL2/GREM1	6
BP	GO:0097237	cellular response to toxic substance	9/351	124/18614	0.000576287	0.0222723	0.018359	PTGS1/GSTP1/GSTM1/GSTM2/GPX3/ABCG2/GSTM3/SOD3/PTGS2	9
BP	GO:0043651	linoleic acid metabolic process	4/351	21/18614	0.000577031	0.0222723	0.018359	FADS1/GSTP1/GSTM2/CYP2J2	4
BP	GO:0090092	regulation of transmembrane receptor protein serine/threonine kinase signaling pathway	15/351	301/18614	0.000629507	0.0240618	0.0198341	CAV2/TGFBR3/DLX1/MYOCD/CAV1/GDF15/NBL1/TGFB3/ASPN/CHRDL1/MIR205/SFRP4/BMP5/FOXD1/GREM1	15
BP	GO:0061337	cardiac conduction	8/351	101/18614	0.000650558	0.0246274	0.0203003	TRPM4/GJA1/TRPC1/JUP/CAV1/KCNJ3/ATP1A2/CACNA1D	8
BP	GO:0097529	myeloid leukocyte migration	13/351	241/18614	0.000691386	0.0254247	0.0209575	ROR2/THBS4/EDN3/CXCL12/NBL1/CD200/CXCL13/EDNRB/CD177/CCL2/PLA2G7/VEGFA/GREM1	13
BP	GO:0006749	glutathione metabolic process	6/351	57/18614	0.000695347	0.0254247	0.0209575	GSTP1/GSTM1/GSTM2/GSTM5/GSTM3/SLC7A11	6
BP	GO:0006941	striated muscle contraction	11/351	182/18614	0.000697	0.0254247	0.0209575	TRPM4/GJA1/JUP/KCNJ8/CAV1/STAC/GSTM2/KCNJ3/ATP1A2/CACNA1D/ATP8A2	11
BP	GO:0045923	positive regulation of fatty acid metabolic process	5/351	38/18614	0.000697452	0.0254247	0.0209575	PPARGC1A/RGN/TWIST1/NR4A3/PTGS2	5
BP	GO:0009636	response to toxic substance	13/351	242/18614	0.00071849	0.0259513	0.0213917	PENK/PTGS1/SLC18A2/CES1/GSTP1/GSTM1/GSTM2/GPX3/ABCG2/GSTM3/SOD3/SLC7A11/PTGS2	13
BP	GO:0019233	sensory perception of pain	8/351	103/18614	0.000740932	0.0264989	0.021843	PENK/CXCL12/MME/TMEM100/EDNRB/FABP5/CCL2/PTGS2	8
BP	GO:0048545	response to steroid hormone	16/351	339/18614	0.000753297	0.0264989	0.021843	FAM107A/SRD5A2/CAV1/PGR/TP63/SERPINF1/TGFB3/PTGER2/PTGDS/ATP1A2/OR51E2/GJB2/SCGB1A1/NR4A3/PTGS2/FOSB	16
BP	GO:0008016	regulation of heart contraction	12/351	213/18614	0.000753843	0.0264989	0.021843	TRPM4/GJA1/EDN3/TRPC1/JUP/CAV1/GSTM2/KCNJ3/ATP1A2/CACNA1D/EDNRB/CYP2J2	12
BP	GO:1901888	regulation of cell junction assembly	12/351	214/18614	0.00078541	0.0273642	0.0225563	RAB17/SNAI2/FAM107A/NTNG2/GPM6B/CLDN3/CAV1/FERMT2/FLRT3/SLITRK6/VEGFA/GREM1	12
BP	GO:0007043	cell-cell junction assembly	10/351	157/18614	0.000808667	0.0279274	0.0230205	SNAI2/GJB1/GJA1/JUP/CLDN3/CAV1/CLDN7/CDH3/CLDN8/GJB2	10
BP	GO:0001822	kidney development	15/351	310/18614	0.000850231	0.0291075	0.0239932	ANGPT1/EPCAM/HOXD11/KCNJ8/GCNT1/SERPINF1/MME/RGN/EDNRB/GATA3/MYC/PROM1/FOXD1/VEGFA/GREM1	15
BP	GO:0048863	stem cell differentiation	13/351	247/18614	0.000867821	0.0294535	0.0242785	SNAI2/ELL3/EPCAM/MYOCD/KRT14/EDN3/EZH2/TP63/PTN/SEMA3E/TWIST1/EDNRB/GREM1	13
BP	GO:0032570	response to progesterone	5/351	40/18614	0.000886594	0.029588	0.0243893	CAV1/TGFB3/PTGER2/GJB2/FOSB	5
BP	GO:0071805	potassium ion transmembrane transport	12/351	217/18614	0.000886813	0.029588	0.0243893	HPN/EDN3/KCNK3/KCNJ8/SLC12A8/CAV1/KCNJ3/ATP1A2/CACNA1D/KCNH8/KCNG3/KCNN4	12
BP	GO:0090130	tissue migration	17/351	379/18614	0.000915624	0.0302925	0.0249701	SNAI2/ANGPT1/MCC/JUP/SERPINF1/HSPB1/FOXF1/PTP4A3/PTN/MIR205/CXCL13/GATA3/S100A2/VEGFA/PTGS2/GREM1/ACTC1	17
BP	GO:0060070	canonical Wnt signaling pathway	15/351	313/18614	0.000937053	0.0307431	0.0253415	TRPM4/SNAI2/TCF7L1/LGR6/MCC/JUP/CAV1/FZD8/SFRP4/CDH3/CTHRC1/EDNRB/GATA3/FOXD1/GREM1	15
BP	GO:0030539	male genitalia development	4/351	24/18614	0.000979803	0.0316187	0.0260633	ROR2/SRD5A2/HOXD13/BMP5	4
BP	GO:0042438	melanin biosynthetic process	4/351	24/18614	0.000979803	0.0316187	0.0260633	TRPC1/SLC7A11/CDH3/SLC45A2	4
BP	GO:0003203	endocardial cushion morphogenesis	5/351	41/18614	0.000994322	0.0316786	0.0261126	SNAI2/ADAMTS5/TMEM100/TWIST1/BMP5	5
BP	GO:0019229	regulation of vasoconstriction	6/351	61/18614	0.000999006	0.0316786	0.0261126	TRPM4/EDN3/CAV1/ATP1A2/CHRM3/PTGS2	6
BP	GO:0048565	digestive tract development	9/351	134/18614	0.0010058	0.0316786	0.0261126	MYOCD/TP63/PDGFC/TGFB3/FOXF1/HOXD13/AGR2/EDNRB/FOXF2	9
BP	GO:0043542	endothelial cell migration	14/351	283/18614	0.00101534	0.0317255	0.0261513	SNAI2/ANGPT1/JUP/SERPINF1/HSPB1/PTP4A3/PTN/MIR205/CXCL13/GATA3/S100A2/VEGFA/PTGS2/GREM1	14
BP	GO:0062197	cellular response to chemical stress	16/351	349/18614	0.00102354	0.0317296	0.0261547	PPARGC1A/PYCR1/FBP1/ETV5/PENK/CAV1/EZH2/HSPB1/SOD3/SLC7A11/EFHD1/RNF112/PAGE4/GJB2/NR4A3/PTGS2	16
BP	GO:0043583	ear development	12/351	221/18614	0.0010388	0.0319511	0.0263373	HPN/KCNK3/TGFB3/MYO6/SLITRK6/TWIST1/CTHRC1/GATA3/BMP5/GJB2/COL2A1/ATP8A2	12
BP	GO:0001654	eye development	17/351	385/18614	0.00108655	0.0331607	0.0273343	DLX1/CRYAB/SMOC1/MEIS2/EFEMP1/SERPINF1/DLX2/SLITRK6/SLC7A11/CHRDL1/TWIST1/GATA3/PROM1/SDK1/FOXF2/VEGFA/ATP8A2	17
BP	GO:0086091	regulation of heart rate by cardiac conduction	5/351	42/18614	0.00111147	0.0336605	0.0277463	TRPM4/JUP/CAV1/KCNJ3/CACNA1D	5
BP	GO:0032970	regulation of actin filament-based process	17/351	387/18614	0.00114924	0.0342771	0.0282546	TRPM4/FAM107A/FRMD6/JUP/GPM6B/CAV1/FERMT2/CXCL12/BST2/TGFB3/CAPG/ADD3/KANK4/SMIM22/ATP1A2/SEMA3E/PPM1E	17
BP	GO:0006582	melanin metabolic process	4/351	25/18614	0.00114924	0.0342771	0.0282546	TRPC1/SLC7A11/CDH3/SLC45A2	4
BP	GO:0150063	visual system development	17/351	389/18614	0.00121498	0.0359651	0.029646	DLX1/CRYAB/SMOC1/MEIS2/EFEMP1/SERPINF1/DLX2/SLITRK6/SLC7A11/CHRDL1/TWIST1/GATA3/PROM1/SDK1/FOXF2/VEGFA/ATP8A2	17
BP	GO:0060048	cardiac muscle contraction	9/351	138/18614	0.00123765	0.0360542	0.0297195	TRPM4/GJA1/JUP/KCNJ8/CAV1/GSTM2/KCNJ3/ATP1A2/CACNA1D	9
BP	GO:0048713	regulation of oligodendrocyte differentiation	5/351	43/18614	0.00123854	0.0360542	0.0297195	DLX1/ID4/ASPA/DLX2/PTN	5
BP	GO:0001667	ameboidal-type cell migration	20/351	496/18614	0.00124546	0.0360542	0.0297195	SNAI2/ANGPT1/MCC/GJA1/EDN3/JUP/SERPINF1/HSPB1/PTP4A3/PTN/MIR205/CXCL13/SEMA3E/TWIST1/EDNRB/GATA3/S100A2/VEGFA/PTGS2/GREM1	20
BP	GO:0016055	Wnt signaling pathway	19/351	461/18614	0.00127346	0.0365957	0.0301658	TRPM4/SNAI2/TCF7L1/LGR6/MCC/ROR2/JUP/WIF1/CAV1/FZD8/NDRG2/FERMT2/SFRP4/CDH3/CTHRC1/EDNRB/GATA3/FOXD1/GREM1	19
BP	GO:0098911	regulation of ventricular cardiac muscle cell action potential	3/351	12/18614	0.00128877	0.0367672	0.0303072	TRPM4/JUP/CAV1	3
BP	GO:0014829	vascular associated smooth muscle contraction	4/351	26/18614	0.0013382	0.0371143	0.0305933	EDN3/EDNRB/CHRM3/COMP	4
BP	GO:0042178	xenobiotic catabolic process	4/351	26/18614	0.0013382	0.0371143	0.0305933	CYP3A5/GSTM1/GSTM2/GSTM3	4
BP	GO:0044550	secondary metabolite biosynthetic process	4/351	26/18614	0.0013382	0.0371143	0.0305933	TRPC1/SLC7A11/CDH3/SLC45A2	4
BP	GO:0198738	cell-cell signaling by wnt	19/351	463/18614	0.00133864	0.0371143	0.0305933	TRPM4/SNAI2/TCF7L1/LGR6/MCC/ROR2/JUP/WIF1/CAV1/FZD8/NDRG2/FERMT2/SFRP4/CDH3/CTHRC1/EDNRB/GATA3/FOXD1/GREM1	19
BP	GO:0006939	smooth muscle contraction	8/351	113/18614	0.00135613	0.0373362	0.0307761	MYOCD/EDN3/CAV1/ATP1A2/EDNRB/CHRM3/COMP/PTGS2	8
BP	GO:0090101	negative regulation of transmembrane receptor protein serine/threonine kinase signaling pathway	10/351	169/18614	0.0014156	0.038703	0.0319028	CAV2/TGFBR3/DLX1/CAV1/NBL1/TGFB3/ASPN/CHRDL1/MIR205/GREM1	10
BP	GO:0048880	sensory system development	17/351	395/18614	0.00143166	0.0388721	0.0320422	DLX1/CRYAB/SMOC1/MEIS2/EFEMP1/SERPINF1/DLX2/SLITRK6/SLC7A11/CHRDL1/TWIST1/GATA3/PROM1/SDK1/FOXF2/VEGFA/ATP8A2	17
BP	GO:0050920	regulation of chemotaxis	12/351	230/18614	0.00146111	0.0394	0.0324773	THBS4/EDN3/CXCL12/NBL1/HSPB1/PTN/CXCL13/SEMA3E/CCL2/PLA2G7/VEGFA/GREM1	12
BP	GO:0035296	regulation of tube diameter	9/351	142/18614	0.00151085	0.0396678	0.0326981	TRPM4/EDN3/CAV1/SOD3/ATP1A2/EDNRB/CHRM3/COMP/PTGS2	9
BP	GO:0097746	blood vessel diameter maintenance	9/351	142/18614	0.00151085	0.0396678	0.0326981	TRPM4/EDN3/CAV1/SOD3/ATP1A2/EDNRB/CHRM3/COMP/PTGS2	9
BP	GO:0060675	ureteric bud morphogenesis	6/351	66/18614	0.00151113	0.0396678	0.0326981	HOXD11/GATA3/MYC/FOXD1/VEGFA/GREM1	6
BP	GO:0048259	regulation of receptor-mediated endocytosis	8/351	115/18614	0.00151761	0.0396678	0.0326981	ANGPT1/BICD1/MIR205/SFRP4/APOC1/VEGFA/GREM1/SELE	8
BP	GO:0001894	tissue homeostasis	13/351	263/18614	0.0015315	0.0396678	0.0326981	ANGPT1/GJA1/CLDN3/HSPB1/CDH3/PDK4/GCNT2/PROM1/COL2A1/VEGFA/COMP/PTGS2/TFF3	13
BP	GO:0060249	anatomical structure homeostasis	13/351	263/18614	0.0015315	0.0396678	0.0326981	ANGPT1/GJA1/CLDN3/HSPB1/CDH3/PDK4/GCNT2/PROM1/COL2A1/VEGFA/COMP/PTGS2/TFF3	13
BP	GO:0006979	response to oxidative stress	18/351	434/18614	0.00158212	0.0404772	0.0333653	PPARGC1A/PYCR1/CRYAB/ETV5/PENK/PTGS1/GSTP1/EZH2/HSPB1/GPX3/SOD3/SLC7A11/RNF112/PAGE4/GJB2/SCGB1A1/NR4A3/PTGS2	18
BP	GO:0035150	regulation of tube size	9/351	143/18614	0.00158621	0.0404772	0.0333653	TRPM4/EDN3/CAV1/SOD3/ATP1A2/EDNRB/CHRM3/COMP/PTGS2	9
BP	GO:0034440	lipid oxidation	8/351	116/18614	0.00160387	0.0404772	0.0333653	PPARGC1A/AMACR/ACSM1/SLC27A2/PDK4/TWIST1/NR4A3/PLA2G7	8
BP	GO:0072009	nephron epithelium development	8/351	116/18614	0.00160387	0.0404772	0.0333653	HOXD11/EDNRB/GATA3/MYC/PROM1/FOXD1/VEGFA/GREM1	8
BP	GO:0072171	mesonephric tubule morphogenesis	6/351	67/18614	0.0016339	0.0409723	0.0337734	HOXD11/GATA3/MYC/FOXD1/VEGFA/GREM1	6
BP	GO:0098754	detoxification	9/351	144/18614	0.00166455	0.0414769	0.0341893	PTGS1/GSTP1/GSTM1/GSTM2/GPX3/ABCG2/GSTM3/SOD3/PTGS2	9
BP	GO:0060348	bone development	12/351	235/18614	0.00175128	0.0432778	0.0356739	GJA1/SRD5A2/PDGFC/TGFB3/IGF1/ITGB6/RGN/SFRP4/TWIST1/COL2A1/COMP/GREM1	12
BP	GO:0042759	long-chain fatty acid biosynthetic process	4/351	28/18614	0.00177922	0.0432778	0.0356739	FADS1/GSTP1/GSTM1/GSTM2	4
BP	GO:0060512	prostate gland morphogenesis	4/351	28/18614	0.00177922	0.0432778	0.0356739	ID4/TP63/SERPINB5/HOXD13	4
BP	GO:0060562	epithelial tube morphogenesis	15/351	334/18614	0.0017808	0.0432778	0.0356739	ESRP2/STIL/HOXD11/PGR/MICAL2/FOXF1/SEMA3E/TWIST1/CTHRC1/GATA3/BMP5/MYC/FOXD1/VEGFA/GREM1	15
BP	GO:0055123	digestive system development	9/351	146/18614	0.00183054	0.0439442	0.0362231	MYOCD/TP63/PDGFC/TGFB3/FOXF1/HOXD13/AGR2/EDNRB/FOXF2	9
BP	GO:0072073	kidney epithelium development	9/351	146/18614	0.00183054	0.0439442	0.0362231	EPCAM/HOXD11/EDNRB/GATA3/MYC/PROM1/FOXD1/VEGFA/GREM1	9
BP	GO:0090596	sensory organ morphogenesis	13/351	269/18614	0.00187015	0.0446228	0.0367825	HPN/EFEMP1/MYO6/SLITRK6/TWIST1/CTHRC1/GATA3/PROM1/SDK1/FOXF2/COL2A1/VEGFA/ATP8A2	13
BP	GO:0001764	neuron migration	10/351	176/18614	0.00191404	0.0451231	0.0371949	NTNG2/NDNF/CXCL12/SEMA3E/CCK/TWIST1/GATA3/DNER/EMX2/VEGFA	10
BP	GO:0030509	BMP signaling pathway	10/351	176/18614	0.00191404	0.0451231	0.0371949	TGFBR3/DLX1/NBL1/TGFB3/CHRDL1/SFRP4/TMEM100/FOXD1/COMP/GREM1	10
BP	GO:0070997	neuron death	16/351	373/18614	0.00202369	0.0465691	0.0383869	TMTC4/ANGPT1/PPARGC1A/DLX1/NDNF/TP63/SERPINF1/TGFB3/SLC7A11/VSTM2L/CD200/SEMA3E/FOXQ1/GATA3/NR4A3/CCL2	16
BP	GO:0010996	response to auditory stimulus	4/351	29/18614	0.00203356	0.0465691	0.0383869	SLITRK6/PTN/ATP1A2/ATP8A2	4
BP	GO:0090025	regulation of monocyte chemotaxis	4/351	29/18614	0.00203356	0.0465691	0.0383869	CXCL12/NBL1/PLA2G7/GREM1	4
BP	GO:0008542	visual learning	5/351	48/18614	0.00204048	0.0465691	0.0383869	MEIS2/B3GAT1/SLC7A11/ATP1A2/TTC36	5
BP	GO:0030850	prostate gland development	5/351	48/18614	0.00204048	0.0465691	0.0383869	ID4/TP63/SERPINF1/SERPINB5/HOXD13	5
BP	GO:1901654	response to ketone	11/351	208/18614	0.00204635	0.0465691	0.0383869	TGFBR3/FBP1/SRD5A2/CAV1/SERPINF1/TGFB3/PTGER2/HOXD13/F5/GJB2/FOSB	11
BP	GO:0048715	negative regulation of oligodendrocyte differentiation	3/351	14/18614	0.00207345	0.0469148	0.0386718	DLX1/ID4/DLX2	3
BP	GO:0006813	potassium ion transport	12/351	241/18614	0.00216039	0.0482009	0.0397319	HPN/EDN3/KCNK3/KCNJ8/SLC12A8/CAV1/KCNJ3/ATP1A2/CACNA1D/KCNH8/KCNG3/KCNN4	12
BP	GO:0030595	leukocyte chemotaxis	12/351	241/18614	0.00216039	0.0482009	0.0397319	TRPM4/THBS4/EDN3/CXCL12/NBL1/PTN/CXCL13/EDNRB/CCL2/PLA2G7/VEGFA/GREM1	12
BP	GO:0001659	temperature homeostasis	10/351	179/18614	0.00216702	0.0482009	0.0397319	PPARGC1A/GJA1/CAV1/PDGFC/ADAMTS5/TRPM8/EDNRB/FABP5/VEGFA/PTGS2	10
BP	GO:0071675	regulation of mononuclear cell migration	8/351	122/18614	0.00220627	0.0487983	0.0402243	CXCL12/NBL1/CD200/CXCL13/BMP5/CCL2/PLA2G7/GREM1	8
BP	GO:0002690	positive regulation of leukocyte chemotaxis	7/351	96/18614	0.00226539	0.0492753	0.0406175	THBS4/EDN3/CXCL12/PTN/CXCL13/PLA2G7/VEGFA	7
BP	GO:0007044	cell-substrate junction assembly	7/351	96/18614	0.00226539	0.0492753	0.0406175	FAM107A/AJUBA/COL17A1/GPM6B/FERMT2/VEGFA/GREM1	7
BP	GO:0072080	nephron tubule development	7/351	96/18614	0.00226539	0.0492753	0.0406175	HOXD11/GATA3/MYC/PROM1/FOXD1/VEGFA/GREM1	7
CC	GO:0062023	collagen-containing extracellular matrix	27/360	415/19518	1.63854e-08	5.7349e-06	5.03636e-06	COL4A6/ANGPT1/DPT/SMOC1/THBS4/LAMB3/EFEMP1/COL17A1/CXCL12/GDF15/SERPINF1/TGFB3/ASPN/ADAMTS5/S100A4/SPON1/SOD3/SRPX/LGALS3BP/COL9A2/SERPINA5/NTN4/CTHRC1/COL28A1/COL2A1/COMP/GREM1	27
CC	GO:0005604	basement membrane	9/360	84/19518	2.43613e-05	0.00426322	0.00374394	COL4A6/SMOC1/THBS4/LAMB3/COL17A1/SERPINF1/NTN4/COL28A1/COL2A1	9
CC	GO:0042383	sarcolemma	11/360	136/19518	4.4988e-05	0.0052486	0.00460929	CAV2/SLC2A5/SGCG/KCNJ8/CAV1/STAC/TGFB3/KCNJ3/ATP1A2/CACNA1D/POPDC3	11
CC	GO:0005788	endoplasmic reticulum lumen	17/360	312/19518	7.43924e-05	0.00650933	0.00571647	COL4A6/PENK/GOLM1/COL17A1/CES1/PDGFC/ADAMTS5/SPON1/SLC27A2/CHRDL1/COL9A2/F5/CHGB/COL28A1/C4A/COL2A1/PTGS2	17
CC	GO:0045121	membrane raft	16/360	323/19518	0.000353539	0.0213378	0.0187388	ANGPT1/CAV2/MYOF/GJA1/GPM6B/CAV1/MAL2/BST2/ABCG2/MME/ATP1A2/TRPM8/EDNRB/CD177/PTGS2/SELE	16
CC	GO:0098857	membrane microdomain	16/360	324/19518	0.000365792	0.0213378	0.0187388	ANGPT1/CAV2/MYOF/GJA1/GPM6B/CAV1/MAL2/BST2/ABCG2/MME/ATP1A2/TRPM8/EDNRB/CD177/PTGS2/SELE	16
CC	GO:0030055	cell-substrate junction	19/360	432/19518	0.000455707	0.0227854	0.02001	FAM107A/AJUBA/CAV2/GJA1/RND3/JUP/COL17A1/CAV1/EFS/FHL2/FERMT2/CSRP2/FLRT3/HSPB1/ITGB6/TNS4/MME/ITGBL1/ACTC1	19
CC	GO:0001533	cornified envelope	6/360	59/19518	0.000746827	0.029695	0.026078	KRT14/CSTA/JUP/HSPB1/SERPINB5/DSC3	6
CC	GO:0016327	apicolateral plasma membrane	4/360	23/19518	0.000763585	0.029695	0.026078	JUP/CLDN3/CLDN7/CLDN8	4
CC	GO:0005925	focal adhesion	18/360	422/19518	0.000908738	0.0313588	0.0275392	FAM107A/AJUBA/CAV2/GJA1/RND3/JUP/CAV1/EFS/FHL2/FERMT2/CSRP2/FLRT3/HSPB1/ITGB6/TNS4/MME/ITGBL1/ACTC1	18
CC	GO:0005581	collagen trimer	7/360	85/19518	0.000985563	0.0313588	0.0275392	COL4A6/COL17A1/COL9A2/CTHRC1/SFTPA1/COL28A1/COL2A1	7
CC	GO:0016328	lateral plasma membrane	6/360	65/19518	0.00124826	0.0364075	0.0319729	GJB1/EPCAM/JUP/CLDN3/CLDN7/GJB2	6
MF	GO:0008201	heparin binding	14/358	168/18369	5.53166e-06	0.00333006	0.00288811	LGR6/TGFBR3/SMOC1/THBS4/NDNF/CRISPLD2/ADAMTS5/SOD3/PTN/SERPINA5/CXCL13/VEGFA/COMP/AOC1	14
MF	GO:0005201	extracellular matrix structural constituent	13/358	167/18369	2.47504e-05	0.00744987	0.00646116	COL4A6/DPT/LAMB3/EFEMP1/COL17A1/ASPN/SPON1/SRPX/COL9A2/CTHRC1/COL28A1/COL2A1/COMP	13
MF	GO:0048018	receptor ligand activity	24/358	497/18369	4.55345e-05	0.00799307	0.00693226	THBS4/EDN3/PENK/EFEMP1/CXCL12/FLRT3/GDF15/NBL1/PDGFC/TSLP/TGFB3/IGF1/CGB7/PTN/PROK1/CXCL13/SEMA3E/CCK/CHGB/BMP5/CXCL14/CCL2/VEGFA/GREM1	24
MF	GO:0005539	glycosaminoglycan binding	15/358	232/18369	5.31101e-05	0.00799307	0.00693226	LGR6/TGFBR3/SMOC1/THBS4/SPOCK3/NDNF/CRISPLD2/ADAMTS5/SOD3/PTN/SERPINA5/CXCL13/VEGFA/COMP/AOC1	15
MF	GO:1901681	sulfur compound binding	16/358	269/18369	8.15049e-05	0.00981319	0.00851083	LGR6/TGFBR3/SMOC1/THBS4/NDNF/CRISPLD2/GSTP1/ADAMTS5/RRM2/SOD3/PTN/SERPINA5/CXCL13/VEGFA/COMP/AOC1	16
MF	GO:0004364	glutathione transferase activity	5/358	26/18369	0.00012838	0.0128808	0.0111713	GSTP1/GSTM1/GSTM2/GSTM5/GSTM3	5
MF	GO:0008083	growth factor activity	11/358	160/18369	0.000308867	0.0265625	0.0230373	THBS4/EFEMP1/CXCL12/GDF15/PDGFC/TGFB3/IGF1/PTN/PROK1/BMP5/VEGFA	11
MF	GO:0017147	Wnt-protein binding	5/358	32/18369	0.000357082	0.0268704	0.0233043	ROR2/WIF1/FZD8/SFRP4/CTHRC1	5
MF	GO:0036122	BMP binding	4/358	20/18369	0.000536833	0.0359082	0.0311426	NBL1/CHRDL1/COMP/GREM1	4
MF	GO:0005178	integrin binding	10/358	151/18369	0.000769268	0.0435445	0.0377655	THBS4/FERMT2/CXCL12/ADAMTS5/IGF1/ITGB6/PTN/ITGBL1/CD177/COMP	10
MF	GO:0043295	glutathione binding	3/358	10/18369	0.000795663	0.0435445	0.0377655	GSTM1/GSTM2/GSTM3	3
