# Supplementary material for: Exploring the Molecular Mechanism and Role of Glutathione S-Transferase P in Prostate Cancer
Source: Biomedicines. 2025 Apr 26;13(5):1051. doi: 10.3390/biomedicines13051051 (PMC12109251; doi:10.3390/biomedicines13051051)
Supplement: Supplementary file 1 [file biomedicines-13-01051-s001.zip › Supplemental Table S7.xlsx]

## Sheet: KEGG
ID	Description	GeneRatio	BgRatio	pvalue	p.adjust	qvalue	geneID	Count
hsa00982	Drug metabolism - cytochrome P450	9/178	72/8622	1.54779e-05	0.00390043	0.00360065	CYP3A5/AOX1/GSTP1/GSTM1/GSTM2/GSTM5/GSTM3/ALDH3B2/FMO5	9
hsa05204	Chemical carcinogenesis - DNA adducts	8/178	70/8622	8.93358e-05	0.0112563	0.0103912	CYP3A5/GSTP1/GSTM1/GSTM2/GSTM5/GSTM3/HSD11B1/PTGS2	8
hsa00480	Glutathione metabolism	7/178	57/8622	0.000157209	0.0116029	0.0107111	GSTP1/GSTM1/GSTM2/GPX3/RRM2/GSTM5/GSTM3	7
hsa00980	Metabolism of xenobiotics by cytochrome P450	8/178	78/8622	0.00019285	0.0116029	0.0107111	CYP3A5/GSTP1/GSTM1/GSTM2/GSTM5/GSTM3/ALDH3B2/HSD11B1	8
hsa00983	Drug metabolism - other enzymes	8/178	80/8622	0.000230216	0.0116029	0.0107111	CES1/GSTP1/GSTM1/GSTM2/RRM2/GSTM5/GSTM3/DPYS	8
hsa05418	Fluid shear stress and atherosclerosis	10/178	139/8622	0.000584547	0.024551	0.022664	CAV2/CAV1/GSTP1/GSTM1/GSTM2/GSTM5/GSTM3/CCL2/VEGFA/SELE	10
hsa05215	Prostate cancer	8/178	97/8622	0.000852671	0.0306962	0.0283369	TCF7L1/SRD5A2/ETV5/GSTP1/PDGFC/CREB3L1/IGF1/ERG	8
hsa04510	Focal adhesion	12/178	203/8622	0.000989912	0.0311822	0.0287856	COL4A6/CAV2/THBS4/LAMB3/CAV1/PDGFC/IGF1/ITGB6/COL9A2/COL2A1/VEGFA/COMP	12
hsa04974	Protein digestion and absorption	8/178	103/8622	0.00126341	0.0353754	0.0326565	COL4A6/COL17A1/MME/ATP1A2/COL9A2/COL28A1/COL2A1/KCNN4	8
hsa04911	Insulin secretion	7/178	86/8622	0.00193565	0.0487784	0.0450293	TRPM4/CREB3L1/ATP1A2/CACNA1D/CCK/CHRM3/KCNN4	7
