# Supplementary material for: Exploring the Molecular Mechanism and Role of Glutathione S-Transferase P in Prostate Cancer
Source: Biomedicines. 2025 Apr 26;13(5):1051. doi: 10.3390/biomedicines13051051 (PMC12109251; doi:10.3390/biomedicines13051051)
Supplement: Supplementary file 1 [file biomedicines-13-01051-s001.zip › Supplemental Table S8.xlsx]

## Sheet: table.heterogeneity
Heterogeneity test
id.exposure	id.outcome	outcome	exposure	method	Q	Q_df	Q_pval
prot-a-1289	ieu-b-85	Prostate cancer	id:prot-a-1289	MR Egger	16.9941	14	0.25649
prot-a-1289	ieu-b-85	Prostate cancer	id:prot-a-1289	Inverse variance weighted	17.6794	15	0.279895
Pleiotropy test
id.exposure	id.outcome	outcome	exposure	egger_intercept	se	pval
prot-a-1289	ieu-b-85	Prostate cancer	id:prot-a-1289	-0.00558663	0.00743545	0.464885
