# Supplementary material for: Exploring the Molecular Mechanism and Role of Glutathione S-Transferase P in Prostate Cancer
Source: Biomedicines. 2025 Apr 26;13(5):1051. doi: 10.3390/biomedicines13051051 (PMC12109251; doi:10.3390/biomedicines13051051)
Supplement: Supplementary file 1 [file biomedicines-13-01051-s001.zip › Supplemental Table S9.xlsx]

## Sheet: table.heterogeneity
Heterogeneity test
id.exposure	id.outcome	outcome	exposure	method	Q	Q_df	Q_pval
prot-a-1288	ieu-b-85	Prostate cancer	id:prot-a-1288	MR Egger	21.4896	15	0.121903
prot-a-1288	ieu-b-85	Prostate cancer	id:prot-a-1288	Inverse variance weighted	21.6415	16	0.155149
Pleiotropy test
id.exposure	id.outcome	outcome	exposure	egger_intercept	se	pval
prot-a-1288	ieu-b-85	Prostate cancer	id:prot-a-1288	-0.00181364	0.00556968	0.749205
